# Supplementary material for: The impact of PrsA over-expression on the Bacillus subtilis transcriptome during fed-batch fermentation of alpha-amylase production
Source: Front Microbiol. 2022 Aug 4;13:909493. doi: 10.3389/fmicb.2022.909493 (PMC9386232; doi:10.3389/fmicb.2022.909493)
Supplement: Supplementary file 1 [file Data_Sheet_1.zip]

Archive with 3 entries (3 files):
- Data Sheet 1 (41).PDF
- Table 1 (24).XLSX
- Table 2 (27).DOCX
