# Supplementary material for: The impact of PrsA over-expression on the Bacillus subtilis transcriptome during fed-batch fermentation of alpha-amylase production
Source: Front Microbiol. 2022 Aug 4;13:909493. doi: 10.3389/fmicb.2022.909493 (PMC9386232; doi:10.3389/fmicb.2022.909493)
Supplement: Supplementary file 1 [file Data_Sheet_1.zip › Table 1 (24).XLSX]

## Sheet: Captions
Table S1. Sequencing Plan. Overview of the sequencing plan for 3 batches. Shown are the number of libraries that were sequenced in a batch (first column) and strain (second column) per timepoint (remaining columns). The complete list of libraries and in which batch they were sequenced is in Table S2.
Table S2. Processing and Mapping Statistics. Statistics of mapping and filtering (see methods in manuscript). Shown are for each library (row), the number of reads before and after pre-processing cleaning, the mapping statistics, and the percentage of uniquely mapping reads that perfectly mapped. Here, the number of perfect matches corresponds to mappings with cigar string 50= or 49=. Individual …
Table S3. Un-annotated Regions. This table lists the genomic coordinates for all regions without known annotations. The second column indicates the 542 (32.95%) regions that were included in the differential expression analysis. These regions were identified according to the expression levels relative to the region lengths.
Table S4: Differential expression testing. The table shows the results of the differential expression analysis for the 16 pairwise tests (see manuscript) for each gene. The column “differential” indicates tests that where significant according to the Overall FDR of 0.01 threshold.
Table S5: Expected expression levels. In the differential expression analysis with DESeq2, regression coefficients model the expected levels of expression. The table shows for each gene (rows) the average expression level (column 4), for the 6 timepoints in the control strain (columns 7−12), and the +prsA case (columns 13−18). Based on the k-means clustering, the time-dynamic expressions of the c…
Table S6: GO-Term Enrichment. Results of the over-represented GO biological processed (topGO, elim, p≤0.01) for the per pairwise differential expression test up- and down-regulated genes. The adjusted P values (last column) are FDR adjusted.
Table S7: GO-Gene associations. For each enriched GO term, the associated genes with detected differentially expression are listed.

## Sheet: S1
batch	strain	21h	26h	45h	71h	94h	118h
batch1	prsA	4	--	--	--	--	--
batch1	control	6	--	--	--	--	--
batch2	prsA	1	3	3	3	--	--
batch2	control	--	3	3	2	--	--
batch3	prsA	--	--	--	--	3	3
batch3	control	--	--	--	1	3	3

## Sheet: S2
library	time	strain	raw	cleaned	mapped	uniquely mapping	perfectly mapping [%]
batch1-2a	21h	prsA	10883069	10,648,135 (97.84%)	10,595,752 (99.51%)	9,946,426 (93.87%)	88.87
batch1-2b	21h	prsA	16826539	16,483,501 (97.96%)	16,413,388 (99.57%)	15,395,602 (93.80%)	88.97
batch1-3a	21h	prsA	17842249	17,458,086 (97.85%)	17,362,287 (99.45%)	16,509,935 (95.09%)	88.64
batch1-3b	21h	prsA	14925457	14,615,623 (97.92%)	14,547,148 (99.53%)	13,834,073 (95.10%)	88.72
batch2-1	21h	prsA	23206036	22,812,063 (98.30%)	22,611,813 (99.12%)	20,598,635 (91.10%)	92.1
batch1-4a	21h	control	12389751	12,010,650 (96.94%)	11,905,892 (99.13%)	11,545,551 (96.97%)	87.19
batch1-4b	21h	control	14730380	14,312,262 (97.16%)	14,193,077 (99.17%)	13,772,121 (97.03%)	87.29
batch1-5a	21h	control	13815342	13,517,961 (97.85%)	13,452,502 (99.52%)	12,800,150 (95.15%)	88.38
batch1-5b	21h	control	11102231	10,873,109 (97.94%)	10,822,827 (99.54%)	10,284,751 (95.03%)	88.36
batch1-6a	21h	control	12756008	12,502,981 (98.02%)	12,402,060 (99.19%)	11,733,393 (94.61%)	88.74
batch1-6b	21h	control	18275102	17,909,182 (98.00%)	17,767,687 (99.21%)	16,801,668 (94.56%)	88.71
batch2-7	26h	prsA	26184630	25,707,395 (98.18%)	25,590,336 (99.54%)	24,026,320 (93.89%)	92.05
batch2-8	26h	prsA	23596462	23,019,638 (97.56%)	20,417,282 (88.70%)	19,222,003 (94.15%)	91.36
batch2-9	26h	prsA	23116223	22,706,486 (98.23%)	22,603,952 (99.55%)	21,339,209 (94.40%)	92.03
batch2-10	26h	control	24192751	23,736,465 (98.11%)	23,512,745 (99.06%)	21,778,635 (92.62%)	91.58
batch2-11	26h	control	24141747	23,724,981 (98.27%)	23,591,404 (99.44%)	21,484,095 (91.07%)	92.21
batch2-12	26h	control	23069283	22,639,738 (98.14%)	22,510,441 (99.43%)	20,814,014 (92.46%)	92.16
batch2-13	45h	prsA	22368483	21,987,247 (98.30%)	21,849,135 (99.37%)	21,434,045 (98.10%)	92.11
batch2-14	45h	prsA	24365794	23,963,192 (98.35%)	23,867,845 (99.60%)	23,416,879 (98.11%)	92.26
batch2-15	45h	prsA	20724229	20,368,126 (98.28%)	20,291,204 (99.62%)	19,784,050 (97.50%)	92.11
batch2-16	45h	control	24586950	24,171,091 (98.31%)	23,999,348 (99.29%)	22,579,718 (94.08%)	92.12
batch2-17	45h	control	25988076	25,557,610 (98.34%)	25,379,552 (99.30%)	23,866,563 (94.04%)	92.25
batch2-18	45h	control	23292610	22,829,362 (98.01%)	22,742,414 (99.62%)	21,514,687 (94.60%)	91.89
batch2-19	71h	prsA	25017929	24,586,717 (98.28%)	24,426,913 (99.35%)	24,310,901 (99.53%)	91.69
batch2-20	71h	prsA	18649925	18,328,230 (98.28%)	18,233,013 (99.48%)	17,697,741 (97.06%)	92.22
batch2-21	71h	prsA	24208235	23,761,283 (98.15%)	23,588,889 (99.27%)	22,629,462 (95.93%)	91.8
batch2-22	71h	control	28205639	27,713,849 (98.26%)	27,514,577 (99.28%)	26,551,412 (96.50%)	92.14
batch2-23	71h	control	26057846	25,625,961 (98.34%)	25,512,099 (99.56%)	24,549,318 (96.23%)	92.13
batch3-24	71h	control	22833342	22,448,252 (98.31%)	22,333,144 (99.49%)	21,540,089 (96.45%)	88.86
batch3-25	94h	prsA	25782492	25,365,925 (98.38%)	25,229,226 (99.46%)	24,710,917 (97.95%)	88.43
batch3-26	94h	prsA	23664804	23,274,420 (98.35%)	23,161,105 (99.51%)	22,599,398 (97.57%)	88.57
batch3-27	94h	prsA	23741120	23,332,558 (98.28%)	23,150,662 (99.22%)	22,689,882 (98.01%)	87.9
batch3-28	94h	control	22103029	21,739,556 (98.36%)	21,604,971 (99.38%)	21,110,259 (97.71%)	89.01
batch3-29	94h	control	21306531	20,942,777 (98.29%)	20,803,278 (99.33%)	20,336,621 (97.76%)	88.97
batch3-30	94h	control	27015081	26,558,477 (98.31%)	26,404,639 (99.42%)	25,945,441 (98.26%)	88.75
batch3-31	118h	prsA	22305197	21,871,611 (98.06%)	21,694,654 (99.19%)	21,530,580 (99.24%)	87.86
batch3-32	118h	prsA	20829068	20,463,294 (98.24%)	20,223,600 (98.83%)	20,057,823 (99.18%)	88.77
batch3-33	118h	prsA	20782381	20,364,197 (97.99%)	20,217,785 (99.28%)	19,778,381 (97.83%)	88.29
batch3-34	118h	control	22774477	22,370,386 (98.23%)	22,159,546 (99.06%)	21,981,887 (99.20%)	88.32
batch3-35	118h	control	22515719	22,137,949 (98.32%)	22,018,948 (99.46%)	21,737,689 (98.72%)	88.93
batch3-36	118h	control	23961713	23,536,843 (98.23%)	23,267,751 (98.86%)	23,069,435 (99.15%)	88.53

## Sheet: S3
id	included in analysis	start	end	strand
gap-1	TRUE	23168	25654	fwd
gap-2	TRUE	44800	45146	fwd
gap-3	FALSE	45192	45523	fwd
gap-4	TRUE	96222	96391	fwd
gap-5	FALSE	97946	98108	fwd
gap-6	TRUE	154693	154837	fwd
gap-7	TRUE	155937	156088	fwd
gap-8	FALSE	162446	162608	fwd
gap-9	TRUE	166329	166499	fwd
gap-10	FALSE	168054	168216	fwd
gap-11	FALSE	171315	171497	fwd
gap-12	FALSE	173050	173212	fwd
gap-13	TRUE	179589	182712	fwd
gap-14	FALSE	182714	194177	fwd
gap-15	FALSE	202267	203607	fwd
gap-16	FALSE	213470	213877	fwd
gap-17	TRUE	223235	225022	fwd
gap-18	FALSE	226290	226435	fwd
gap-19	TRUE	228558	229492	fwd
gap-20	FALSE	230827	231287	fwd
gap-21	FALSE	233019	234997	fwd
gap-22	TRUE	238142	243870	fwd
gap-23	FALSE	253502	256684	fwd
gap-24	TRUE	260135	265278	fwd
gap-25	FALSE	267664	267771	fwd
gap-26	TRUE	281732	282445	fwd
gap-27	FALSE	286777	287470	fwd
gap-28	FALSE	288660	290887	fwd
gap-29	FALSE	294592	296393	fwd
gap-30	TRUE	299438	300829	fwd
gap-31	FALSE	308164	308271	fwd
gap-32	FALSE	310890	311858	fwd
gap-33	FALSE	319079	320951	fwd
gap-34	TRUE	324043	325279	fwd
gap-35	FALSE	332446	334026	fwd
gap-36	FALSE	336124	337524	fwd
gap-37	TRUE	339151	339878	fwd
gap-38	TRUE	340623	341440	fwd
gap-39	TRUE	349960	352792	fwd
gap-40	TRUE	356317	362896	fwd
gap-41	TRUE	371737	372800	fwd
gap-42	FALSE	376431	376666	fwd
gap-43	TRUE	404486	406130	fwd
gap-44	FALSE	407466	412532	fwd
gap-45	TRUE	416243	417750	fwd
gap-46	FALSE	419761	420088	fwd
gap-47	FALSE	424150	426536	fwd
gap-48	TRUE	430132	432209	fwd
gap-49	FALSE	436039	439574	fwd
gap-50	TRUE	440060	441542	fwd
gap-51	FALSE	446181	449166	fwd
gap-52	TRUE	455789	456020	fwd
gap-53	FALSE	470944	471678	fwd
gap-54	TRUE	475544	475907	fwd
gap-55	FALSE	485963	486081	fwd
gap-56	FALSE	490855	493509	fwd
gap-57	TRUE	495711	496979	fwd
gap-58	TRUE	506334	506835	fwd
gap-59	FALSE	530353	531739	fwd
gap-60	FALSE	545976	547305	fwd
gap-61	FALSE	549975	551072	fwd
gap-62	FALSE	552000	552615	fwd
gap-63	FALSE	553159	553660	fwd
gap-64	FALSE	554476	554668	fwd
gap-65	FALSE	557450	557817	fwd
gap-66	TRUE	558080	558407	fwd
gap-67	TRUE	559002	559145	fwd
gap-68	FALSE	559513	559892	fwd
gap-69	FALSE	559981	560620	fwd
gap-70	FALSE	561167	562501	fwd
gap-71	TRUE	563462	564673	fwd
gap-72	FALSE	566102	566210	fwd
gap-73	TRUE	569092	571312	fwd
gap-74	TRUE	572781	572939	fwd
gap-75	TRUE	575670	576174	fwd
gap-76	FALSE	576803	578286	fwd
gap-77	FALSE	579234	579353	fwd
gap-78	FALSE	581455	581675	fwd
gap-79	FALSE	582512	583588	fwd
gap-80	TRUE	585038	585833	fwd
gap-81	FALSE	586604	587460	fwd
gap-82	FALSE	587462	587743	fwd
gap-83	TRUE	591937	596319	fwd
gap-84	FALSE	599078	599186	fwd
gap-85	FALSE	599188	600066	fwd
gap-86	FALSE	600112	600955	fwd
gap-87	FALSE	602101	602962	fwd
gap-88	TRUE	605270	606450	fwd
gap-89	TRUE	606452	606554	fwd
gap-90	FALSE	606600	608885	fwd
gap-91	FALSE	612189	613551	fwd
gap-92	FALSE	614851	615817	fwd
gap-93	FALSE	617935	618044	fwd
gap-94	FALSE	619317	621712	fwd
gap-95	TRUE	622220	622987	fwd
gap-96	FALSE	625152	626590	fwd
gap-97	TRUE	633879	634919	fwd
gap-98	TRUE	635274	635432	fwd
gap-99	TRUE	640501	640605	fwd
gap-100	TRUE	644299	646217	fwd
gap-101	FALSE	648707	649343	fwd
gap-102	FALSE	649345	649695	fwd
gap-103	FALSE	657771	658491	fwd
gap-104	TRUE	658900	659559	fwd
gap-105	FALSE	664739	667382	fwd
gap-106	FALSE	671057	671208	fwd
gap-107	FALSE	674843	676138	fwd
gap-108	FALSE	677909	678514	fwd
gap-109	TRUE	680874	682210	fwd
gap-110	TRUE	682212	686918	fwd
gap-111	FALSE	687835	688137	fwd
gap-112	TRUE	711461	712018	fwd
gap-113	TRUE	716776	718570	fwd
gap-114	TRUE	726829	728597	fwd
gap-115	TRUE	731943	732645	fwd
gap-116	TRUE	736123	736377	fwd
gap-117	TRUE	747190	749774	fwd
gap-118	FALSE	750798	750927	fwd
gap-119	FALSE	779408	779528	fwd
gap-120	TRUE	785097	785403	fwd
gap-121	FALSE	785449	786639	fwd
gap-122	TRUE	789629	790317	fwd
gap-123	FALSE	791433	792641	fwd
gap-124	FALSE	803327	807023	fwd
gap-125	FALSE	813864	814108	fwd
gap-126	FALSE	814265	815807	fwd
gap-127	TRUE	817812	818975	fwd
gap-128	FALSE	820074	820647	fwd
gap-129	TRUE	838788	839061	fwd
gap-130	FALSE	840127	840625	fwd
gap-131	TRUE	842056	843131	fwd
gap-132	TRUE	849553	850320	fwd
gap-133	FALSE	855125	859701	fwd
gap-134	FALSE	863870	864499	fwd
gap-135	FALSE	867170	869246	fwd
gap-136	FALSE	870397	872393	fwd
gap-137	FALSE	874899	875136	fwd
gap-138	FALSE	878845	878973	fwd
gap-139	TRUE	885854	887210	fwd
gap-140	FALSE	887810	889995	fwd
gap-141	FALSE	899906	900079	fwd
gap-142	FALSE	909126	909974	fwd
gap-143	TRUE	911974	913883	fwd
gap-144	TRUE	914633	916720	fwd
gap-145	FALSE	919376	920381	fwd
gap-146	TRUE	924218	925459	fwd
gap-147	FALSE	934488	934939	fwd
gap-148	FALSE	941101	943851	fwd
gap-149	TRUE	944972	945323	fwd
gap-150	FALSE	953379	954256	fwd
gap-151	FALSE	954500	954859	fwd
gap-152	FALSE	959534	960986	fwd
gap-153	FALSE	966188	967013	fwd
gap-154	FALSE	984218	984569	fwd
gap-155	FALSE	984571	984788	fwd
gap-156	FALSE	985732	986958	fwd
gap-157	FALSE	988427	988997	fwd
gap-158	FALSE	990753	991347	fwd
gap-159	TRUE	995596	996606	fwd
gap-160	FALSE	997039	997158	fwd
gap-161	TRUE	1010994	1011390	fwd
gap-162	TRUE	1013618	1013860	fwd
gap-163	FALSE	1013972	1015623	fwd
gap-164	FALSE	1017095	1018649	fwd
gap-165	TRUE	1020049	1021031	fwd
gap-166	FALSE	1026224	1027732	fwd
gap-167	FALSE	1028244	1030225	fwd
gap-168	TRUE	1036940	1038528	fwd
gap-169	TRUE	1040838	1041727	fwd
gap-170	TRUE	1042856	1044966	fwd
gap-171	TRUE	1049104	1049806	fwd
gap-172	FALSE	1049808	1049982	fwd
gap-173	TRUE	1050028	1050334	fwd
gap-174	TRUE	1050336	1053457	fwd
gap-175	FALSE	1055110	1056372	fwd
gap-176	FALSE	1059213	1061429	fwd
gap-177	TRUE	1062282	1062565	fwd
gap-178	FALSE	1070339	1071378	fwd
gap-179	TRUE	1072226	1072379	fwd
gap-180	TRUE	1072381	1072731	fwd
gap-181	TRUE	1076009	1076979	fwd
gap-182	TRUE	1077025	1077409	fwd
gap-183	TRUE	1080133	1083782	fwd
gap-184	FALSE	1092733	1093831	fwd
gap-185	TRUE	1096524	1098364	fwd
gap-186	TRUE	1102565	1103050	fwd
gap-187	FALSE	1104429	1105971	fwd
gap-188	FALSE	1108745	1115658	fwd
gap-189	FALSE	1116598	1116835	fwd
gap-190	TRUE	1119134	1121257	fwd
gap-191	FALSE	1124966	1125842	fwd
gap-192	FALSE	1126370	1128481	fwd
gap-193	TRUE	1131083	1133409	fwd
gap-194	TRUE	1135226	1136291	fwd
gap-195	TRUE	1148507	1150463	fwd
gap-196	TRUE	1151286	1152197	fwd
gap-197	TRUE	1153632	1153741	fwd
gap-198	TRUE	1156515	1157169	fwd
gap-199	FALSE	1159185	1159898	fwd
gap-200	FALSE	1165443	1166717	fwd
gap-201	TRUE	1168192	1168907	fwd
gap-202	TRUE	1169888	1172619	fwd
gap-203	FALSE	1174151	1181436	fwd
gap-204	FALSE	1182405	1184644	fwd
gap-205	FALSE	1187664	1188124	fwd
gap-206	TRUE	1190046	1191380	fwd
gap-207	FALSE	1194828	1194970	fwd
gap-208	FALSE	1204735	1205039	fwd
gap-209	FALSE	1218081	1219685	fwd
gap-210	FALSE	1233544	1233860	fwd
gap-211	FALSE	1235779	1236561	fwd
gap-212	FALSE	1239375	1240277	fwd
gap-213	FALSE	1249454	1250222	fwd
gap-214	TRUE	1250224	1250530	fwd
gap-215	FALSE	1254770	1255942	fwd
gap-216	TRUE	1256364	1258281	fwd
gap-217	FALSE	1264545	1265006	fwd
gap-218	FALSE	1267450	1267573	fwd
gap-219	FALSE	1268102	1268268	fwd
gap-220	FALSE	1269673	1270554	fwd
gap-221	FALSE	1272578	1272682	fwd
gap-222	TRUE	1276294	1277632	fwd
gap-223	TRUE	1278187	1279021	fwd
gap-224	TRUE	1279524	1280891	fwd
gap-225	FALSE	1280893	1281022	fwd
gap-226	FALSE	1282543	1283462	fwd
gap-227	FALSE	1284363	1285541	fwd
gap-228	FALSE	1290669	1291170	fwd
gap-229	TRUE	1293736	1294083	fwd
gap-230	TRUE	1294952	1297700	fwd
gap-231	FALSE	1312859	1314423	fwd
gap-232	TRUE	1317159	1317496	fwd
gap-233	TRUE	1320537	1321789	fwd
gap-234	FALSE	1348214	1353007	fwd
gap-235	TRUE	1357419	1359344	fwd
gap-236	TRUE	1371037	1371976	fwd
gap-237	TRUE	1381453	1381993	fwd
gap-238	FALSE	1383306	1387167	fwd
gap-239	TRUE	1388040	1391881	fwd
gap-240	FALSE	1397382	1397908	fwd
gap-241	TRUE	1398968	1399408	fwd
gap-242	FALSE	1400740	1401696	fwd
gap-243	FALSE	1404500	1409880	fwd
gap-244	FALSE	1411639	1411772	fwd
gap-245	FALSE	1415910	1416021	fwd
gap-246	FALSE	1417914	1419164	fwd
gap-247	TRUE	1422183	1423278	fwd
gap-248	TRUE	1423324	1424790	fwd
gap-249	FALSE	1430167	1430537	fwd
gap-250	TRUE	1431459	1432232	fwd
gap-251	FALSE	1433642	1438045	fwd
gap-252	FALSE	1442066	1442792	fwd
gap-253	FALSE	1443696	1444046	fwd
gap-254	FALSE	1446569	1446840	fwd
gap-255	FALSE	1447053	1447214	fwd
gap-256	FALSE	1447563	1447973	fwd
gap-257	FALSE	1453327	1453645	fwd
gap-258	FALSE	1462840	1463613	fwd
gap-259	FALSE	1466602	1467698	fwd
gap-260	TRUE	1469866	1469968	fwd
gap-261	TRUE	1471885	1473572	fwd
gap-262	FALSE	1474567	1478033	fwd
gap-263	FALSE	1493352	1493733	fwd
gap-264	TRUE	1494413	1494736	fwd
gap-265	FALSE	1511935	1512332	fwd
gap-266	TRUE	1514991	1517791	fwd
gap-267	TRUE	1521203	1521319	fwd
gap-268	FALSE	1523096	1525347	fwd
gap-269	FALSE	1526160	1526811	fwd
gap-270	FALSE	1526857	1527053	fwd
gap-271	FALSE	1527903	1528099	fwd
gap-272	FALSE	1533337	1533935	fwd
gap-273	TRUE	1536207	1536964	fwd
gap-274	FALSE	1539647	1541861	fwd
gap-275	FALSE	1544942	1546081	fwd
gap-276	FALSE	1548334	1549382	fwd
gap-277	TRUE	1557683	1559110	fwd
gap-278	TRUE	1565356	1565736	fwd
gap-279	FALSE	1567463	1567620	fwd
gap-280	FALSE	1573791	1574994	fwd
gap-281	FALSE	1576773	1577216	fwd
gap-282	FALSE	1577262	1577384	fwd
gap-283	TRUE	1599013	1599178	fwd
gap-284	FALSE	1603604	1603711	fwd
gap-285	FALSE	1636131	1637909	fwd
gap-286	FALSE	1671171	1671790	fwd
gap-287	FALSE	1690942	1691048	fwd
gap-288	FALSE	1774811	1774964	fwd
gap-289	TRUE	1780279	1780398	fwd
gap-290	TRUE	1780551	1781893	fwd
gap-291	FALSE	1782534	1782642	fwd
gap-292	TRUE	1858533	1862897	fwd
gap-293	FALSE	1864688	1865823	fwd
gap-294	TRUE	1867617	1867789	fwd
gap-295	FALSE	1873154	1873753	fwd
gap-296	FALSE	1873755	1874061	fwd
gap-297	TRUE	1880968	1881097	fwd
gap-298	FALSE	1882916	1883134	fwd
gap-299	TRUE	1883679	1884124	fwd
gap-300	TRUE	1885641	1885752	fwd
gap-301	TRUE	1890429	1891736	fwd
gap-302	TRUE	1895237	1896224	fwd
gap-303	TRUE	1897852	1899546	fwd
gap-304	FALSE	1903059	1903318	fwd
gap-305	FALSE	1903491	1905155	fwd
gap-306	FALSE	1905201	1905636	fwd
gap-307	FALSE	1914996	1915121	fwd
gap-308	TRUE	1917611	1918354	fwd
gap-309	TRUE	1925004	1925527	fwd
gap-310	TRUE	1925638	1925914	fwd
gap-311	FALSE	1931515	1932501	fwd
gap-312	FALSE	1937914	1938846	fwd
gap-313	FALSE	1940380	1940571	fwd
gap-314	FALSE	1942456	1946229	fwd
gap-315	TRUE	1948277	1954633	fwd
gap-316	TRUE	1954635	1967085	fwd
gap-317	FALSE	1967087	1986599	fwd
gap-318	FALSE	1986601	2001097	fwd
gap-319	FALSE	2001143	2002171	fwd
gap-320	FALSE	2003189	2004631	fwd
gap-321	TRUE	2006444	2007525	fwd
gap-322	FALSE	2008516	2013152	fwd
gap-323	TRUE	2015734	2017728	fwd
gap-324	FALSE	2017774	2019395	fwd
gap-325	FALSE	2021972	2025357	fwd
gap-326	TRUE	2027862	2028810	fwd
gap-327	TRUE	2029443	2031389	fwd
gap-328	FALSE	2032891	2034744	fwd
gap-329	FALSE	2035783	2036011	fwd
gap-330	FALSE	2036723	2040653	fwd
gap-331	TRUE	2041467	2043138	fwd
gap-332	FALSE	2046808	2048470	fwd
gap-333	TRUE	2050112	2050648	fwd
gap-334	TRUE	2050953	2053984	fwd
gap-335	TRUE	2054613	2056241	fwd
gap-336	TRUE	2057580	2057800	fwd
gap-337	FALSE	2058561	2060008	fwd
gap-338	FALSE	2060234	2060777	fwd
gap-339	TRUE	2063447	2064983	fwd
gap-340	FALSE	2065435	2069801	fwd
gap-341	FALSE	2070076	2070593	fwd
gap-342	FALSE	2070595	2074309	fwd
gap-343	FALSE	2079204	2084108	fwd
gap-344	FALSE	2084913	2085246	fwd
gap-345	FALSE	2085995	2087647	fwd
gap-346	TRUE	2089235	2089367	fwd
gap-347	TRUE	2092348	2092816	fwd
gap-348	FALSE	2093783	2098061	fwd
gap-349	FALSE	2099370	2100441	fwd
gap-350	FALSE	2107466	2119165	fwd
gap-351	TRUE	2121616	2123783	fwd
gap-352	FALSE	2124523	2126440	fwd
gap-353	TRUE	2126971	2127735	fwd
gap-354	FALSE	2128434	2130133	fwd
gap-355	TRUE	2131911	2133107	fwd
gap-356	FALSE	2133109	2133436	fwd
gap-357	FALSE	2134573	2136356	fwd
gap-358	FALSE	2136519	2137857	fwd
gap-359	TRUE	2139053	2140148	fwd
gap-360	TRUE	2140150	2145956	fwd
gap-361	FALSE	2145958	2148645	fwd
gap-362	FALSE	2150077	2151298	fwd
gap-363	FALSE	2151300	2151584	fwd
gap-364	FALSE	2152052	2152889	fwd
gap-365	FALSE	2153719	2154780	fwd
gap-366	FALSE	2154973	2156198	fwd
gap-367	FALSE	2156499	2157220	fwd
gap-368	FALSE	2157266	2158100	fwd
gap-369	FALSE	2158146	2158407	fwd
gap-370	FALSE	2158870	2162024	fwd
gap-371	FALSE	2162026	2162126	fwd
gap-372	TRUE	2162172	2169772	fwd
gap-373	FALSE	2169995	2173302	fwd
gap-374	FALSE	2173348	2187274	fwd
gap-375	FALSE	2187320	2187780	fwd
gap-376	FALSE	2187782	2190660	fwd
gap-377	FALSE	2193183	2193826	fwd
gap-378	FALSE	2193977	2195134	fwd
gap-379	TRUE	2195548	2195939	fwd
gap-380	FALSE	2196274	2203730	fwd
gap-381	FALSE	2204004	2208372	fwd
gap-382	FALSE	2208746	2212530	fwd
gap-383	FALSE	2214862	2219731	fwd
gap-384	FALSE	2219850	2221638	fwd
gap-385	FALSE	2225830	2225994	fwd
gap-386	FALSE	2246572	2247861	fwd
gap-387	FALSE	2265170	2266870	fwd
gap-388	FALSE	2266872	2268927	fwd
gap-389	FALSE	2268929	2269136	fwd
gap-390	FALSE	2269182	2269708	fwd
gap-391	FALSE	2269710	2272106	fwd
gap-392	TRUE	2272536	2273382	fwd
gap-393	TRUE	2274303	2278107	fwd
gap-394	FALSE	2278457	2279918	fwd
gap-395	FALSE	2281370	2281500	fwd
gap-396	TRUE	2282579	2284712	fwd
gap-397	TRUE	2287101	2288082	fwd
gap-398	TRUE	2289884	2294246	fwd
gap-399	TRUE	2297046	2298462	fwd
gap-400	TRUE	2299410	2305260	fwd
gap-401	TRUE	2308798	2309686	fwd
gap-402	FALSE	2311969	2321825	fwd
gap-403	FALSE	2321871	2325773	fwd
gap-404	TRUE	2327459	2329802	fwd
gap-405	FALSE	2330055	2337557	fwd
gap-406	FALSE	2338148	2338391	fwd
gap-407	TRUE	2338822	2339655	fwd
gap-408	FALSE	2339813	2339949	fwd
gap-409	FALSE	2344235	2349589	fwd
gap-410	FALSE	2349665	2350139	fwd
gap-411	FALSE	2350141	2360585	fwd
gap-412	FALSE	2361503	2365078	fwd
gap-413	FALSE	2365124	2365661	fwd
gap-414	FALSE	2365707	2393237	fwd
gap-415	FALSE	2393570	2395019	fwd
gap-416	FALSE	2395109	2395767	fwd
gap-417	FALSE	2395813	2401842	fwd
gap-418	FALSE	2402127	2406880	fwd
gap-419	FALSE	2407628	2408772	fwd
gap-420	FALSE	2409984	2411032	fwd
gap-421	TRUE	2412708	2412974	fwd
gap-422	FALSE	2413588	2415020	fwd
gap-423	FALSE	2415372	2426460	fwd
gap-424	FALSE	2426462	2426834	fwd
gap-425	FALSE	2427424	2428247	fwd
gap-426	FALSE	2428249	2432159	fwd
gap-427	FALSE	2433374	2433787	fwd
gap-428	FALSE	2435241	2435946	fwd
gap-429	TRUE	2436941	2441313	fwd
gap-430	FALSE	2441315	2456950	fwd
gap-431	TRUE	2457523	2459106	fwd
gap-432	TRUE	2460292	2460609	fwd
gap-433	FALSE	2461621	2464019	fwd
gap-434	FALSE	2464065	2464734	fwd
gap-435	TRUE	2466173	2466688	fwd
gap-436	TRUE	2468163	2472863	fwd
gap-437	FALSE	2474039	2475701	fwd
gap-438	TRUE	2477783	2479089	fwd
gap-439	FALSE	2480668	2483554	fwd
gap-440	FALSE	2485640	2488814	fwd
gap-441	TRUE	2489606	2493634	fwd
gap-442	FALSE	2496800	2506981	fwd
gap-443	FALSE	2507300	2516200	fwd
gap-444	FALSE	2517606	2523726	fwd
gap-445	FALSE	2523775	2524850	fwd
gap-446	FALSE	2524852	2540912	fwd
gap-447	TRUE	2542518	2544903	fwd
gap-448	FALSE	2545378	2549634	fwd
gap-449	FALSE	2553081	2555475	fwd
gap-450	FALSE	2555884	2561563	fwd
gap-451	FALSE	2563960	2564522	fwd
gap-452	FALSE	2566989	2569623	fwd
gap-453	FALSE	2570654	2576154	fwd
gap-454	TRUE	2577205	2586779	fwd
gap-455	TRUE	2588012	2588442	fwd
gap-456	FALSE	2590288	2590764	fwd
gap-457	TRUE	2592037	2592916	fwd
gap-458	FALSE	2594088	2595624	fwd
gap-459	FALSE	2597480	2599913	fwd
gap-460	FALSE	2599915	2600049	fwd
gap-461	TRUE	2602306	2602968	fwd
gap-462	TRUE	2603420	2603911	fwd
gap-463	TRUE	2603913	2608911	fwd
gap-464	FALSE	2610325	2614280	fwd
gap-465	FALSE	2614282	2620484	fwd
gap-466	FALSE	2621641	2625839	fwd
gap-467	FALSE	2626113	2632643	fwd
gap-468	FALSE	2632713	2635725	fwd
gap-469	TRUE	2636093	2637335	fwd
gap-470	TRUE	2637520	2641167	fwd
gap-471	FALSE	2642130	2645441	fwd
gap-472	FALSE	2645487	2647354	fwd
gap-473	TRUE	2648917	2649060	fwd
gap-474	TRUE	2650469	2651580	fwd
gap-475	TRUE	2652355	2652953	fwd
gap-476	FALSE	2653464	2659165	fwd
gap-477	TRUE	2660733	2661061	fwd
gap-478	FALSE	2663555	2664379	fwd
gap-479	FALSE	2664425	2664529	fwd
gap-480	FALSE	2666055	2678179	fwd
gap-481	TRUE	2678457	2678723	fwd
gap-482	FALSE	2679383	2684422	fwd
gap-483	FALSE	2684468	2691589	fwd
gap-484	FALSE	2692914	2698854	fwd
gap-485	TRUE	2699383	2700680	fwd
gap-486	FALSE	2703118	2705318	fwd
gap-487	FALSE	2707808	2708578	fwd
gap-488	TRUE	2708580	2716903	fwd
gap-489	FALSE	2718803	2721734	fwd
gap-490	TRUE	2722746	2725790	fwd
gap-491	TRUE	2726859	2733438	fwd
gap-492	FALSE	2733484	2736843	fwd
gap-493	FALSE	2737979	2738256	fwd
gap-494	TRUE	2739106	2739438	fwd
gap-495	FALSE	2741094	2742908	fwd
gap-496	FALSE	2743890	2746607	fwd
gap-497	TRUE	2747712	2749036	fwd
gap-498	FALSE	2749534	2749659	fwd
gap-499	TRUE	2750476	2752779	fwd
gap-500	FALSE	2755575	2755835	fwd
gap-501	FALSE	2759121	2762809	fwd
gap-502	TRUE	2762855	2766378	fwd
gap-503	FALSE	2767958	2768777	fwd
gap-504	FALSE	2769673	2769793	fwd
gap-505	FALSE	2773890	2775083	fwd
gap-506	FALSE	2775085	2779043	fwd
gap-507	FALSE	2779089	2779307	fwd
gap-508	FALSE	2779353	2781000	fwd
gap-509	FALSE	2784655	2788569	fwd
gap-510	FALSE	2788913	2791045	fwd
gap-511	TRUE	2791047	2792375	fwd
gap-512	FALSE	2792377	2798007	fwd
gap-513	FALSE	2799198	2802121	fwd
gap-514	FALSE	2805355	2806545	fwd
gap-515	FALSE	2806916	2812307	fwd
gap-516	FALSE	2813623	2814677	fwd
gap-517	FALSE	2814679	2818160	fwd
gap-518	FALSE	2820087	2822802	fwd
gap-519	FALSE	2822848	2828698	fwd
gap-520	TRUE	2828700	2829336	fwd
gap-521	TRUE	2829382	2829512	fwd
gap-522	FALSE	2832374	2840026	fwd
gap-523	FALSE	2840759	2841009	fwd
gap-524	FALSE	2843533	2846972	fwd
gap-525	TRUE	2846974	2847119	fwd
gap-526	FALSE	2847165	2849531	fwd
gap-527	TRUE	2851996	2854636	fwd
gap-528	FALSE	2854760	2857606	fwd
gap-529	FALSE	2857761	2869715	fwd
gap-530	TRUE	2869946	2872375	fwd
gap-531	FALSE	2872377	2872771	fwd
gap-532	FALSE	2872773	2879261	fwd
gap-533	FALSE	2879904	2890877	fwd
gap-534	TRUE	2894994	2897761	fwd
gap-535	FALSE	2899817	2904999	fwd
gap-536	FALSE	2905001	2908528	fwd
gap-537	TRUE	2908530	2909001	fwd
gap-538	TRUE	2909522	2917208	fwd
gap-539	FALSE	2917254	2925986	fwd
gap-540	FALSE	2927016	2930553	fwd
gap-541	FALSE	2931048	2931641	fwd
gap-542	TRUE	2935973	2938152	fwd
gap-543	FALSE	2938198	2951457	fwd
gap-544	TRUE	2952205	2953762	fwd
gap-545	FALSE	2954507	2958375	fwd
gap-546	FALSE	2959263	2966934	fwd
gap-547	TRUE	2966936	2968716	fwd
gap-548	FALSE	2970896	2981741	fwd
gap-549	FALSE	2981787	2982118	fwd
gap-550	FALSE	2984323	2989551	fwd
gap-551	FALSE	2990727	2992301	fwd
gap-552	FALSE	2992303	2994736	fwd
gap-553	FALSE	2999079	3006425	fwd
gap-554	TRUE	3006427	3008845	fwd
gap-555	FALSE	3009865	3011617	fwd
gap-556	FALSE	3011663	3017975	fwd
gap-557	FALSE	3017977	3018172	fwd
gap-558	FALSE	3018218	3021156	fwd
gap-559	TRUE	3022047	3025653	fwd
gap-560	FALSE	3025655	3028206	fwd
gap-561	FALSE	3029682	3031522	fwd
gap-562	TRUE	3033706	3034932	fwd
gap-563	FALSE	3036584	3039972	fwd
gap-564	TRUE	3042595	3046595	fwd
gap-565	FALSE	3046641	3054684	fwd
gap-566	TRUE	3055922	3056439	fwd
gap-567	FALSE	3056819	3060359	fwd
gap-568	TRUE	3060845	3066167	fwd
gap-569	FALSE	3067387	3068869	fwd
gap-570	FALSE	3070257	3070546	fwd
gap-571	FALSE	3070548	3072179	fwd
gap-572	FALSE	3072697	3075320	fwd
gap-573	FALSE	3078405	3083400	fwd
gap-574	FALSE	3085772	3092259	fwd
gap-575	TRUE	3092261	3093777	fwd
gap-576	FALSE	3093779	3096722	fwd
gap-577	TRUE	3102220	3102555	fwd
gap-578	FALSE	3102601	3105437	fwd
gap-579	TRUE	3105879	3106139	fwd
gap-580	FALSE	3107081	3108583	fwd
gap-581	TRUE	3109402	3117867	fwd
gap-582	FALSE	3117869	3119385	fwd
gap-583	FALSE	3119431	3119891	fwd
gap-584	FALSE	3121549	3123122	fwd
gap-585	FALSE	3124006	3126865	fwd
gap-586	FALSE	3126867	3129270	fwd
gap-587	FALSE	3129316	3129490	fwd
gap-588	TRUE	3131162	3132321	fwd
gap-589	FALSE	3134994	3136767	fwd
gap-590	TRUE	3136987	3138064	fwd
gap-591	TRUE	3138325	3139384	fwd
gap-592	FALSE	3142103	3146072	fwd
gap-593	FALSE	3146074	3153977	fwd
gap-594	FALSE	3154760	3155675	fwd
gap-595	FALSE	3159753	3162056	fwd
gap-596	FALSE	3163746	3170471	fwd
gap-597	FALSE	3171892	3178633	fwd
gap-598	FALSE	3179897	3182672	fwd
gap-599	TRUE	3183609	3186710	fwd
gap-600	FALSE	3188058	3188167	fwd
gap-601	FALSE	3190435	3193095	fwd
gap-602	FALSE	3193185	3193810	fwd
gap-603	FALSE	3194636	3196747	fwd
gap-604	TRUE	3197941	3206097	fwd
gap-605	FALSE	3206187	3212569	fwd
gap-606	FALSE	3216150	3217006	fwd
gap-607	TRUE	3217664	3217847	fwd
gap-608	FALSE	3219841	3222529	fwd
gap-609	FALSE	3223452	3224750	fwd
gap-610	FALSE	3225182	3225686	fwd
gap-611	FALSE	3226672	3226841	fwd
gap-612	TRUE	3226843	3227489	fwd
gap-613	FALSE	3228441	3228710	fwd
gap-614	TRUE	3231823	3232573	fwd
gap-615	TRUE	3236304	3236452	fwd
gap-616	FALSE	3239504	3239639	fwd
gap-617	FALSE	3246162	3246330	fwd
gap-618	FALSE	3252415	3254558	fwd
gap-619	TRUE	3256405	3257453	fwd
gap-620	FALSE	3259376	3260762	fwd
gap-621	FALSE	3260896	3262522	fwd
gap-622	FALSE	3262568	3263402	fwd
gap-623	TRUE	3264225	3266636	fwd
gap-624	FALSE	3269005	3273702	fwd
gap-625	TRUE	3274666	3276405	fwd
gap-626	TRUE	3280257	3291361	fwd
gap-627	FALSE	3291363	3294221	fwd
gap-628	FALSE	3294881	3297499	fwd
gap-629	FALSE	3297501	3297961	fwd
gap-630	TRUE	3298554	3298927	fwd
gap-631	FALSE	3300253	3301540	fwd
gap-632	TRUE	3302585	3302978	fwd
gap-633	FALSE	3304082	3307593	fwd
gap-634	TRUE	3309941	3310385	fwd
gap-635	TRUE	3310722	3316044	fwd
gap-636	FALSE	3316046	3317181	fwd
gap-637	FALSE	3317183	3317408	fwd
gap-638	FALSE	3318003	3319652	fwd
gap-639	FALSE	3320309	3321426	fwd
gap-640	FALSE	3322450	3326318	fwd
gap-641	FALSE	3326320	3328671	fwd
gap-642	FALSE	3335032	3335377	fwd
gap-643	FALSE	3335615	3343893	fwd
gap-644	FALSE	3345023	3346184	fwd
gap-645	TRUE	3347027	3350979	fwd
gap-646	TRUE	3350981	3352042	fwd
gap-647	FALSE	3352044	3354042	fwd
gap-648	FALSE	3354528	3356765	fwd
gap-649	FALSE	3356811	3361973	fwd
gap-650	FALSE	3361975	3364443	fwd
gap-651	FALSE	3364489	3371835	fwd
gap-652	TRUE	3376589	3377832	fwd
gap-653	TRUE	3378781	3382592	fwd
gap-654	TRUE	3384072	3385624	fwd
gap-655	FALSE	3387791	3387999	fwd
gap-656	TRUE	3388989	3390645	fwd
gap-657	FALSE	3394415	3404794	fwd
gap-658	FALSE	3405630	3410006	fwd
gap-659	FALSE	3412116	3415568	fwd
gap-660	FALSE	3415570	3418418	fwd
gap-661	FALSE	3419618	3420511	fwd
gap-662	FALSE	3421487	3421715	fwd
gap-663	FALSE	3424216	3425238	fwd
gap-664	FALSE	3426733	3427470	fwd
gap-665	FALSE	3427604	3427754	fwd
gap-666	FALSE	3428333	3434219	fwd
gap-667	TRUE	3434221	3436696	fwd
gap-668	FALSE	3436698	3444175	fwd
gap-669	FALSE	3445415	3451604	fwd
gap-670	FALSE	3451738	3452990	fwd
gap-671	FALSE	3452992	3455432	fwd
gap-672	FALSE	3456286	3456620	fwd
gap-673	FALSE	3459767	3460205	fwd
gap-674	TRUE	3462958	3463373	fwd
gap-675	FALSE	3464079	3464209	fwd
gap-676	FALSE	3467551	3468213	fwd
gap-677	FALSE	3468215	3471229	fwd
gap-678	FALSE	3474071	3475973	fwd
gap-679	TRUE	3476530	3482645	fwd
gap-680	TRUE	3482647	3483789	fwd
gap-681	FALSE	3483835	3485603	fwd
gap-682	FALSE	3486808	3488541	fwd
gap-683	FALSE	3488543	3488908	fwd
gap-684	FALSE	3489881	3494525	fwd
gap-685	FALSE	3494527	3494657	fwd
gap-686	FALSE	3494703	3494833	fwd
gap-687	FALSE	3494835	3495625	fwd
gap-688	FALSE	3495722	3499490	fwd
gap-689	TRUE	3501607	3510670	fwd
gap-690	FALSE	3514149	3529836	fwd
gap-691	FALSE	3532300	3535812	fwd
gap-692	FALSE	3542335	3544371	fwd
gap-693	FALSE	3544373	3544598	fwd
gap-694	FALSE	3545859	3546110	fwd
gap-695	TRUE	3547260	3553596	fwd
gap-696	FALSE	3553598	3557622	fwd
gap-697	FALSE	3557624	3559580	fwd
gap-698	TRUE	3559956	3562330	fwd
gap-699	TRUE	3563544	3568238	fwd
gap-700	FALSE	3568492	3574319	fwd
gap-701	FALSE	3577708	3585606	fwd
gap-702	FALSE	3585608	3589434	fwd
gap-703	FALSE	3591269	3595326	fwd
gap-704	TRUE	3598021	3602023	fwd
gap-705	TRUE	3602943	3604921	fwd
gap-706	FALSE	3607494	3608948	fwd
gap-707	TRUE	3609451	3615700	fwd
gap-708	FALSE	3620302	3631564	fwd
gap-709	FALSE	3631566	3634728	fwd
gap-710	FALSE	3634774	3635986	fwd
gap-711	FALSE	3635988	3637658	fwd
gap-712	FALSE	3637660	3643956	fwd
gap-713	TRUE	3645690	3646612	fwd
gap-714	FALSE	3649981	3662980	fwd
gap-715	FALSE	3664252	3665532	fwd
gap-716	FALSE	3667600	3669958	fwd
gap-717	FALSE	3673630	3679194	fwd
gap-718	FALSE	3679196	3681276	fwd
gap-719	TRUE	3684821	3688775	fwd
gap-720	FALSE	3692544	3694079	fwd
gap-721	FALSE	3696227	3699138	fwd
gap-722	FALSE	3708786	3710261	fwd
gap-723	FALSE	3713959	3717190	fwd
gap-724	FALSE	3722545	3722735	fwd
gap-725	FALSE	3722737	3723373	fwd
gap-726	FALSE	3724336	3733801	fwd
gap-727	FALSE	3738268	3741039	fwd
gap-728	TRUE	3741677	3742383	fwd
gap-729	TRUE	3743242	3744303	fwd
gap-730	TRUE	3746299	3747151	fwd
gap-731	TRUE	3750724	3756744	fwd
gap-732	TRUE	3759183	3760209	fwd
gap-733	TRUE	3761726	3761858	fwd
gap-734	TRUE	3761991	3762582	fwd
gap-735	FALSE	3764124	3765003	fwd
gap-736	FALSE	3765444	3767977	fwd
gap-737	FALSE	3768274	3770083	fwd
gap-738	FALSE	3770085	3770259	fwd
gap-739	TRUE	3770305	3776749	fwd
gap-740	FALSE	3776751	3777871	fwd
gap-741	FALSE	3781036	3787485	fwd
gap-742	FALSE	3787487	3788244	fwd
gap-743	FALSE	3788246	3795455	fwd
gap-744	FALSE	3795854	3798133	fwd
gap-745	FALSE	3799384	3805701	fwd
gap-746	FALSE	3805703	3810012	fwd
gap-747	FALSE	3810701	3816622	fwd
gap-748	FALSE	3819620	3830723	fwd
gap-749	FALSE	3831487	3835819	fwd
gap-750	FALSE	3835821	3836012	fwd
gap-751	TRUE	3845479	3845951	fwd
gap-752	TRUE	3847863	3849790	fwd
gap-753	FALSE	3851894	3853420	fwd
gap-754	TRUE	3853686	3856720	fwd
gap-755	FALSE	3856766	3856962	fwd
gap-756	FALSE	3856964	3861394	fwd
gap-757	TRUE	3868273	3873770	fwd
gap-758	FALSE	3874383	3883076	fwd
gap-759	FALSE	3883078	3886002	fwd
gap-760	FALSE	3886004	3886919	fwd
gap-761	FALSE	3886921	3893311	fwd
gap-762	FALSE	3894037	3896250	fwd
gap-763	FALSE	3897697	3900920	fwd
gap-764	FALSE	3901825	3905280	fwd
gap-765	FALSE	3907172	3907787	fwd
gap-766	FALSE	3910307	3913897	fwd
gap-767	TRUE	3914321	3916537	fwd
gap-768	TRUE	3916539	3917021	fwd
gap-769	FALSE	3919073	3923130	fwd
gap-770	TRUE	3925780	3933172	fwd
gap-771	FALSE	3935790	3937089	fwd
gap-772	TRUE	3937564	3939817	fwd
gap-773	TRUE	3944561	3945381	fwd
gap-774	FALSE	3945427	3945667	fwd
gap-775	FALSE	3949963	3951431	fwd
gap-776	FALSE	3951433	3951934	fwd
gap-777	TRUE	3958526	3962696	fwd
gap-778	FALSE	3962698	3964972	fwd
gap-779	TRUE	3967948	3970155	fwd
gap-780	FALSE	3972456	3979690	fwd
gap-781	FALSE	3984119	3986347	fwd
gap-782	FALSE	3987935	3989087	fwd
gap-783	TRUE	3990231	3991638	fwd
gap-784	FALSE	4000531	4005512	fwd
gap-785	TRUE	4006996	4007732	fwd
gap-786	FALSE	4007778	4010314	fwd
gap-787	FALSE	4011825	4014640	fwd
gap-788	TRUE	4016196	4030568	fwd
gap-789	FALSE	4030570	4041450	fwd
gap-790	FALSE	4049016	4052239	fwd
gap-791	FALSE	4052241	4059874	fwd
gap-792	TRUE	4059876	4062712	fwd
gap-793	FALSE	4063347	4065551	fwd
gap-794	FALSE	4066599	4067123	fwd
gap-795	FALSE	4068968	4084416	fwd
gap-796	FALSE	4087817	4087939	fwd
gap-797	FALSE	4089969	4091812	fwd
gap-798	FALSE	4092700	4093979	fwd
gap-799	FALSE	4095369	4096874	fwd
gap-800	TRUE	4102434	4104395	fwd
gap-801	TRUE	4105514	4108025	fwd
gap-802	TRUE	4109189	4109675	fwd
gap-803	FALSE	4110956	4111962	fwd
gap-804	TRUE	4121114	4123157	fwd
gap-805	TRUE	4124189	4124876	fwd
gap-806	FALSE	4124878	4127406	fwd
gap-807	FALSE	4131412	4133452	fwd
gap-808	TRUE	4134503	4135325	fwd
gap-809	FALSE	4135805	4140214	fwd
gap-810	TRUE	4141561	4145712	fwd
gap-811	FALSE	4147533	4155193	fwd
gap-812	TRUE	4155195	4158969	fwd
gap-813	FALSE	4163161	4164564	fwd
gap-814	FALSE	4165232	4167081	fwd
gap-815	TRUE	4169175	4169998	fwd
gap-816	FALSE	4171364	4172044	fwd
gap-817	FALSE	4172090	4172909	fwd
gap-818	TRUE	4176864	4178244	fwd
gap-819	FALSE	4179167	4180514	fwd
gap-820	TRUE	4182570	4183944	fwd
gap-821	TRUE	4185066	4185750	fwd
gap-822	TRUE	4187175	4189368	fwd
gap-823	FALSE	4193299	4194330	fwd
gap-824	TRUE	4195745	4197740	fwd
gap-825	FALSE	4198575	4204817	fwd
gap-826	FALSE	4205562	4207354	fwd
gap-827	FALSE	4207910	4213185	fwd
gap-828	FALSE	1068	6413	rev
gap-829	FALSE	6415	9747	rev
gap-830	FALSE	9816	14846	rev
gap-831	TRUE	15986	17237	rev
gap-832	FALSE	17834	19193	rev
gap-833	FALSE	19924	22462	rev
gap-834	FALSE	25811	44789	rev
gap-835	FALSE	46390	47672	rev
gap-836	FALSE	50028	52746	rev
gap-837	FALSE	52748	53362	rev
gap-838	FALSE	55719	57674	rev
gap-839	FALSE	57720	62313	rev
gap-840	FALSE	62516	67508	rev
gap-841	FALSE	67510	68190	rev
gap-842	FALSE	68236	71189	rev
gap-843	FALSE	71800	76319	rev
gap-844	FALSE	76365	76748	rev
gap-845	FALSE	76750	78941	rev
gap-846	FALSE	78943	88049	rev
gap-847	FALSE	89567	90345	rev
gap-848	FALSE	90391	101565	rev
gap-849	FALSE	101567	109573	rev
gap-850	FALSE	109619	117031	rev
gap-851	FALSE	117077	117860	rev
gap-852	FALSE	117979	119760	rev
gap-853	TRUE	119872	123506	rev
gap-854	FALSE	123508	124379	rev
gap-855	FALSE	124381	128603	rev
gap-856	TRUE	128649	128779	rev
gap-857	FALSE	128781	129087	rev
gap-858	FALSE	129133	129305	rev
gap-859	FALSE	129307	134101	rev
gap-860	FALSE	134103	137424	rev
gap-861	FALSE	137470	138832	rev
gap-862	FALSE	138944	142352	rev
gap-863	FALSE	142398	153038	rev
gap-864	FALSE	153530	158049	rev
gap-865	FALSE	160582	179575	rev
gap-866	FALSE	194073	195821	rev
gap-867	FALSE	195867	196041	rev
gap-868	TRUE	196043	201801	rev
gap-869	FALSE	203508	211334	rev
gap-870	FALSE	211336	213931	rev
gap-871	FALSE	213977	216330	rev
gap-872	FALSE	216332	223218	rev
gap-873	FALSE	224971	228229	rev
gap-874	FALSE	229383	230771	rev
gap-875	FALSE	231119	232966	rev
gap-876	TRUE	235490	238163	rev
gap-877	FALSE	243696	246195	rev
gap-878	FALSE	246197	253352	rev
gap-879	FALSE	253354	253495	rev
gap-880	FALSE	258597	260117	rev
gap-881	FALSE	265270	280555	rev
gap-882	FALSE	283232	284070	rev
gap-883	TRUE	284072	286033	rev
gap-884	TRUE	286079	286772	rev
gap-885	TRUE	287450	287844	rev
gap-886	FALSE	287846	288606	rev
gap-887	TRUE	290741	292880	rev
gap-888	FALSE	293302	294569	rev
gap-889	FALSE	296316	299392	rev
gap-890	TRUE	300699	302298	rev
gap-891	TRUE	302300	303803	rev
gap-892	FALSE	304391	305642	rev
gap-893	FALSE	305688	310879	rev
gap-894	FALSE	311916	319172	rev
gap-895	TRUE	320726	320998	rev
gap-896	TRUE	321044	323993	rev
gap-897	FALSE	325278	332390	rev
gap-898	FALSE	334063	335728	rev
gap-899	FALSE	337470	338260	rev
gap-900	FALSE	338306	339101	rev
gap-901	FALSE	339966	340612	rev
gap-902	FALSE	341413	347669	rev
gap-903	FALSE	349536	349920	rev
gap-904	FALSE	352804	353855	rev
gap-905	FALSE	362798	367288	rev
gap-906	FALSE	375840	404430	rev
gap-907	TRUE	406054	407459	rev
gap-908	FALSE	408920	409055	rev
gap-909	TRUE	412526	416184	rev
gap-910	TRUE	418278	419762	rev
gap-911	FALSE	420006	424207	rev
gap-912	FALSE	426365	428804	rev
gap-913	FALSE	428850	430117	rev
gap-914	FALSE	432040	435983	rev
gap-915	FALSE	441511	446162	rev
gap-916	TRUE	449071	454651	rev
gap-917	FALSE	455302	455768	rev
gap-918	FALSE	455968	456847	rev
gap-919	TRUE	456893	463069	rev
gap-920	FALSE	463821	470956	rev
gap-921	FALSE	471584	474328	rev
gap-922	FALSE	474598	475565	rev
gap-923	FALSE	475919	489665	rev
gap-924	FALSE	494929	495405	rev
gap-925	FALSE	497717	501455	rev
gap-926	FALSE	501501	506288	rev
gap-927	FALSE	506673	507666	rev
gap-928	FALSE	508110	514765	rev
gap-929	FALSE	514811	514950	rev
gap-930	TRUE	515650	519082	rev
gap-931	FALSE	520766	525020	rev
gap-932	TRUE	528083	528625	rev
gap-933	FALSE	528671	529454	rev
gap-934	FALSE	531555	532411	rev
gap-935	FALSE	532653	536171	rev
gap-936	FALSE	536173	546005	rev
gap-937	FALSE	547030	549922	rev
gap-938	FALSE	551260	552051	rev
gap-939	FALSE	552502	559158	rev
gap-940	TRUE	559204	559361	rev
gap-941	FALSE	560665	561179	rev
gap-942	TRUE	562524	563613	rev
gap-943	TRUE	564592	569034	rev
gap-944	TRUE	569080	569289	rev
gap-945	FALSE	570006	570370	rev
gap-946	FALSE	571324	573434	rev
gap-947	TRUE	574470	575701	rev
gap-948	FALSE	576166	576945	rev
gap-949	FALSE	578134	582535	rev
gap-950	FALSE	583457	585154	rev
gap-951	TRUE	585822	586610	rev
gap-952	FALSE	587477	589648	rev
gap-953	FALSE	589650	590792	rev
gap-954	FALSE	590794	591894	rev
gap-955	FALSE	596096	599106	rev
gap-956	FALSE	602740	604696	rev
gap-957	FALSE	608810	612172	rev
gap-958	FALSE	613338	614884	rev
gap-959	FALSE	615762	619273	rev
gap-960	TRUE	621614	622269	rev
gap-961	FALSE	623330	625124	rev
gap-962	FALSE	626471	633870	rev
gap-963	FALSE	634818	634943	rev
gap-964	FALSE	634989	635370	rev
gap-965	FALSE	635439	644522	rev
gap-966	FALSE	646489	648736	rev
gap-967	FALSE	649722	651976	rev
gap-968	TRUE	653019	657754	rev
gap-969	FALSE	659559	664684	rev
gap-970	FALSE	667305	674787	rev
gap-971	TRUE	675908	677857	rev
gap-972	TRUE	679247	680900	rev
gap-973	FALSE	686890	688051	rev
gap-974	FALSE	688097	700557	rev
gap-975	FALSE	700559	703462	rev
gap-976	FALSE	703508	708302	rev
gap-977	TRUE	708304	711455	rev
gap-978	FALSE	711955	713296	rev
gap-979	TRUE	713957	716771	rev
gap-980	FALSE	718391	723833	rev
gap-981	FALSE	723835	724911	rev
gap-982	FALSE	725045	725991	rev
gap-983	FALSE	728450	731953	rev
gap-984	FALSE	732906	738994	rev
gap-985	TRUE	739898	743193	rev
gap-986	TRUE	743195	746260	rev
gap-987	FALSE	746840	747069	rev
gap-988	FALSE	749601	752391	rev
gap-989	FALSE	752437	753249	rev
gap-990	FALSE	753295	755889	rev
gap-991	FALSE	755891	770871	rev
gap-992	FALSE	770873	778168	rev
gap-993	FALSE	778170	781343	rev
gap-994	TRUE	781433	783391	rev
gap-995	FALSE	786537	789651	rev
gap-996	FALSE	790189	791461	rev
gap-997	FALSE	792590	798371	rev
gap-998	TRUE	798417	803275	rev
gap-999	FALSE	807899	811548	rev
gap-1000	FALSE	811661	813859	rev
gap-1001	FALSE	813905	814336	rev
gap-1002	TRUE	815995	817760	rev
gap-1003	FALSE	820576	821231	rev
gap-1004	FALSE	827325	827433	rev
gap-1005	FALSE	827479	837417	rev
gap-1006	FALSE	838039	838774	rev
gap-1007	FALSE	841665	842003	rev
gap-1008	FALSE	844838	846181	rev
gap-1009	FALSE	852164	855071	rev
gap-1010	FALSE	859553	860270	rev
gap-1011	TRUE	861848	863690	rev
gap-1012	FALSE	865078	867118	rev
gap-1013	TRUE	869188	870343	rev
gap-1014	TRUE	872321	875659	rev
gap-1015	FALSE	875661	881027	rev
gap-1016	FALSE	881073	885800	rev
gap-1017	TRUE	889748	891609	rev
gap-1018	FALSE	891611	899749	rev
gap-1019	FALSE	899861	909114	rev
gap-1020	TRUE	909827	911329	rev
gap-1021	TRUE	911719	911920	rev
gap-1022	TRUE	913853	914456	rev
gap-1023	TRUE	916648	919321	rev
gap-1024	FALSE	920388	924160	rev
gap-1025	FALSE	925581	926650	rev
gap-1026	FALSE	926920	928068	rev
gap-1027	TRUE	928318	930701	rev
gap-1028	FALSE	930703	930966	rev
gap-1029	FALSE	930968	934433	rev
gap-1030	FALSE	935589	936484	rev
gap-1031	FALSE	937024	937897	rev
gap-1032	FALSE	937899	938154	rev
gap-1033	FALSE	938200	941156	rev
gap-1034	FALSE	942328	942429	rev
gap-1035	TRUE	944499	944958	rev
gap-1036	FALSE	945335	946433	rev
gap-1037	FALSE	946702	953232	rev
gap-1038	FALSE	954199	954530	rev
gap-1039	FALSE	955630	957704	rev
gap-1040	FALSE	959106	959485	rev
gap-1041	FALSE	961108	966184	rev
gap-1042	FALSE	966915	967221	rev
gap-1043	FALSE	967898	969157	rev
gap-1044	TRUE	969203	972832	rev
gap-1045	FALSE	973009	975669	rev
gap-1046	FALSE	975715	980799	rev
gap-1047	FALSE	980801	984163	rev
gap-1048	FALSE	986845	988012	rev
gap-1049	FALSE	988916	990606	rev
gap-1050	TRUE	991293	995623	rev
gap-1051	FALSE	997168	997540	rev
gap-1052	FALSE	997630	1010982	rev
gap-1053	TRUE	1011274	1011756	rev
gap-1054	FALSE	1015617	1017042	rev
gap-1055	TRUE	1021002	1026254	rev
gap-1056	TRUE	1027748	1028195	rev
gap-1057	TRUE	1030282	1032059	rev
gap-1058	TRUE	1033978	1036952	rev
gap-1059	TRUE	1038466	1040860	rev
gap-1060	FALSE	1041813	1042884	rev
gap-1061	FALSE	1044916	1049134	rev
gap-1062	TRUE	1053364	1055093	rev
gap-1063	FALSE	1056251	1059186	rev
gap-1064	TRUE	1061363	1062278	rev
gap-1065	FALSE	1062512	1065524	rev
gap-1066	FALSE	1065570	1070331	rev
gap-1067	FALSE	1071400	1071708	rev
gap-1068	TRUE	1072610	1072962	rev
gap-1069	FALSE	1073766	1073876	rev
gap-1070	TRUE	1077325	1078749	rev
gap-1071	TRUE	1078751	1080137	rev
gap-1072	FALSE	1083899	1092720	rev
gap-1073	FALSE	1093780	1094365	rev
gap-1074	FALSE	1094988	1096559	rev
gap-1075	FALSE	1098299	1102515	rev
gap-1076	FALSE	1102972	1103544	rev
gap-1077	FALSE	1103546	1104372	rev
gap-1078	FALSE	1105636	1108735	rev
gap-1079	TRUE	1115611	1116546	rev
gap-1080	TRUE	1118678	1119114	rev
gap-1081	FALSE	1121447	1124954	rev
gap-1082	TRUE	1129654	1130758	rev
gap-1083	FALSE	1133385	1135254	rev
gap-1084	FALSE	1136172	1147492	rev
gap-1085	FALSE	1152123	1153934	rev
gap-1086	FALSE	1153980	1156503	rev
gap-1087	TRUE	1157126	1159210	rev
gap-1088	FALSE	1159711	1160775	rev
gap-1089	FALSE	1162144	1165445	rev
gap-1090	TRUE	1166671	1168045	rev
gap-1091	FALSE	1168973	1169841	rev
gap-1092	FALSE	1172513	1173674	rev
gap-1093	FALSE	1181443	1182435	rev
gap-1094	FALSE	1184530	1187694	rev
gap-1095	TRUE	1188616	1190026	rev
gap-1096	FALSE	1191361	1200231	rev
gap-1097	FALSE	1200233	1204422	rev
gap-1098	FALSE	1204963	1205657	rev
gap-1099	FALSE	1206261	1207811	rev
gap-1100	FALSE	1208092	1209404	rev
gap-1101	FALSE	1209406	1211318	rev
gap-1102	FALSE	1211320	1218069	rev
gap-1103	FALSE	1219411	1221653	rev
gap-1104	FALSE	1221655	1227571	rev
gap-1105	FALSE	1227573	1227967	rev
gap-1106	FALSE	1227969	1228098	rev
gap-1107	FALSE	1228837	1229718	rev
gap-1108	FALSE	1229842	1233123	rev
gap-1109	FALSE	1233337	1233613	rev
gap-1110	FALSE	1236531	1239386	rev
gap-1111	TRUE	1240122	1240706	rev
gap-1112	FALSE	1240708	1248648	rev
gap-1113	FALSE	1248650	1249347	rev
gap-1114	FALSE	1252792	1253092	rev
gap-1115	FALSE	1253094	1253620	rev
gap-1116	TRUE	1256042	1256406	rev
gap-1117	TRUE	1258197	1260809	rev
gap-1118	TRUE	1262647	1262816	rev
gap-1119	FALSE	1265022	1267414	rev
gap-1120	TRUE	1267416	1269641	rev
gap-1121	FALSE	1270584	1272694	rev
gap-1122	TRUE	1272696	1276336	rev
gap-1123	TRUE	1278430	1278564	rev
gap-1124	FALSE	1281013	1282525	rev
gap-1125	TRUE	1283358	1284370	rev
gap-1126	FALSE	1285480	1289284	rev
gap-1127	FALSE	1289330	1290626	rev
gap-1128	FALSE	1291420	1293769	rev
gap-1129	FALSE	1294104	1294982	rev
gap-1130	FALSE	1296501	1296619	rev
gap-1131	TRUE	1300150	1302462	rev
gap-1132	FALSE	1302464	1309524	rev
gap-1133	FALSE	1309526	1312847	rev
gap-1134	FALSE	1314351	1315845	rev
gap-1135	FALSE	1315847	1317155	rev
gap-1136	TRUE	1317443	1318474	rev
gap-1137	TRUE	1318941	1319639	rev
gap-1138	FALSE	1321713	1335378	rev
gap-1139	FALSE	1335380	1336625	rev
gap-1140	TRUE	1336627	1348199	rev
gap-1141	FALSE	1352755	1356774	rev
gap-1142	FALSE	1359440	1369126	rev
gap-1143	FALSE	1371918	1374067	rev
gap-1144	FALSE	1374293	1381395	rev
gap-1145	FALSE	1381911	1382634	rev
gap-1146	FALSE	1387036	1388068	rev
gap-1147	FALSE	1391888	1395597	rev
gap-1148	TRUE	1395811	1397362	rev
gap-1149	FALSE	1398160	1398974	rev
gap-1150	FALSE	1400146	1400766	rev
gap-1151	FALSE	1401580	1404517	rev
gap-1152	FALSE	1410464	1413747	rev
gap-1153	FALSE	1414908	1417937	rev
gap-1154	FALSE	1419022	1421203	rev
gap-1155	TRUE	1425577	1429966	rev
gap-1156	TRUE	1430704	1431475	rev
gap-1157	FALSE	1433036	1433626	rev
gap-1158	FALSE	1435280	1435382	rev
gap-1159	TRUE	1437979	1442010	rev
gap-1160	FALSE	1442752	1445398	rev
gap-1161	FALSE	1445400	1446288	rev
gap-1162	FALSE	1447127	1447577	rev
gap-1163	FALSE	1448245	1451536	rev
gap-1164	FALSE	1451538	1451712	rev
gap-1165	FALSE	1451714	1453318	rev
gap-1166	FALSE	1453364	1453560	rev
gap-1167	FALSE	1453562	1454794	rev
gap-1168	TRUE	1455014	1461472	rev
gap-1169	FALSE	1463527	1464079	rev
gap-1170	FALSE	1464081	1465686	rev
gap-1171	FALSE	1465732	1466632	rev
gap-1172	TRUE	1467454	1469052	rev
gap-1173	TRUE	1469054	1471856	rev
gap-1174	FALSE	1473438	1473587	rev
gap-1175	TRUE	1473633	1474508	rev
gap-1176	FALSE	1477964	1479011	rev
gap-1177	FALSE	1479057	1483443	rev
gap-1178	FALSE	1483445	1488696	rev
gap-1179	FALSE	1488698	1488959	rev
gap-1180	TRUE	1489093	1490939	rev
gap-1181	FALSE	1490941	1491210	rev
gap-1182	FALSE	1492085	1494360	rev
gap-1183	FALSE	1495389	1502104	rev
gap-1184	FALSE	1502106	1507725	rev
gap-1185	FALSE	1507727	1511905	rev
gap-1186	FALSE	1512259	1514985	rev
gap-1187	FALSE	1517628	1518174	rev
gap-1188	TRUE	1521323	1522478	rev
gap-1189	TRUE	1525240	1526183	rev
gap-1190	FALSE	1528121	1528229	rev
gap-1191	TRUE	1528231	1530473	rev
gap-1192	TRUE	1530475	1533326	rev
gap-1193	FALSE	1533743	1533949	rev
gap-1194	FALSE	1533995	1534103	rev
gap-1195	FALSE	1535848	1536234	rev
gap-1196	FALSE	1537317	1538745	rev
gap-1197	TRUE	1539759	1539991	rev
gap-1198	FALSE	1541648	1544927	rev
gap-1199	TRUE	1545589	1545780	rev
gap-1200	FALSE	1546048	1548359	rev
gap-1201	TRUE	1549351	1550648	rev
gap-1202	FALSE	1551323	1557216	rev
gap-1203	FALSE	1557218	1557665	rev
gap-1204	FALSE	1557711	1557984	rev
gap-1205	TRUE	1558997	1565343	rev
gap-1206	FALSE	1567348	1567632	rev
gap-1207	FALSE	1567678	1569000	rev
gap-1208	FALSE	1569358	1570542	rev
gap-1209	TRUE	1571903	1573806	rev
gap-1210	TRUE	1576007	1576763	rev
gap-1211	FALSE	1577292	1580081	rev
gap-1212	TRUE	1580127	1581223	rev
gap-1213	FALSE	1582677	1596680	rev
gap-1214	FALSE	1596682	1603591	rev
gap-1215	FALSE	1604737	1608781	rev
gap-1216	FALSE	1608783	1616145	rev
gap-1217	FALSE	1616191	1618475	rev
gap-1218	FALSE	1618521	1632296	rev
gap-1219	FALSE	1632298	1636095	rev
gap-1220	FALSE	1637886	1639380	rev
gap-1221	FALSE	1639382	1641756	rev
gap-1222	FALSE	1641758	1643909	rev
gap-1223	FALSE	1644486	1655592	rev
gap-1224	FALSE	1655881	1656254	rev
gap-1225	FALSE	1656300	1670053	rev
gap-1226	FALSE	1671690	1671808	rev
gap-1227	FALSE	1671854	1679486	rev
gap-1228	FALSE	1679488	1680542	rev
gap-1229	FALSE	1680544	1692422	rev
gap-1230	FALSE	1692468	1695238	rev
gap-1231	FALSE	1695240	1710730	rev
gap-1232	FALSE	1710732	1721007	rev
gap-1233	FALSE	1721053	1732074	rev
gap-1234	FALSE	1732120	1732382	rev
gap-1235	FALSE	1732384	1739212	rev
gap-1236	FALSE	1739564	1741688	rev
gap-1237	FALSE	1741690	1748710	rev
gap-1238	FALSE	1749900	1760429	rev
gap-1239	FALSE	1760431	1760715	rev
gap-1240	FALSE	1760761	1769826	rev
gap-1241	FALSE	1769894	1770156	rev
gap-1242	FALSE	1770202	1775590	rev
gap-1243	TRUE	1775636	1780122	rev
gap-1244	FALSE	1781906	1797666	rev
gap-1245	FALSE	1797668	1858562	rev
gap-1246	FALSE	1862962	1864690	rev
gap-1247	FALSE	1867451	1872084	rev
gap-1248	FALSE	1873593	1877942	rev
gap-1249	FALSE	1877988	1878402	rev
gap-1250	TRUE	1878448	1882155	rev
gap-1251	FALSE	1882157	1885718	rev
gap-1252	FALSE	1885764	1886708	rev
gap-1253	FALSE	1886710	1888889	rev
gap-1254	FALSE	1889196	1890459	rev
gap-1255	FALSE	1891744	1895377	rev
gap-1256	FALSE	1896060	1897883	rev
gap-1257	TRUE	1899210	1900262	rev
gap-1258	FALSE	1900856	1901094	rev
gap-1259	TRUE	1901409	1902261	rev
gap-1260	TRUE	1902263	1903141	rev
gap-1261	FALSE	1904791	1904929	rev
gap-1262	TRUE	1905222	1905363	rev
gap-1263	TRUE	1905606	1906265	rev
gap-1264	TRUE	1906753	1907805	rev
gap-1265	FALSE	1907807	1912141	rev
gap-1266	TRUE	1913241	1914232	rev
gap-1267	FALSE	1915273	1915793	rev
gap-1268	FALSE	1916553	1917568	rev
gap-1269	TRUE	1920083	1921865	rev
gap-1270	TRUE	1922525	1922798	rev
gap-1271	TRUE	1923127	1924951	rev
gap-1272	FALSE	1926705	1930069	rev
gap-1273	TRUE	1930115	1931543	rev
gap-1274	FALSE	1932545	1937875	rev
gap-1275	FALSE	1938577	1940411	rev
gap-1276	FALSE	1941181	1942691	rev
gap-1277	TRUE	1945978	1948312	rev
gap-1278	FALSE	1998067	1998291	rev
gap-1279	FALSE	2002457	2003274	rev
gap-1280	FALSE	2004001	2004253	rev
gap-1281	TRUE	2004595	2006487	rev
gap-1282	FALSE	2007465	2007581	rev
gap-1283	FALSE	2014705	2015732	rev
gap-1284	FALSE	2019318	2021214	rev
gap-1285	TRUE	2025292	2027793	rev
gap-1286	TRUE	2028785	2029364	rev
gap-1287	FALSE	2031203	2032880	rev
gap-1288	FALSE	2040366	2040987	rev
gap-1289	FALSE	2042857	2044955	rev
gap-1290	FALSE	2045829	2046896	rev
gap-1291	TRUE	2048308	2048978	rev
gap-1292	TRUE	2048980	2049949	rev
gap-1293	TRUE	2050586	2051328	rev
gap-1294	FALSE	2055359	2055865	rev
gap-1295	FALSE	2056155	2056649	rev
gap-1296	TRUE	2057007	2057587	rev
gap-1297	FALSE	2059865	2060236	rev
gap-1298	FALSE	2060693	2063063	rev
gap-1299	TRUE	2074618	2078547	rev
gap-1300	TRUE	2084047	2084770	rev
gap-1301	TRUE	2085142	2086069	rev
gap-1302	TRUE	2087567	2092325	rev
gap-1303	FALSE	2099969	2100088	rev
gap-1304	FALSE	2101030	2103118	rev
gap-1305	TRUE	2103120	2104922	rev
gap-1306	FALSE	2118310	2118503	rev
gap-1307	FALSE	2119279	2119739	rev
gap-1308	FALSE	2119741	2121037	rev
gap-1309	FALSE	2121039	2121587	rev
gap-1310	FALSE	2123948	2124514	rev
gap-1311	FALSE	2126328	2127344	rev
gap-1312	TRUE	2127775	2128432	rev
gap-1313	FALSE	2131117	2131901	rev
gap-1314	FALSE	2133343	2134565	rev
gap-1315	TRUE	2136262	2136527	rev
gap-1316	TRUE	2138751	2138859	rev
gap-1317	FALSE	2148652	2150067	rev
gap-1318	FALSE	2151292	2152085	rev
gap-1319	FALSE	2195783	2196388	rev
gap-1320	FALSE	2204051	2204185	rev
gap-1321	FALSE	2220000	2220329	rev
gap-1322	TRUE	2221419	2228754	rev
gap-1323	FALSE	2229203	2230052	rev
gap-1324	TRUE	2230054	2245306	rev
gap-1325	FALSE	2246518	2246655	rev
gap-1326	TRUE	2247544	2264352	rev
gap-1327	FALSE	2269755	2269982	rev
gap-1328	FALSE	2272011	2272519	rev
gap-1329	FALSE	2279730	2281378	rev
gap-1330	TRUE	2281424	2282284	rev
gap-1331	FALSE	2283756	2283857	rev
gap-1332	FALSE	2284614	2287041	rev
gap-1333	FALSE	2288111	2288610	rev
gap-1334	TRUE	2294091	2295941	rev
gap-1335	TRUE	2299198	2299376	rev
gap-1336	FALSE	2305185	2306682	rev
gap-1337	TRUE	2307713	2308118	rev
gap-1338	TRUE	2308437	2308752	rev
gap-1339	TRUE	2310177	2310861	rev
gap-1340	FALSE	2325683	2327443	rev
gap-1341	TRUE	2337501	2338016	rev
gap-1342	TRUE	2338444	2338795	rev
gap-1343	FALSE	2339503	2339798	rev
gap-1344	FALSE	2341219	2343835	rev
gap-1345	FALSE	2343881	2344254	rev
gap-1346	TRUE	2360595	2361503	rev
gap-1347	FALSE	2393381	2393599	rev
gap-1348	FALSE	2409528	2410014	rev
gap-1349	FALSE	2410904	2412657	rev
gap-1350	TRUE	2426648	2427365	rev
gap-1351	FALSE	2434347	2435309	rev
gap-1352	TRUE	2435879	2436944	rev
gap-1353	FALSE	2459123	2460239	rev
gap-1354	TRUE	2460533	2461570	rev
gap-1355	FALSE	2465835	2467946	rev
gap-1356	TRUE	2472788	2473987	rev
gap-1357	FALSE	2475733	2477725	rev
gap-1358	TRUE	2478969	2480698	rev
gap-1359	FALSE	2483791	2484735	rev
gap-1360	FALSE	2492862	2493015	rev
gap-1361	FALSE	2493547	2496732	rev
gap-1362	FALSE	2506945	2507251	rev
gap-1363	TRUE	2515933	2517584	rev
gap-1364	FALSE	2540847	2542438	rev
gap-1365	FALSE	2549678	2552964	rev
gap-1366	FALSE	2555308	2555642	rev
gap-1367	FALSE	2560097	2560236	rev
gap-1368	TRUE	2561488	2562889	rev
gap-1369	TRUE	2564436	2564922	rev
gap-1370	FALSE	2565692	2565911	rev
gap-1371	FALSE	2576236	2577171	rev
gap-1372	FALSE	2588471	2590281	rev
gap-1373	TRUE	2590707	2591409	rev
gap-1374	TRUE	2595548	2597501	rev
gap-1375	TRUE	2620621	2621630	rev
gap-1376	TRUE	2635636	2636095	rev
gap-1377	FALSE	2649670	2650486	rev
gap-1378	TRUE	2651381	2652342	rev
gap-1379	TRUE	2652820	2653334	rev
gap-1380	FALSE	2657688	2657966	rev
gap-1381	FALSE	2658804	2663335	rev
gap-1382	FALSE	2664455	2664572	rev
gap-1383	TRUE	2678095	2678342	rev
gap-1384	FALSE	2698717	2699509	rev
gap-1385	TRUE	2699678	2700032	rev
gap-1386	FALSE	2700626	2701350	rev
gap-1387	TRUE	2701352	2701878	rev
gap-1388	FALSE	2702144	2702254	rev
gap-1389	TRUE	2702300	2702687	rev
gap-1390	TRUE	2705206	2706710	rev
gap-1391	TRUE	2715866	2716034	rev
gap-1392	FALSE	2720344	2720525	rev
gap-1393	FALSE	2721653	2722756	rev
gap-1394	FALSE	2724955	2725066	rev
gap-1395	TRUE	2725504	2726810	rev
gap-1396	TRUE	2730227	2730559	rev
gap-1397	FALSE	2733582	2733771	rev
gap-1398	FALSE	2734374	2734916	rev
gap-1399	FALSE	2736640	2739476	rev
gap-1400	FALSE	2739478	2741084	rev
gap-1401	TRUE	2742844	2744162	rev
gap-1402	FALSE	2746579	2747935	rev
gap-1403	TRUE	2748857	2750809	rev
gap-1404	TRUE	2751755	2751922	rev
gap-1405	TRUE	2752612	2755381	rev
gap-1406	TRUE	2755964	2757992	rev
gap-1407	FALSE	2762863	2763024	rev
gap-1408	FALSE	2766055	2767967	rev
gap-1409	FALSE	2768740	2771243	rev
gap-1410	TRUE	2771245	2773842	rev
gap-1411	FALSE	2780997	2784645	rev
gap-1412	TRUE	2788547	2788875	rev
gap-1413	TRUE	2802221	2802791	rev
gap-1414	FALSE	2802837	2805302	rev
gap-1415	TRUE	2812232	2813638	rev
gap-1416	FALSE	2818410	2820040	rev
gap-1417	FALSE	2830448	2831123	rev
gap-1418	FALSE	2831812	2832383	rev
gap-1419	FALSE	2839930	2840431	rev
gap-1420	FALSE	2840974	2843099	rev
gap-1421	TRUE	2849589	2851248	rev
gap-1422	FALSE	2869740	2869963	rev
gap-1423	FALSE	2897604	2899814	rev
gap-1424	TRUE	2926720	2926963	rev
gap-1425	FALSE	2931614	2931888	rev
gap-1426	TRUE	2933302	2935917	rev
gap-1427	FALSE	2951356	2951852	rev
gap-1428	FALSE	2953624	2954455	rev
gap-1429	FALSE	2958369	2959206	rev
gap-1430	FALSE	2968130	2968259	rev
gap-1431	FALSE	2968772	2969661	rev
gap-1432	FALSE	2969663	2970876	rev
gap-1433	TRUE	2994666	2995677	rev
gap-1434	TRUE	3008843	3009339	rev
gap-1435	TRUE	3021170	3022030	rev
gap-1436	TRUE	3029247	3029667	rev
gap-1437	TRUE	3032102	3032323	rev
gap-1438	TRUE	3033075	3033650	rev
gap-1439	TRUE	3039962	3042544	rev
gap-1440	TRUE	3054667	3055243	rev
gap-1441	TRUE	3056347	3056804	rev
gap-1442	TRUE	3066421	3067376	rev
gap-1443	FALSE	3069253	3070220	rev
gap-1444	FALSE	3072142	3072734	rev
gap-1445	FALSE	3075214	3078348	rev
gap-1446	FALSE	3083252	3085755	rev
gap-1447	TRUE	3096605	3102189	rev
gap-1448	FALSE	3106065	3107188	rev
gap-1449	TRUE	3108525	3109352	rev
gap-1450	TRUE	3119882	3121515	rev
gap-1451	FALSE	3129358	3131107	rev
gap-1452	FALSE	3132313	3133390	rev
gap-1453	FALSE	3139298	3142053	rev
gap-1454	FALSE	3155589	3159085	rev
gap-1455	FALSE	3161931	3163698	rev
gap-1456	TRUE	3182679	3183200	rev
gap-1457	TRUE	3186617	3190457	rev
gap-1458	TRUE	3196768	3197923	rev
gap-1459	TRUE	3212625	3213341	rev
gap-1460	TRUE	3218505	3219755	rev
gap-1461	TRUE	3227485	3228395	rev
gap-1462	TRUE	3228723	3231068	rev
gap-1463	FALSE	3234572	3236421	rev
gap-1464	FALSE	3237014	3246151	rev
gap-1465	TRUE	3246386	3250493	rev
gap-1466	FALSE	3257430	3257582	rev
gap-1467	FALSE	3276514	3276943	rev
gap-1468	FALSE	3276945	3280245	rev
gap-1469	FALSE	3293441	3293572	rev
gap-1470	TRUE	3294255	3294935	rev
gap-1471	TRUE	3298000	3298544	rev
gap-1472	FALSE	3299907	3300033	rev
gap-1473	TRUE	3301449	3301623	rev
gap-1474	FALSE	3301625	3302612	rev
gap-1475	FALSE	3303144	3304072	rev
gap-1476	FALSE	3305431	3305561	rev
gap-1477	TRUE	3308621	3309959	rev
gap-1478	TRUE	3310336	3310488	rev
gap-1479	TRUE	3310534	3310752	rev
gap-1480	TRUE	3317380	3318028	rev
gap-1481	FALSE	3321356	3321532	rev
gap-1482	FALSE	3321534	3322426	rev
gap-1483	FALSE	3328684	3335005	rev
gap-1484	FALSE	3335546	3335726	rev
gap-1485	TRUE	3343698	3345005	rev
gap-1486	FALSE	3355346	3355485	rev
gap-1487	FALSE	3374172	3376616	rev
gap-1488	TRUE	3377809	3378789	rev
gap-1489	TRUE	3382539	3384018	rev
gap-1490	TRUE	3390713	3391777	rev
gap-1491	FALSE	3398957	3399082	rev
gap-1492	FALSE	3400406	3400508	rev
gap-1493	TRUE	3410049	3412084	rev
gap-1494	FALSE	3415274	3415381	rev
gap-1495	FALSE	3418377	3419648	rev
gap-1496	FALSE	3422224	3424224	rev
gap-1497	TRUE	3425195	3426732	rev
gap-1498	FALSE	3427628	3428316	rev
gap-1499	FALSE	3434201	3434322	rev
gap-1500	TRUE	3444242	3445397	rev
gap-1501	TRUE	3455355	3456281	rev
gap-1502	TRUE	3456516	3458781	rev
gap-1503	TRUE	3463320	3463733	rev
gap-1504	FALSE	3471062	3471831	rev
gap-1505	FALSE	3472524	3474102	rev
gap-1506	FALSE	3475979	3476507	rev
gap-1507	FALSE	3485570	3486791	rev
gap-1508	FALSE	3488905	3489909	rev
gap-1509	TRUE	3495769	3495875	rev
gap-1510	FALSE	3499289	3501584	rev
gap-1511	FALSE	3508557	3508658	rev
gap-1512	TRUE	3509652	3509780	rev
gap-1513	TRUE	3510685	3512461	rev
gap-1514	FALSE	3513838	3514114	rev
gap-1515	FALSE	3529914	3532324	rev
gap-1516	FALSE	3535487	3541462	rev
gap-1517	FALSE	3541508	3541894	rev
gap-1518	TRUE	3544324	3545862	rev
gap-1519	TRUE	3546013	3546872	rev
gap-1520	FALSE	3559575	3559956	rev
gap-1521	FALSE	3562239	3563536	rev
gap-1522	FALSE	3575983	3576162	rev
gap-1523	FALSE	3589439	3590390	rev
gap-1524	FALSE	3590392	3591287	rev
gap-1525	FALSE	3595219	3598039	rev
gap-1526	TRUE	3601937	3602578	rev
gap-1527	FALSE	3604755	3605397	rev
gap-1528	TRUE	3615582	3620332	rev
gap-1529	TRUE	3646665	3647108	rev
gap-1530	FALSE	3647707	3648647	rev
gap-1531	FALSE	3658938	3659069	rev
gap-1532	FALSE	3663131	3664240	rev
gap-1533	FALSE	3665437	3666576	rev
gap-1534	FALSE	3672738	3673563	rev
gap-1535	FALSE	3681106	3681496	rev
gap-1536	FALSE	3681854	3684759	rev
gap-1537	FALSE	3688718	3691598	rev
gap-1538	FALSE	3693971	3696214	rev
gap-1539	FALSE	3700628	3701383	rev
gap-1540	TRUE	3701385	3708122	rev
gap-1541	FALSE	3711395	3713949	rev
gap-1542	FALSE	3717212	3717708	rev
gap-1543	FALSE	3717912	3718694	rev
gap-1544	TRUE	3720712	3722532	rev
gap-1545	TRUE	3723332	3724378	rev
gap-1546	TRUE	3728203	3728335	rev
gap-1547	FALSE	3733316	3733503	rev
gap-1548	TRUE	3734143	3738243	rev
gap-1549	FALSE	3741050	3741159	rev
gap-1550	FALSE	3741205	3741665	rev
gap-1551	FALSE	3742041	3743226	rev
gap-1552	FALSE	3748863	3750708	rev
gap-1553	FALSE	3756542	3757620	rev
gap-1554	TRUE	3757622	3758654	rev
gap-1555	TRUE	3758656	3759124	rev
gap-1556	TRUE	3760568	3761045	rev
gap-1557	TRUE	3763122	3764107	rev
gap-1558	FALSE	3764922	3765428	rev
gap-1559	FALSE	3776337	3776684	rev
gap-1560	FALSE	3795384	3795828	rev
gap-1561	FALSE	3798321	3799336	rev
gap-1562	FALSE	3802258	3802377	rev
gap-1563	FALSE	3816563	3816845	rev
gap-1564	FALSE	3817726	3818889	rev
gap-1565	FALSE	3818935	3819178	rev
gap-1566	FALSE	3830643	3831470	rev
gap-1567	FALSE	3835897	3842539	rev
gap-1568	TRUE	3845826	3845974	rev
gap-1569	FALSE	3846020	3847093	rev
gap-1570	FALSE	3847139	3847811	rev
gap-1571	TRUE	3849713	3851923	rev
gap-1572	FALSE	3851969	3852069	rev
gap-1573	FALSE	3861308	3862356	rev
gap-1574	FALSE	3866478	3868286	rev
gap-1575	FALSE	3875625	3875737	rev
gap-1576	FALSE	3882767	3882921	rev
gap-1577	FALSE	3893160	3893978	rev
gap-1578	TRUE	3896163	3897649	rev
gap-1579	FALSE	3900853	3901828	rev
gap-1580	FALSE	3907454	3910255	rev
gap-1581	FALSE	3913646	3914270	rev
gap-1582	FALSE	3918724	3919082	rev
gap-1583	FALSE	3924051	3925756	rev
gap-1584	FALSE	3933151	3935816	rev
gap-1585	TRUE	3937055	3937507	rev
gap-1586	TRUE	3939713	3941013	rev
gap-1587	TRUE	3941015	3943321	rev
gap-1588	TRUE	3946273	3949912	rev
gap-1589	TRUE	3952081	3957251	rev
gap-1590	TRUE	3964938	3965133	rev
gap-1591	TRUE	3970880	3971339	rev
gap-1592	FALSE	3971883	3972402	rev
gap-1593	FALSE	3979529	3980703	rev
gap-1594	FALSE	3986291	3987325	rev
gap-1595	FALSE	3987327	3987879	rev
gap-1596	FALSE	3989723	3989903	rev
gap-1597	TRUE	3991617	3991967	rev
gap-1598	FALSE	3992057	3995069	rev
gap-1599	FALSE	3995115	3998236	rev
gap-1600	FALSE	3998485	4000484	rev
gap-1601	TRUE	4006053	4006935	rev
gap-1602	FALSE	4010236	4011787	rev
gap-1603	FALSE	4014532	4015420	rev
gap-1604	FALSE	4015422	4015937	rev
gap-1605	FALSE	4039226	4039422	rev
gap-1606	FALSE	4041174	4041380	rev
gap-1607	FALSE	4041382	4048958	rev
gap-1608	FALSE	4062225	4062328	rev
gap-1609	FALSE	4066069	4066573	rev
gap-1610	FALSE	4067125	4068179	rev
gap-1611	FALSE	4084760	4089377	rev
gap-1612	TRUE	4091760	4092648	rev
gap-1613	TRUE	4093938	4094721	rev
gap-1614	FALSE	4097018	4102142	rev
gap-1615	FALSE	4102144	4102406	rev
gap-1616	FALSE	4104230	4104893	rev
gap-1617	TRUE	4107971	4109132	rev
gap-1618	FALSE	4109749	4109863	rev
gap-1619	FALSE	4113262	4118924	rev
gap-1620	TRUE	4118926	4120860	rev
gap-1621	FALSE	4120906	4121081	rev
gap-1622	TRUE	4123064	4124175	rev
gap-1623	FALSE	4127673	4130256	rev
gap-1624	TRUE	4135224	4135750	rev
gap-1625	FALSE	4140498	4141685	rev
gap-1626	TRUE	4145554	4147113	rev
gap-1627	FALSE	4147303	4147418	rev
gap-1628	TRUE	4158881	4159252	rev
gap-1629	TRUE	4159766	4163150	rev
gap-1630	FALSE	4168184	4169125	rev
gap-1631	FALSE	4169944	4171130	rev
gap-1632	FALSE	4171176	4171394	rev
gap-1633	TRUE	4171987	4172258	rev
gap-1634	FALSE	4172936	4174259	rev
gap-1635	FALSE	4178146	4179119	rev
gap-1636	TRUE	4180485	4182635	rev
gap-1637	TRUE	4183299	4183444	rev
gap-1638	TRUE	4183953	4185159	rev
gap-1639	FALSE	4186510	4187620	rev
gap-1640	TRUE	4189177	4191172	rev
gap-1641	TRUE	4191174	4192892	rev
gap-1642	TRUE	4195452	4195777	rev
gap-1643	FALSE	4204477	4204593	rev
gap-1644	TRUE	4204639	4205510	rev
gap-1645	FALSE	4207303	4207856	rev

## Sheet: S4
id	type	name	avg. expression	differential	test	logFC	padj
BSGatlas-gene-433	CDS	srfAB	1.05612e+06	FALSE	+prsA, 21->26h	-0.656417	1
BSGatlas-gene-433	CDS	srfAB	1.05612e+06	TRUE	+prsA, 26->45h	-3.43096	2.13369e-17
BSGatlas-gene-433	CDS	srfAB	1.05612e+06	FALSE	+prsA, 45->71h	0.0474496	1
BSGatlas-gene-433	CDS	srfAB	1.05612e+06	FALSE	+prsA, 71->94h	-0.0236039	1
BSGatlas-gene-433	CDS	srfAB	1.05612e+06	FALSE	+prsA, 94->118h	-0.666022	1
BSGatlas-gene-433	CDS	srfAB	1.05612e+06	FALSE	between strains, 21h	0.439265	1
BSGatlas-gene-433	CDS	srfAB	1.05612e+06	FALSE	between strains, 26h	-0.0723707	1
BSGatlas-gene-433	CDS	srfAB	1.05612e+06	FALSE	between strains, time 118h	0.547171	1
BSGatlas-gene-433	CDS	srfAB	1.05612e+06	FALSE	between strains, time 45h	-0.811724	0.763363
BSGatlas-gene-433	CDS	srfAB	1.05612e+06	FALSE	between strains, time 71h	-0.057149	1
BSGatlas-gene-433	CDS	srfAB	1.05612e+06	FALSE	between strains, time 94h	0.243511	1
BSGatlas-gene-433	CDS	srfAB	1.05612e+06	FALSE	control, 21->26h	-0.144781	1
BSGatlas-gene-433	CDS	srfAB	1.05612e+06	TRUE	control, 26->45h	-2.69161	9.34833e-11
BSGatlas-gene-433	CDS	srfAB	1.05612e+06	FALSE	control, 45->71h	-0.707125	1
BSGatlas-gene-433	CDS	srfAB	1.05612e+06	FALSE	control, 71->94h	-0.324264	1
BSGatlas-gene-433	CDS	srfAB	1.05612e+06	FALSE	control, 94->118h	-0.969682	0.28051
BSGatlas-gene-3937	tmRNA	ssrA	875125	FALSE	+prsA, 21->26h	-0.28496	NA
BSGatlas-gene-3937	tmRNA	ssrA	875125	FALSE	+prsA, 26->45h	0.711494	NA
BSGatlas-gene-3937	tmRNA	ssrA	875125	FALSE	+prsA, 45->71h	-0.537836	NA
BSGatlas-gene-3937	tmRNA	ssrA	875125	FALSE	+prsA, 71->94h	0.536352	NA
BSGatlas-gene-3937	tmRNA	ssrA	875125	FALSE	+prsA, 94->118h	-0.0430099	NA
BSGatlas-gene-3937	tmRNA	ssrA	875125	FALSE	between strains, 21h	1.24301	NA
BSGatlas-gene-3937	tmRNA	ssrA	875125	FALSE	between strains, 26h	0.518953	NA
BSGatlas-gene-3937	tmRNA	ssrA	875125	FALSE	between strains, time 118h	0.168822	NA
BSGatlas-gene-3937	tmRNA	ssrA	875125	FALSE	between strains, time 45h	0.430889	NA
BSGatlas-gene-3937	tmRNA	ssrA	875125	FALSE	between strains, time 71h	-0.539028	NA
BSGatlas-gene-3937	tmRNA	ssrA	875125	FALSE	between strains, time 94h	0.0360759	NA
BSGatlas-gene-3937	tmRNA	ssrA	875125	FALSE	control, 21->26h	0.439102	NA
BSGatlas-gene-3937	tmRNA	ssrA	875125	FALSE	control, 26->45h	0.799559	NA
BSGatlas-gene-3937	tmRNA	ssrA	875125	FALSE	control, 45->71h	0.432081	NA
BSGatlas-gene-3937	tmRNA	ssrA	875125	FALSE	control, 71->94h	-0.0387526	NA
BSGatlas-gene-3937	tmRNA	ssrA	875125	FALSE	control, 94->118h	-0.175756	NA
BSGatlas-gene-1479	CDS	rapA	594741	FALSE	+prsA, 21->26h	-0.268464	1
BSGatlas-gene-1479	CDS	rapA	594741	FALSE	+prsA, 26->45h	-0.908515	0.0280173
BSGatlas-gene-1479	CDS	rapA	594741	FALSE	+prsA, 45->71h	-0.086953	1
BSGatlas-gene-1479	CDS	rapA	594741	FALSE	+prsA, 71->94h	0.669332	1
BSGatlas-gene-1479	CDS	rapA	594741	FALSE	+prsA, 94->118h	-0.0332017	1
BSGatlas-gene-1479	CDS	rapA	594741	TRUE	between strains, 21h	1.13953	6.12083e-06
BSGatlas-gene-1479	CDS	rapA	594741	FALSE	between strains, 26h	0.550301	1
BSGatlas-gene-1479	CDS	rapA	594741	FALSE	between strains, time 118h	-0.351942	1
BSGatlas-gene-1479	CDS	rapA	594741	FALSE	between strains, time 45h	-0.0164881	1
BSGatlas-gene-1479	CDS	rapA	594741	FALSE	between strains, time 71h	-0.604142	1
BSGatlas-gene-1479	CDS	rapA	594741	FALSE	between strains, time 94h	0.0332469	1
BSGatlas-gene-1479	CDS	rapA	594741	FALSE	control, 21->26h	0.320762	1
BSGatlas-gene-1479	CDS	rapA	594741	FALSE	control, 26->45h	-0.341726	1
BSGatlas-gene-1479	CDS	rapA	594741	FALSE	control, 45->71h	0.500701	1
BSGatlas-gene-1479	CDS	rapA	594741	FALSE	control, 71->94h	0.031943	1
BSGatlas-gene-1479	CDS	rapA	594741	FALSE	control, 94->118h	0.351987	1
BSGatlas-gene-432	CDS	srfAA	535809	FALSE	+prsA, 21->26h	-0.702194	1
BSGatlas-gene-432	CDS	srfAA	535809	TRUE	+prsA, 26->45h	-3.38995	9.08525e-24
BSGatlas-gene-432	CDS	srfAA	535809	FALSE	+prsA, 45->71h	-0.00305309	1
BSGatlas-gene-432	CDS	srfAA	535809	FALSE	+prsA, 71->94h	0.28571	1
BSGatlas-gene-432	CDS	srfAA	535809	FALSE	+prsA, 94->118h	-0.563838	1
BSGatlas-gene-432	CDS	srfAA	535809	FALSE	between strains, 21h	0.415135	1
BSGatlas-gene-432	CDS	srfAA	535809	FALSE	between strains, 26h	-0.0806355	1
BSGatlas-gene-432	CDS	srfAA	535809	FALSE	between strains, time 118h	0.323237	1
BSGatlas-gene-432	CDS	srfAA	535809	FALSE	between strains, time 45h	-0.760642	0.455059
BSGatlas-gene-432	CDS	srfAA	535809	FALSE	between strains, time 71h	-0.274987	1
BSGatlas-gene-432	CDS	srfAA	535809	FALSE	between strains, time 94h	0.282579	1
BSGatlas-gene-432	CDS	srfAA	535809	FALSE	control, 21->26h	-0.206424	1
BSGatlas-gene-432	CDS	srfAA	535809	TRUE	control, 26->45h	-2.70995	2.9274e-15
BSGatlas-gene-432	CDS	srfAA	535809	FALSE	control, 45->71h	-0.488709	1
BSGatlas-gene-432	CDS	srfAA	535809	FALSE	control, 71->94h	-0.271857	1
BSGatlas-gene-432	CDS	srfAA	535809	FALSE	control, 94->118h	-0.604496	1
JE1	AMY	JE1	385535	FALSE	+prsA, 21->26h	-0.770105	0.0648094
JE1	AMY	JE1	385535	FALSE	+prsA, 26->45h	-0.557715	0.0552028
JE1	AMY	JE1	385535	FALSE	+prsA, 45->71h	0.0870914	1
JE1	AMY	JE1	385535	FALSE	+prsA, 71->94h	0.26583	1
JE1	AMY	JE1	385535	FALSE	+prsA, 94->118h	0.122387	1
JE1	AMY	JE1	385535	FALSE	between strains, 21h	0.446625	0.0519067
JE1	AMY	JE1	385535	FALSE	between strains, 26h	-0.0353589	1
JE1	AMY	JE1	385535	FALSE	between strains, time 118h	-0.0942957	1
JE1	AMY	JE1	385535	FALSE	between strains, time 45h	0.478994	0.164381
JE1	AMY	JE1	385535	FALSE	between strains, time 71h	0.0059806	1
JE1	AMY	JE1	385535	FALSE	between strains, time 94h	0.0902517	1
JE1	AMY	JE1	385535	FALSE	control, 21->26h	-0.288121	1
JE1	AMY	JE1	385535	TRUE	control, 26->45h	-1.07207	1.37404e-07
JE1	AMY	JE1	385535	FALSE	control, 45->71h	0.560105	0.125732
JE1	AMY	JE1	385535	FALSE	control, 71->94h	0.181559	1
JE1	AMY	JE1	385535	FALSE	control, 94->118h	0.306934	1
BSGatlas-gene-4630	putative ncRNA	srlX	228471	FALSE	+prsA, 21->26h	-0.780815	1
BSGatlas-gene-4630	putative ncRNA	srlX	228471	FALSE	+prsA, 26->45h	-1.55567	0.0928401
BSGatlas-gene-4630	putative ncRNA	srlX	228471	FALSE	+prsA, 45->71h	0.148125	1
BSGatlas-gene-4630	putative ncRNA	srlX	228471	FALSE	+prsA, 71->94h	-0.567176	1
BSGatlas-gene-4630	putative ncRNA	srlX	228471	FALSE	+prsA, 94->118h	-1.05866	1
BSGatlas-gene-4630	putative ncRNA	srlX	228471	FALSE	between strains, 21h	0.324881	1
BSGatlas-gene-4630	putative ncRNA	srlX	228471	FALSE	between strains, 26h	-0.418284	1
BSGatlas-gene-4630	putative ncRNA	srlX	228471	FALSE	between strains, time 118h	0.699125	1
BSGatlas-gene-4630	putative ncRNA	srlX	228471	FALSE	between strains, time 45h	-1.51603	0.109282
BSGatlas-gene-4630	putative ncRNA	srlX	228471	FALSE	between strains, time 71h	-0.231066	1
BSGatlas-gene-4630	putative ncRNA	srlX	228471	FALSE	between strains, time 94h	0.127625	1
BSGatlas-gene-4630	putative ncRNA	srlX	228471	FALSE	control, 21->26h	-0.0376498	1
BSGatlas-gene-4630	putative ncRNA	srlX	228471	FALSE	control, 26->45h	-0.45792	1
BSGatlas-gene-4630	putative ncRNA	srlX	228471	FALSE	control, 45->71h	-1.13684	1
BSGatlas-gene-4630	putative ncRNA	srlX	228471	FALSE	control, 71->94h	-0.925867	1
BSGatlas-gene-4630	putative ncRNA	srlX	228471	FALSE	control, 94->118h	-1.63016	0.0592269
BSGatlas-gene-3414	CDS	citZ	221541	FALSE	+prsA, 21->26h	0.780805	0.0214049
BSGatlas-gene-3414	CDS	citZ	221541	FALSE	+prsA, 26->45h	-0.354553	0.619291
BSGatlas-gene-3414	CDS	citZ	221541	FALSE	+prsA, 45->71h	-0.254305	1
BSGatlas-gene-3414	CDS	citZ	221541	FALSE	+prsA, 71->94h	-0.251618	1
BSGatlas-gene-3414	CDS	citZ	221541	FALSE	+prsA, 94->118h	-0.161732	1
BSGatlas-gene-3414	CDS	citZ	221541	FALSE	between strains, 21h	0.463148	0.0119013
BSGatlas-gene-3414	CDS	citZ	221541	TRUE	between strains, 26h	0.694859	0.000860475
BSGatlas-gene-3414	CDS	citZ	221541	FALSE	between strains, time 118h	0.239759	1
BSGatlas-gene-3414	CDS	citZ	221541	FALSE	between strains, time 45h	0.170288	1
BSGatlas-gene-3414	CDS	citZ	221541	FALSE	between strains, time 71h	0.556102	0.0597159
BSGatlas-gene-3414	CDS	citZ	221541	FALSE	between strains, time 94h	0.35467	0.619291
BSGatlas-gene-3414	CDS	citZ	221541	FALSE	control, 21->26h	0.549093	0.636685
BSGatlas-gene-3414	CDS	citZ	221541	FALSE	control, 26->45h	0.170018	1
BSGatlas-gene-3414	CDS	citZ	221541	FALSE	control, 45->71h	-0.640119	0.014861
BSGatlas-gene-3414	CDS	citZ	221541	FALSE	control, 71->94h	-0.0501866	1
BSGatlas-gene-3414	CDS	citZ	221541	FALSE	control, 94->118h	-0.046821	1
BSGatlas-gene-2117	CDS	citB	212653	FALSE	+prsA, 21->26h	0.509399	1
BSGatlas-gene-2117	CDS	citB	212653	FALSE	+prsA, 26->45h	-0.0921702	1
BSGatlas-gene-2117	CDS	citB	212653	TRUE	+prsA, 45->71h	-0.832906	0.00572672
BSGatlas-gene-2117	CDS	citB	212653	FALSE	+prsA, 71->94h	0.096045	1
BSGatlas-gene-2117	CDS	citB	212653	FALSE	+prsA, 94->118h	-0.213001	1
BSGatlas-gene-2117	CDS	citB	212653	FALSE	between strains, 21h	0.240141	1
BSGatlas-gene-2117	CDS	citB	212653	FALSE	between strains, 26h	0.645462	0.0850193
BSGatlas-gene-2117	CDS	citB	212653	FALSE	between strains, time 118h	0.705858	0.0385535
BSGatlas-gene-2117	CDS	citB	212653	FALSE	between strains, time 45h	0.384081	1
BSGatlas-gene-2117	CDS	citB	212653	FALSE	between strains, time 71h	0.696932	0.105475
BSGatlas-gene-2117	CDS	citB	212653	FALSE	between strains, time 94h	0.767889	0.0158345
BSGatlas-gene-2117	CDS	citB	212653	FALSE	control, 21->26h	0.104077	1
BSGatlas-gene-2117	CDS	citB	212653	FALSE	control, 26->45h	0.169211	1
BSGatlas-gene-2117	CDS	citB	212653	TRUE	control, 45->71h	-1.14576	0.000147216
BSGatlas-gene-2117	CDS	citB	212653	FALSE	control, 71->94h	0.0250879	1
BSGatlas-gene-2117	CDS	citB	212653	FALSE	control, 94->118h	-0.150969	1
BSGatlas-gene-4653	CDS	ahpF	194060	TRUE	+prsA, 21->26h	1.96927	0.000652888
BSGatlas-gene-4653	CDS	ahpF	194060	FALSE	+prsA, 26->45h	0.720272	0.443569
BSGatlas-gene-4653	CDS	ahpF	194060	FALSE	+prsA, 45->71h	-0.120174	1
BSGatlas-gene-4653	CDS	ahpF	194060	FALSE	+prsA, 71->94h	-0.624336	1
BSGatlas-gene-4653	CDS	ahpF	194060	FALSE	+prsA, 94->118h	0.0183563	1
BSGatlas-gene-4653	CDS	ahpF	194060	FALSE	between strains, 21h	-0.493314	0.758113
BSGatlas-gene-4653	CDS	ahpF	194060	FALSE	between strains, 26h	0.848523	0.174677
BSGatlas-gene-4653	CDS	ahpF	194060	TRUE	between strains, time 118h	1.57276	5.57927e-05
BSGatlas-gene-4653	CDS	ahpF	194060	FALSE	between strains, time 45h	0.0818743	1
BSGatlas-gene-4653	CDS	ahpF	194060	FALSE	between strains, time 71h	1.0611	0.0844815
BSGatlas-gene-4653	CDS	ahpF	194060	FALSE	between strains, time 94h	0.629529	0.758113
BSGatlas-gene-4653	CDS	ahpF	194060	FALSE	control, 21->26h	0.627431	1
BSGatlas-gene-4653	CDS	ahpF	194060	TRUE	control, 26->45h	1.48692	0.00019221
BSGatlas-gene-4653	CDS	ahpF	194060	FALSE	control, 45->71h	-1.0994	0.0658854
BSGatlas-gene-4653	CDS	ahpF	194060	FALSE	control, 71->94h	-0.192764	1
BSGatlas-gene-4653	CDS	ahpF	194060	FALSE	control, 94->118h	-0.92487	0.0971519
BSGatlas-gene-976	CDS	acoB	182368	TRUE	+prsA, 21->26h	4.26641	0.000473273
BSGatlas-gene-976	CDS	acoB	182368	FALSE	+prsA, 26->45h	1.11465	1
BSGatlas-gene-976	CDS	acoB	182368	TRUE	+prsA, 45->71h	-2.50111	0.00806349
BSGatlas-gene-976	CDS	acoB	182368	FALSE	+prsA, 71->94h	1.09232	1
BSGatlas-gene-976	CDS	acoB	182368	FALSE	+prsA, 94->118h	-1.31322	0.929217
BSGatlas-gene-976	CDS	acoB	182368	TRUE	between strains, 21h	2.76995	1.86388e-05
BSGatlas-gene-976	CDS	acoB	182368	FALSE	between strains, 26h	1.96749	0.0888124
BSGatlas-gene-976	CDS	acoB	182368	FALSE	between strains, time 118h	0.601416	1
BSGatlas-gene-976	CDS	acoB	182368	TRUE	between strains, time 45h	2.55482	0.00654096
BSGatlas-gene-976	CDS	acoB	182368	FALSE	between strains, time 71h	0.934274	1
BSGatlas-gene-976	CDS	acoB	182368	FALSE	between strains, time 94h	2.27444	0.023613
BSGatlas-gene-976	CDS	acoB	182368	TRUE	control, 21->26h	5.06887	0.000247446
BSGatlas-gene-976	CDS	acoB	182368	FALSE	control, 26->45h	0.527315	1
BSGatlas-gene-976	CDS	acoB	182368	FALSE	control, 45->71h	-0.880557	1
BSGatlas-gene-976	CDS	acoB	182368	FALSE	control, 71->94h	-0.247845	1
BSGatlas-gene-976	CDS	acoB	182368	FALSE	control, 94->118h	0.359802	1
BSGatlas-gene-152	CDS	rpoC	164823	FALSE	+prsA, 21->26h	0.140629	1
BSGatlas-gene-152	CDS	rpoC	164823	FALSE	+prsA, 26->45h	0.0479221	1
BSGatlas-gene-152	CDS	rpoC	164823	FALSE	+prsA, 45->71h	-0.672169	0.0290178
BSGatlas-gene-152	CDS	rpoC	164823	FALSE	+prsA, 71->94h	-0.0357371	1
BSGatlas-gene-152	CDS	rpoC	164823	FALSE	+prsA, 94->118h	-0.179137	1
BSGatlas-gene-152	CDS	rpoC	164823	FALSE	between strains, 21h	0.162567	1
BSGatlas-gene-152	CDS	rpoC	164823	FALSE	between strains, 26h	0.180093	1
BSGatlas-gene-152	CDS	rpoC	164823	FALSE	between strains, time 118h	0.149079	1
BSGatlas-gene-152	CDS	rpoC	164823	FALSE	between strains, time 45h	0.390857	1
BSGatlas-gene-152	CDS	rpoC	164823	FALSE	between strains, time 71h	0.243991	1
BSGatlas-gene-152	CDS	rpoC	164823	FALSE	between strains, time 94h	0.288777	1
BSGatlas-gene-152	CDS	rpoC	164823	FALSE	control, 21->26h	0.123103	1
BSGatlas-gene-152	CDS	rpoC	164823	FALSE	control, 26->45h	-0.162841	1
BSGatlas-gene-152	CDS	rpoC	164823	FALSE	control, 45->71h	-0.525303	0.571154
BSGatlas-gene-152	CDS	rpoC	164823	FALSE	control, 71->94h	-0.0805235	1
BSGatlas-gene-152	CDS	rpoC	164823	FALSE	control, 94->118h	-0.0394383	1
BSGatlas-gene-32	SRP	scr	153280	FALSE	+prsA, 21->26h	0.223579	1
BSGatlas-gene-32	SRP	scr	153280	FALSE	+prsA, 26->45h	-3.02057	0.0207137
BSGatlas-gene-32	SRP	scr	153280	FALSE	+prsA, 45->71h	0.43977	1
BSGatlas-gene-32	SRP	scr	153280	FALSE	+prsA, 71->94h	3.18167	0.98239
BSGatlas-gene-32	SRP	scr	153280	FALSE	+prsA, 94->118h	-0.044708	1
BSGatlas-gene-32	SRP	scr	153280	FALSE	between strains, 21h	-0.268393	1
BSGatlas-gene-32	SRP	scr	153280	FALSE	between strains, 26h	1.33828	1
BSGatlas-gene-32	SRP	scr	153280	FALSE	between strains, time 118h	-2.1163	0.440955
BSGatlas-gene-32	SRP	scr	153280	FALSE	between strains, time 45h	0.0883821	1
BSGatlas-gene-32	SRP	scr	153280	FALSE	between strains, time 71h	-1.51581	1
BSGatlas-gene-32	SRP	scr	153280	FALSE	between strains, time 94h	0.889348	1
BSGatlas-gene-32	SRP	scr	153280	FALSE	control, 21->26h	-1.38309	1
BSGatlas-gene-32	SRP	scr	153280	FALSE	control, 26->45h	-1.77068	0.98239
BSGatlas-gene-32	SRP	scr	153280	FALSE	control, 45->71h	2.04396	0.91609
BSGatlas-gene-32	SRP	scr	153280	FALSE	control, 71->94h	0.776505	1
BSGatlas-gene-32	SRP	scr	153280	FALSE	control, 94->118h	2.96094	0.0261933
BSGatlas-gene-156	CDS	fusA	143061	FALSE	+prsA, 21->26h	0.231061	1
BSGatlas-gene-156	CDS	fusA	143061	FALSE	+prsA, 26->45h	0.0541776	1
BSGatlas-gene-156	CDS	fusA	143061	FALSE	+prsA, 45->71h	-0.404253	0.298262
BSGatlas-gene-156	CDS	fusA	143061	FALSE	+prsA, 71->94h	-0.37923	1
BSGatlas-gene-156	CDS	fusA	143061	FALSE	+prsA, 94->118h	-0.167005	1
BSGatlas-gene-156	CDS	fusA	143061	FALSE	between strains, 21h	-0.374469	0.0892416
BSGatlas-gene-156	CDS	fusA	143061	FALSE	between strains, 26h	0.052167	1
BSGatlas-gene-156	CDS	fusA	143061	FALSE	between strains, time 118h	0.12896	1
BSGatlas-gene-156	CDS	fusA	143061	FALSE	between strains, time 45h	0.306716	1
BSGatlas-gene-156	CDS	fusA	143061	FALSE	between strains, time 71h	0.375128	0.833464
BSGatlas-gene-156	CDS	fusA	143061	FALSE	between strains, time 94h	0.207191	1
BSGatlas-gene-156	CDS	fusA	143061	FALSE	control, 21->26h	-0.195576	1
BSGatlas-gene-156	CDS	fusA	143061	FALSE	control, 26->45h	-0.200371	1
BSGatlas-gene-156	CDS	fusA	143061	FALSE	control, 45->71h	-0.472666	0.231122
BSGatlas-gene-156	CDS	fusA	143061	FALSE	control, 71->94h	-0.211293	1
BSGatlas-gene-156	CDS	fusA	143061	FALSE	control, 94->118h	-0.088774	1
BSGatlas-gene-3765	CDS	yuiB	130583	FALSE	+prsA, 21->26h	0.481349	1
BSGatlas-gene-3765	CDS	yuiB	130583	FALSE	+prsA, 26->45h	-0.251101	1
BSGatlas-gene-3765	CDS	yuiB	130583	FALSE	+prsA, 45->71h	-0.449916	0.792873
BSGatlas-gene-3765	CDS	yuiB	130583	FALSE	+prsA, 71->94h	1.23101	0.0520139
BSGatlas-gene-3765	CDS	yuiB	130583	FALSE	+prsA, 94->118h	-0.151232	1
BSGatlas-gene-3765	CDS	yuiB	130583	TRUE	between strains, 21h	1.20128	2.86497e-10
BSGatlas-gene-3765	CDS	yuiB	130583	FALSE	between strains, 26h	0.440823	0.7934
BSGatlas-gene-3765	CDS	yuiB	130583	FALSE	between strains, time 118h	0.118838	1
BSGatlas-gene-3765	CDS	yuiB	130583	FALSE	between strains, time 45h	-0.394305	1
BSGatlas-gene-3765	CDS	yuiB	130583	FALSE	between strains, time 71h	-0.5515	0.536419
BSGatlas-gene-3765	CDS	yuiB	130583	FALSE	between strains, time 94h	0.250383	1
BSGatlas-gene-3765	CDS	yuiB	130583	FALSE	control, 21->26h	1.24181	0.0150895
BSGatlas-gene-3765	CDS	yuiB	130583	FALSE	control, 26->45h	0.584028	0.191706
BSGatlas-gene-3765	CDS	yuiB	130583	FALSE	control, 45->71h	-0.292721	1
BSGatlas-gene-3765	CDS	yuiB	130583	FALSE	control, 71->94h	0.429127	1
BSGatlas-gene-3765	CDS	yuiB	130583	FALSE	control, 94->118h	-0.019687	1
BSGatlas-gene-3985	CDS	lutB	130477	FALSE	+prsA, 21->26h	0.00143193	1
BSGatlas-gene-3985	CDS	lutB	130477	FALSE	+prsA, 26->45h	-0.0442814	1
BSGatlas-gene-3985	CDS	lutB	130477	TRUE	+prsA, 45->71h	0.865442	8.73319e-07
BSGatlas-gene-3985	CDS	lutB	130477	FALSE	+prsA, 71->94h	-0.17281	1
BSGatlas-gene-3985	CDS	lutB	130477	FALSE	+prsA, 94->118h	-0.145419	1
BSGatlas-gene-3985	CDS	lutB	130477	FALSE	between strains, 21h	-0.0837394	1
BSGatlas-gene-3985	CDS	lutB	130477	FALSE	between strains, 26h	-0.0702906	1
BSGatlas-gene-3985	CDS	lutB	130477	FALSE	between strains, time 118h	0.25205	1
BSGatlas-gene-3985	CDS	lutB	130477	FALSE	between strains, time 45h	-0.13386	1
BSGatlas-gene-3985	CDS	lutB	130477	FALSE	between strains, time 71h	0.342037	1
BSGatlas-gene-3985	CDS	lutB	130477	FALSE	between strains, time 94h	0.159968	1
BSGatlas-gene-3985	CDS	lutB	130477	FALSE	control, 21->26h	-0.0120169	1
BSGatlas-gene-3985	CDS	lutB	130477	FALSE	control, 26->45h	0.0192882	1
BSGatlas-gene-3985	CDS	lutB	130477	FALSE	control, 45->71h	0.389545	0.644296
BSGatlas-gene-3985	CDS	lutB	130477	FALSE	control, 71->94h	0.00925772	1
BSGatlas-gene-3985	CDS	lutB	130477	FALSE	control, 94->118h	-0.2375	1
BSGatlas-gene-1989	CDS	rny	128026	FALSE	+prsA, 21->26h	0.169869	1
BSGatlas-gene-1989	CDS	rny	128026	TRUE	+prsA, 26->45h	-0.494606	0.008536
BSGatlas-gene-1989	CDS	rny	128026	FALSE	+prsA, 45->71h	0.261168	1
BSGatlas-gene-1989	CDS	rny	128026	FALSE	+prsA, 71->94h	0.345238	1
BSGatlas-gene-1989	CDS	rny	128026	FALSE	+prsA, 94->118h	-0.203449	1
BSGatlas-gene-1989	CDS	rny	128026	FALSE	between strains, 21h	0.127163	1
BSGatlas-gene-1989	CDS	rny	128026	FALSE	between strains, 26h	0.384598	0.132135
BSGatlas-gene-1989	CDS	rny	128026	FALSE	between strains, time 118h	0.202701	1
BSGatlas-gene-1989	CDS	rny	128026	FALSE	between strains, time 45h	-0.25885	1
BSGatlas-gene-1989	CDS	rny	128026	FALSE	between strains, time 71h	-0.0244517	1
BSGatlas-gene-1989	CDS	rny	128026	FALSE	between strains, time 94h	0.384627	0.132135
BSGatlas-gene-1989	CDS	rny	128026	FALSE	control, 21->26h	-0.0875663	1
BSGatlas-gene-1989	CDS	rny	128026	FALSE	control, 26->45h	0.148842	1
BSGatlas-gene-1989	CDS	rny	128026	FALSE	control, 45->71h	0.0267698	1
BSGatlas-gene-1989	CDS	rny	128026	FALSE	control, 71->94h	-0.0638409	1
BSGatlas-gene-1989	CDS	rny	128026	FALSE	control, 94->118h	-0.0215231	1
BSGatlas-gene-151	CDS	rpoB	127716	FALSE	+prsA, 21->26h	-0.139775	1
BSGatlas-gene-151	CDS	rpoB	127716	FALSE	+prsA, 26->45h	-0.167974	1
BSGatlas-gene-151	CDS	rpoB	127716	FALSE	+prsA, 45->71h	-0.460334	0.111873
BSGatlas-gene-151	CDS	rpoB	127716	FALSE	+prsA, 71->94h	0.143634	1
BSGatlas-gene-151	CDS	rpoB	127716	FALSE	+prsA, 94->118h	-0.184142	1
BSGatlas-gene-151	CDS	rpoB	127716	FALSE	between strains, 21h	0.14233	1
BSGatlas-gene-151	CDS	rpoB	127716	FALSE	between strains, 26h	0.0236302	1
BSGatlas-gene-151	CDS	rpoB	127716	FALSE	between strains, time 118h	0.143953	1
BSGatlas-gene-151	CDS	rpoB	127716	FALSE	between strains, time 45h	0.185776	1
BSGatlas-gene-151	CDS	rpoB	127716	FALSE	between strains, time 71h	0.0908443	1
BSGatlas-gene-151	CDS	rpoB	127716	FALSE	between strains, time 94h	0.292893	1
BSGatlas-gene-151	CDS	rpoB	127716	FALSE	control, 21->26h	-0.021075	1
BSGatlas-gene-151	CDS	rpoB	127716	FALSE	control, 26->45h	-0.330119	1
BSGatlas-gene-151	CDS	rpoB	127716	FALSE	control, 45->71h	-0.365403	1
BSGatlas-gene-151	CDS	rpoB	127716	FALSE	control, 71->94h	-0.0584152	1
BSGatlas-gene-151	CDS	rpoB	127716	FALSE	control, 94->118h	-0.0352017	1
BSGatlas-gene-977	CDS	acoC	122406	TRUE	+prsA, 21->26h	4.03563	5.16742e-05
BSGatlas-gene-977	CDS	acoC	122406	FALSE	+prsA, 26->45h	1.14746	0.738701
BSGatlas-gene-977	CDS	acoC	122406	TRUE	+prsA, 45->71h	-2.57815	0.000401773
BSGatlas-gene-977	CDS	acoC	122406	FALSE	+prsA, 71->94h	1.03491	1
BSGatlas-gene-977	CDS	acoC	122406	FALSE	+prsA, 94->118h	-1.2705	0.511722
BSGatlas-gene-977	CDS	acoC	122406	TRUE	between strains, 21h	2.71592	3.03361e-07
BSGatlas-gene-977	CDS	acoC	122406	FALSE	between strains, 26h	1.89766	0.0267395
BSGatlas-gene-977	CDS	acoC	122406	FALSE	between strains, time 118h	0.480691	1
BSGatlas-gene-977	CDS	acoC	122406	TRUE	between strains, time 45h	2.51672	0.000582871
BSGatlas-gene-977	CDS	acoC	122406	FALSE	between strains, time 71h	0.820896	1
BSGatlas-gene-977	CDS	acoC	122406	FALSE	between strains, time 94h	1.97373	0.0189557
BSGatlas-gene-977	CDS	acoC	122406	TRUE	control, 21->26h	4.8539	1.68703e-05
BSGatlas-gene-977	CDS	acoC	122406	FALSE	control, 26->45h	0.528394	1
BSGatlas-gene-977	CDS	acoC	122406	FALSE	control, 45->71h	-0.882324	1
BSGatlas-gene-977	CDS	acoC	122406	FALSE	control, 71->94h	-0.117929	1
BSGatlas-gene-977	CDS	acoC	122406	FALSE	control, 94->118h	0.222539	1
BSGatlas-gene-157	CDS	tufA	122057	FALSE	+prsA, 21->26h	0.364944	1
BSGatlas-gene-157	CDS	tufA	122057	FALSE	+prsA, 26->45h	0.132241	1
BSGatlas-gene-157	CDS	tufA	122057	FALSE	+prsA, 45->71h	-0.386477	0.456833
BSGatlas-gene-157	CDS	tufA	122057	FALSE	+prsA, 71->94h	-0.505744	1
BSGatlas-gene-157	CDS	tufA	122057	FALSE	+prsA, 94->118h	-0.0909385	1
BSGatlas-gene-157	CDS	tufA	122057	TRUE	between strains, 21h	-0.517471	0.002465
BSGatlas-gene-157	CDS	tufA	122057	FALSE	between strains, 26h	0.0367531	1
BSGatlas-gene-157	CDS	tufA	122057	FALSE	between strains, time 118h	0.238288	1
BSGatlas-gene-157	CDS	tufA	122057	FALSE	between strains, time 45h	0.363013	0.603662
BSGatlas-gene-157	CDS	tufA	122057	FALSE	between strains, time 71h	0.447765	0.393879
BSGatlas-gene-157	CDS	tufA	122057	FALSE	between strains, time 94h	0.128753	1
BSGatlas-gene-157	CDS	tufA	122057	FALSE	control, 21->26h	-0.18928	1
BSGatlas-gene-157	CDS	tufA	122057	FALSE	control, 26->45h	-0.194019	1
BSGatlas-gene-157	CDS	tufA	122057	FALSE	control, 45->71h	-0.47123	0.298836
BSGatlas-gene-157	CDS	tufA	122057	FALSE	control, 71->94h	-0.186731	1
BSGatlas-gene-157	CDS	tufA	122057	FALSE	control, 94->118h	-0.200474	1
BSGatlas-gene-3413	CDS	icd	120274	FALSE	+prsA, 21->26h	0.872905	0.100297
BSGatlas-gene-3413	CDS	icd	120274	FALSE	+prsA, 26->45h	0.257079	1
BSGatlas-gene-3413	CDS	icd	120274	FALSE	+prsA, 45->71h	-0.152108	1
BSGatlas-gene-3413	CDS	icd	120274	FALSE	+prsA, 71->94h	-0.72151	1
BSGatlas-gene-3413	CDS	icd	120274	FALSE	+prsA, 94->118h	-0.0851433	1
BSGatlas-gene-3413	CDS	icd	120274	FALSE	between strains, 21h	-0.167894	1
BSGatlas-gene-3413	CDS	icd	120274	FALSE	between strains, 26h	0.333577	1
BSGatlas-gene-3413	CDS	icd	120274	FALSE	between strains, time 118h	0.438384	0.849282
BSGatlas-gene-3413	CDS	icd	120274	FALSE	between strains, time 45h	0.441096	0.849282
BSGatlas-gene-3413	CDS	icd	120274	TRUE	between strains, time 71h	0.862246	0.00821407
BSGatlas-gene-3413	CDS	icd	120274	FALSE	between strains, time 94h	0.31954	1
BSGatlas-gene-3413	CDS	icd	120274	FALSE	control, 21->26h	0.371434	1
BSGatlas-gene-3413	CDS	icd	120274	FALSE	control, 26->45h	0.14956	1
BSGatlas-gene-3413	CDS	icd	120274	FALSE	control, 45->71h	-0.573259	0.389277
BSGatlas-gene-3413	CDS	icd	120274	FALSE	control, 71->94h	-0.178803	1
BSGatlas-gene-3413	CDS	icd	120274	FALSE	control, 94->118h	-0.203988	1
BSGatlas-gene-436	CDS	srfAD	114002	FALSE	+prsA, 21->26h	0.0104242	1
BSGatlas-gene-436	CDS	srfAD	114002	TRUE	+prsA, 26->45h	-3.53088	1.24884e-08
BSGatlas-gene-436	CDS	srfAD	114002	FALSE	+prsA, 45->71h	-0.094067	1
BSGatlas-gene-436	CDS	srfAD	114002	FALSE	+prsA, 71->94h	-0.475052	1
BSGatlas-gene-436	CDS	srfAD	114002	FALSE	+prsA, 94->118h	-0.746346	1
BSGatlas-gene-436	CDS	srfAD	114002	FALSE	between strains, 21h	0.495227	1
BSGatlas-gene-436	CDS	srfAD	114002	FALSE	between strains, 26h	0.207763	1
BSGatlas-gene-436	CDS	srfAD	114002	FALSE	between strains, time 118h	1.01036	1
BSGatlas-gene-436	CDS	srfAD	114002	FALSE	between strains, time 45h	-0.833784	1
BSGatlas-gene-436	CDS	srfAD	114002	FALSE	between strains, time 71h	0.198799	1
BSGatlas-gene-436	CDS	srfAD	114002	FALSE	between strains, time 94h	0.190668	1
BSGatlas-gene-436	CDS	srfAD	114002	FALSE	control, 21->26h	0.297887	1
BSGatlas-gene-436	CDS	srfAD	114002	TRUE	control, 26->45h	-2.48933	0.000286015
BSGatlas-gene-436	CDS	srfAD	114002	FALSE	control, 45->71h	-1.12665	1
BSGatlas-gene-436	CDS	srfAD	114002	FALSE	control, 71->94h	-0.466921	1
BSGatlas-gene-436	CDS	srfAD	114002	FALSE	control, 94->118h	-1.56604	0.132656
BSGatlas-gene-1539	CDS	dppC	108081	FALSE	+prsA, 21->26h	-0.123161	1
BSGatlas-gene-1539	CDS	dppC	108081	FALSE	+prsA, 26->45h	-0.398303	0.338086
BSGatlas-gene-1539	CDS	dppC	108081	FALSE	+prsA, 45->71h	0.326115	0.823216
BSGatlas-gene-1539	CDS	dppC	108081	FALSE	+prsA, 71->94h	-0.0355643	1
BSGatlas-gene-1539	CDS	dppC	108081	FALSE	+prsA, 94->118h	-0.250292	1
BSGatlas-gene-1539	CDS	dppC	108081	FALSE	between strains, 21h	-0.161797	1
BSGatlas-gene-1539	CDS	dppC	108081	FALSE	between strains, 26h	-0.378846	0.433145
BSGatlas-gene-1539	CDS	dppC	108081	FALSE	between strains, time 118h	0.362796	0.516826
BSGatlas-gene-1539	CDS	dppC	108081	FALSE	between strains, time 45h	-0.455144	0.131237
BSGatlas-gene-1539	CDS	dppC	108081	FALSE	between strains, time 71h	0.0646559	1
BSGatlas-gene-1539	CDS	dppC	108081	FALSE	between strains, time 94h	0.199003	1
BSGatlas-gene-1539	CDS	dppC	108081	FALSE	control, 21->26h	0.0938885	1
BSGatlas-gene-1539	CDS	dppC	108081	FALSE	control, 26->45h	-0.322004	0.823216
BSGatlas-gene-1539	CDS	dppC	108081	FALSE	control, 45->71h	-0.193685	1
BSGatlas-gene-1539	CDS	dppC	108081	FALSE	control, 71->94h	-0.169912	1
BSGatlas-gene-1539	CDS	dppC	108081	FALSE	control, 94->118h	-0.414085	0.27638
BSGatlas-gene-1540	CDS	dppD	100487	FALSE	+prsA, 21->26h	-0.385499	1
BSGatlas-gene-1540	CDS	dppD	100487	TRUE	+prsA, 26->45h	-0.681811	0.00551945
BSGatlas-gene-1540	CDS	dppD	100487	FALSE	+prsA, 45->71h	0.38919	0.686425
BSGatlas-gene-1540	CDS	dppD	100487	FALSE	+prsA, 71->94h	0.365603	1
BSGatlas-gene-1540	CDS	dppD	100487	FALSE	+prsA, 94->118h	-0.12669	1
BSGatlas-gene-1540	CDS	dppD	100487	FALSE	between strains, 21h	-0.101995	1
BSGatlas-gene-1540	CDS	dppD	100487	FALSE	between strains, 26h	-0.406746	0.58591
BSGatlas-gene-1540	CDS	dppD	100487	FALSE	between strains, time 118h	0.165732	1
BSGatlas-gene-1540	CDS	dppD	100487	FALSE	between strains, time 45h	-0.481505	0.209049
BSGatlas-gene-1540	CDS	dppD	100487	FALSE	between strains, time 71h	-0.214174	1
BSGatlas-gene-1540	CDS	dppD	100487	FALSE	between strains, time 94h	0.284281	1
BSGatlas-gene-1540	CDS	dppD	100487	FALSE	control, 21->26h	-0.0807477	1
BSGatlas-gene-1540	CDS	dppD	100487	FALSE	control, 26->45h	-0.607052	0.0249727
BSGatlas-gene-1540	CDS	dppD	100487	FALSE	control, 45->71h	0.121858	1
BSGatlas-gene-1540	CDS	dppD	100487	FALSE	control, 71->94h	-0.132852	1
BSGatlas-gene-1540	CDS	dppD	100487	FALSE	control, 94->118h	-0.0081406	1
BSGatlas-gene-1538	CDS	dppB	100067	FALSE	+prsA, 21->26h	-0.0123018	1
BSGatlas-gene-1538	CDS	dppB	100067	FALSE	+prsA, 26->45h	-0.392697	0.197705
BSGatlas-gene-1538	CDS	dppB	100067	FALSE	+prsA, 45->71h	0.224427	1
BSGatlas-gene-1538	CDS	dppB	100067	FALSE	+prsA, 71->94h	-0.205477	1
BSGatlas-gene-1538	CDS	dppB	100067	FALSE	+prsA, 94->118h	-0.234103	1
BSGatlas-gene-1538	CDS	dppB	100067	FALSE	between strains, 21h	-0.0341184	1
BSGatlas-gene-1538	CDS	dppB	100067	FALSE	between strains, 26h	-0.177548	1
BSGatlas-gene-1538	CDS	dppB	100067	FALSE	between strains, time 118h	0.215797	1
BSGatlas-gene-1538	CDS	dppB	100067	FALSE	between strains, time 45h	-0.375646	0.257499
BSGatlas-gene-1538	CDS	dppB	100067	FALSE	between strains, time 71h	0.0848986	1
BSGatlas-gene-1538	CDS	dppB	100067	FALSE	between strains, time 94h	0.0355603	1
BSGatlas-gene-1538	CDS	dppB	100067	FALSE	control, 21->26h	0.131128	1
BSGatlas-gene-1538	CDS	dppB	100067	FALSE	control, 26->45h	-0.194599	1
BSGatlas-gene-1538	CDS	dppB	100067	FALSE	control, 45->71h	-0.236118	1
BSGatlas-gene-1538	CDS	dppB	100067	FALSE	control, 71->94h	-0.156139	1
BSGatlas-gene-1538	CDS	dppB	100067	FALSE	control, 94->118h	-0.41434	0.127254
BSGatlas-gene-978	CDS	acoL	92731.8	TRUE	+prsA, 21->26h	3.86791	0.000147639
BSGatlas-gene-978	CDS	acoL	92731.8	FALSE	+prsA, 26->45h	0.458406	1
BSGatlas-gene-978	CDS	acoL	92731.8	TRUE	+prsA, 45->71h	-2.15594	0.00638036
BSGatlas-gene-978	CDS	acoL	92731.8	FALSE	+prsA, 71->94h	1.74275	1
BSGatlas-gene-978	CDS	acoL	92731.8	FALSE	+prsA, 94->118h	-1.07139	1
BSGatlas-gene-978	CDS	acoL	92731.8	TRUE	between strains, 21h	2.48497	4.83496e-06
BSGatlas-gene-978	CDS	acoL	92731.8	FALSE	between strains, 26h	1.98552	0.0164094
BSGatlas-gene-978	CDS	acoL	92731.8	FALSE	between strains, time 118h	0.731508	1
BSGatlas-gene-978	CDS	acoL	92731.8	TRUE	between strains, time 45h	2.35746	0.00200281
BSGatlas-gene-978	CDS	acoL	92731.8	FALSE	between strains, time 71h	0.526041	1
BSGatlas-gene-978	CDS	acoL	92731.8	TRUE	between strains, time 94h	2.34711	0.00200281
BSGatlas-gene-978	CDS	acoL	92731.8	TRUE	control, 21->26h	4.36736	0.000187069
BSGatlas-gene-978	CDS	acoL	92731.8	FALSE	control, 26->45h	0.086466	1
BSGatlas-gene-978	CDS	acoL	92731.8	FALSE	control, 45->71h	-0.324517	1
BSGatlas-gene-978	CDS	acoL	92731.8	FALSE	control, 71->94h	-0.0783148	1
BSGatlas-gene-978	CDS	acoL	92731.8	FALSE	control, 94->118h	0.544212	1
BSGatlas-gene-4000	CDS	lutP	87024.8	FALSE	+prsA, 21->26h	1.43437	0.0117192
BSGatlas-gene-4000	CDS	lutP	87024.8	FALSE	+prsA, 26->45h	-0.228641	1
BSGatlas-gene-4000	CDS	lutP	87024.8	TRUE	+prsA, 45->71h	1.23493	0.000569082
BSGatlas-gene-4000	CDS	lutP	87024.8	FALSE	+prsA, 71->94h	-0.938957	1
BSGatlas-gene-4000	CDS	lutP	87024.8	FALSE	+prsA, 94->118h	0.2698	1
BSGatlas-gene-4000	CDS	lutP	87024.8	TRUE	between strains, 21h	-1.39302	3.90277e-08
BSGatlas-gene-4000	CDS	lutP	87024.8	FALSE	between strains, 26h	-0.270787	1
BSGatlas-gene-4000	CDS	lutP	87024.8	FALSE	between strains, time 118h	0.412862	1
BSGatlas-gene-4000	CDS	lutP	87024.8	FALSE	between strains, time 45h	-0.109099	1
BSGatlas-gene-4000	CDS	lutP	87024.8	FALSE	between strains, time 71h	0.371208	1
BSGatlas-gene-4000	CDS	lutP	87024.8	FALSE	between strains, time 94h	0.104666	1
BSGatlas-gene-4000	CDS	lutP	87024.8	FALSE	control, 21->26h	0.312134	1
BSGatlas-gene-4000	CDS	lutP	87024.8	FALSE	control, 26->45h	-0.390329	1
BSGatlas-gene-4000	CDS	lutP	87024.8	FALSE	control, 45->71h	0.754623	0.437569
BSGatlas-gene-4000	CDS	lutP	87024.8	FALSE	control, 71->94h	-0.672416	1
BSGatlas-gene-4000	CDS	lutP	87024.8	FALSE	control, 94->118h	-0.0383957	1
BSGatlas-gene-1541	CDS	dppE	84715.1	FALSE	+prsA, 21->26h	-0.283413	1
BSGatlas-gene-1541	CDS	dppE	84715.1	FALSE	+prsA, 26->45h	-0.532393	0.0140905
BSGatlas-gene-1541	CDS	dppE	84715.1	FALSE	+prsA, 45->71h	0.154339	1
BSGatlas-gene-1541	CDS	dppE	84715.1	FALSE	+prsA, 71->94h	-0.0527068	1
BSGatlas-gene-1541	CDS	dppE	84715.1	FALSE	+prsA, 94->118h	-0.113415	1
BSGatlas-gene-1541	CDS	dppE	84715.1	FALSE	between strains, 21h	0.122089	1
BSGatlas-gene-1541	CDS	dppE	84715.1	FALSE	between strains, 26h	-0.275264	1
BSGatlas-gene-1541	CDS	dppE	84715.1	FALSE	between strains, time 118h	-0.189861	1
BSGatlas-gene-1541	CDS	dppE	84715.1	FALSE	between strains, time 45h	-0.372854	0.361736
BSGatlas-gene-1541	CDS	dppE	84715.1	FALSE	between strains, time 71h	-0.218314	1
BSGatlas-gene-1541	CDS	dppE	84715.1	FALSE	between strains, time 94h	-0.0884901	1
BSGatlas-gene-1541	CDS	dppE	84715.1	FALSE	control, 21->26h	0.11394	1
BSGatlas-gene-1541	CDS	dppE	84715.1	FALSE	control, 26->45h	-0.434802	0.120181
BSGatlas-gene-1541	CDS	dppE	84715.1	FALSE	control, 45->71h	-0.000201683	1
BSGatlas-gene-1541	CDS	dppE	84715.1	FALSE	control, 71->94h	-0.18253	1
BSGatlas-gene-1541	CDS	dppE	84715.1	FALSE	control, 94->118h	-0.0120434	1
BSGatlas-gene-3984	CDS	lutC	83210.5	FALSE	+prsA, 21->26h	-0.25804	1
BSGatlas-gene-3984	CDS	lutC	83210.5	FALSE	+prsA, 26->45h	-0.0747886	1
BSGatlas-gene-3984	CDS	lutC	83210.5	TRUE	+prsA, 45->71h	0.724035	1.93765e-07
BSGatlas-gene-3984	CDS	lutC	83210.5	FALSE	+prsA, 71->94h	0.124243	1
BSGatlas-gene-3984	CDS	lutC	83210.5	FALSE	+prsA, 94->118h	0.10243	1
BSGatlas-gene-3984	CDS	lutC	83210.5	FALSE	between strains, 21h	0.114187	1
BSGatlas-gene-3984	CDS	lutC	83210.5	FALSE	between strains, 26h	-0.085808	1
BSGatlas-gene-3984	CDS	lutC	83210.5	FALSE	between strains, time 118h	0.0617929	1
BSGatlas-gene-3984	CDS	lutC	83210.5	FALSE	between strains, time 45h	-0.108615	1
BSGatlas-gene-3984	CDS	lutC	83210.5	FALSE	between strains, time 71h	0.0445603	1
BSGatlas-gene-3984	CDS	lutC	83210.5	FALSE	between strains, time 94h	0.0110407	1
BSGatlas-gene-3984	CDS	lutC	83210.5	FALSE	control, 21->26h	-0.0580454	1
BSGatlas-gene-3984	CDS	lutC	83210.5	FALSE	control, 26->45h	-0.0519818	1
BSGatlas-gene-3984	CDS	lutC	83210.5	TRUE	control, 45->71h	0.57086	0.00114799
BSGatlas-gene-3984	CDS	lutC	83210.5	FALSE	control, 71->94h	0.157763	1
BSGatlas-gene-3984	CDS	lutC	83210.5	FALSE	control, 94->118h	0.0516778	1
BSGatlas-gene-2281	CDS	dhaS	80070.1	FALSE	+prsA, 21->26h	0.790936	NA
BSGatlas-gene-2281	CDS	dhaS	80070.1	FALSE	+prsA, 26->45h	0.143305	NA
BSGatlas-gene-2281	CDS	dhaS	80070.1	FALSE	+prsA, 45->71h	-0.27144	NA
BSGatlas-gene-2281	CDS	dhaS	80070.1	FALSE	+prsA, 71->94h	-0.328466	NA
BSGatlas-gene-2281	CDS	dhaS	80070.1	FALSE	+prsA, 94->118h	-0.207326	NA
BSGatlas-gene-2281	CDS	dhaS	80070.1	FALSE	between strains, 21h	-0.0548847	NA
BSGatlas-gene-2281	CDS	dhaS	80070.1	FALSE	between strains, 26h	0.119129	NA
BSGatlas-gene-2281	CDS	dhaS	80070.1	FALSE	between strains, time 118h	0.179704	NA
BSGatlas-gene-2281	CDS	dhaS	80070.1	FALSE	between strains, time 45h	0.178694	NA
BSGatlas-gene-2281	CDS	dhaS	80070.1	FALSE	between strains, time 71h	-0.00424668	NA
BSGatlas-gene-2281	CDS	dhaS	80070.1	FALSE	between strains, time 94h	-0.0149187	NA
BSGatlas-gene-2281	CDS	dhaS	80070.1	FALSE	control, 21->26h	0.616922	NA
BSGatlas-gene-2281	CDS	dhaS	80070.1	FALSE	control, 26->45h	0.0837399	NA
BSGatlas-gene-2281	CDS	dhaS	80070.1	FALSE	control, 45->71h	-0.0884995	NA
BSGatlas-gene-2281	CDS	dhaS	80070.1	FALSE	control, 71->94h	-0.317795	NA
BSGatlas-gene-2281	CDS	dhaS	80070.1	FALSE	control, 94->118h	-0.401949	NA
BSGatlas-gene-2287	CDS	odhA	77234.9	FALSE	+prsA, 21->26h	0.408665	0.96219
BSGatlas-gene-2287	CDS	odhA	77234.9	FALSE	+prsA, 26->45h	0.047085	1
BSGatlas-gene-2287	CDS	odhA	77234.9	FALSE	+prsA, 45->71h	0.327341	0.521051
BSGatlas-gene-2287	CDS	odhA	77234.9	FALSE	+prsA, 71->94h	-0.15316	1
BSGatlas-gene-2287	CDS	odhA	77234.9	FALSE	+prsA, 94->118h	0.178654	1
BSGatlas-gene-2287	CDS	odhA	77234.9	FALSE	between strains, 21h	-0.169205	1
BSGatlas-gene-2287	CDS	odhA	77234.9	FALSE	between strains, 26h	0.163069	1
BSGatlas-gene-2287	CDS	odhA	77234.9	FALSE	between strains, time 118h	0.0204429	1
BSGatlas-gene-2287	CDS	odhA	77234.9	FALSE	between strains, time 45h	0.262055	1
BSGatlas-gene-2287	CDS	odhA	77234.9	FALSE	between strains, time 71h	0.235642	1
BSGatlas-gene-2287	CDS	odhA	77234.9	FALSE	between strains, time 94h	0.0722525	1
BSGatlas-gene-2287	CDS	odhA	77234.9	FALSE	control, 21->26h	0.0763914	1
BSGatlas-gene-2287	CDS	odhA	77234.9	FALSE	control, 26->45h	-0.0519009	1
BSGatlas-gene-2287	CDS	odhA	77234.9	FALSE	control, 45->71h	0.353755	0.636574
BSGatlas-gene-2287	CDS	odhA	77234.9	FALSE	control, 71->94h	0.0102298	1
BSGatlas-gene-2287	CDS	odhA	77234.9	FALSE	control, 94->118h	0.230464	1
BSGatlas-gene-3412	CDS	mdh	75447.3	FALSE	+prsA, 21->26h	0.400525	1
BSGatlas-gene-3412	CDS	mdh	75447.3	FALSE	+prsA, 26->45h	-0.106166	1
BSGatlas-gene-3412	CDS	mdh	75447.3	FALSE	+prsA, 45->71h	-0.108441	1
BSGatlas-gene-3412	CDS	mdh	75447.3	FALSE	+prsA, 71->94h	-0.177706	1
BSGatlas-gene-3412	CDS	mdh	75447.3	FALSE	+prsA, 94->118h	0.0750039	1
BSGatlas-gene-3412	CDS	mdh	75447.3	FALSE	between strains, 21h	-0.286776	0.435277
BSGatlas-gene-3412	CDS	mdh	75447.3	FALSE	between strains, 26h	0.235474	1
BSGatlas-gene-3412	CDS	mdh	75447.3	FALSE	between strains, time 118h	0.310651	0.922378
BSGatlas-gene-3412	CDS	mdh	75447.3	FALSE	between strains, time 45h	0.436202	0.122084
BSGatlas-gene-3412	CDS	mdh	75447.3	FALSE	between strains, time 71h	0.492593	0.119963
BSGatlas-gene-3412	CDS	mdh	75447.3	FALSE	between strains, time 94h	0.469543	0.0665144
BSGatlas-gene-3412	CDS	mdh	75447.3	FALSE	control, 21->26h	-0.121725	1
BSGatlas-gene-3412	CDS	mdh	75447.3	FALSE	control, 26->45h	-0.306894	0.922378
BSGatlas-gene-3412	CDS	mdh	75447.3	FALSE	control, 45->71h	-0.164832	1
BSGatlas-gene-3412	CDS	mdh	75447.3	FALSE	control, 71->94h	-0.154656	1
BSGatlas-gene-3412	CDS	mdh	75447.3	FALSE	control, 94->118h	0.233896	1
BSGatlas-gene-4565	CDS	bglP	72321.3	TRUE	+prsA, 21->26h	1.37859	0.00182407
BSGatlas-gene-4565	CDS	bglP	72321.3	FALSE	+prsA, 26->45h	-0.138884	1
BSGatlas-gene-4565	CDS	bglP	72321.3	TRUE	+prsA, 45->71h	1.46973	5.58786e-08
BSGatlas-gene-4565	CDS	bglP	72321.3	FALSE	+prsA, 71->94h	-0.575796	1
BSGatlas-gene-4565	CDS	bglP	72321.3	FALSE	+prsA, 94->118h	-0.135047	1
BSGatlas-gene-4565	CDS	bglP	72321.3	FALSE	between strains, 21h	0.0406708	1
BSGatlas-gene-4565	CDS	bglP	72321.3	FALSE	between strains, 26h	0.444682	1
BSGatlas-gene-4565	CDS	bglP	72321.3	FALSE	between strains, time 118h	0.284326	1
BSGatlas-gene-4565	CDS	bglP	72321.3	FALSE	between strains, time 45h	-0.554016	0.472131
BSGatlas-gene-4565	CDS	bglP	72321.3	FALSE	between strains, time 71h	0.595504	0.540136
BSGatlas-gene-4565	CDS	bglP	72321.3	FALSE	between strains, time 94h	0.332934	1
BSGatlas-gene-4565	CDS	bglP	72321.3	FALSE	control, 21->26h	0.974582	0.306195
BSGatlas-gene-4565	CDS	bglP	72321.3	FALSE	control, 26->45h	0.859814	0.0107443
BSGatlas-gene-4565	CDS	bglP	72321.3	FALSE	control, 45->71h	0.320212	1
BSGatlas-gene-4565	CDS	bglP	72321.3	FALSE	control, 71->94h	-0.313226	1
BSGatlas-gene-4565	CDS	bglP	72321.3	FALSE	control, 94->118h	-0.0864384	1
BSGatlas-gene-3963	CDS	opuCA	68725.6	TRUE	+prsA, 21->26h	1.44684	8.91248e-08
BSGatlas-gene-3963	CDS	opuCA	68725.6	TRUE	+prsA, 26->45h	0.63059	0.00416571
BSGatlas-gene-3963	CDS	opuCA	68725.6	FALSE	+prsA, 45->71h	-0.189847	1
BSGatlas-gene-3963	CDS	opuCA	68725.6	FALSE	+prsA, 71->94h	0.201142	1
BSGatlas-gene-3963	CDS	opuCA	68725.6	FALSE	+prsA, 94->118h	-0.0296266	1
BSGatlas-gene-3963	CDS	opuCA	68725.6	TRUE	between strains, 21h	1.03433	1.65716e-12
BSGatlas-gene-3963	CDS	opuCA	68725.6	TRUE	between strains, 26h	1.30862	1.65716e-12
BSGatlas-gene-3963	CDS	opuCA	68725.6	TRUE	between strains, time 118h	2.00844	5.39317e-29
BSGatlas-gene-3963	CDS	opuCA	68725.6	TRUE	between strains, time 45h	1.77693	8.13136e-23
BSGatlas-gene-3963	CDS	opuCA	68725.6	TRUE	between strains, time 71h	2.21967	2.49849e-28
BSGatlas-gene-3963	CDS	opuCA	68725.6	TRUE	between strains, time 94h	1.84925	1.17552e-24
BSGatlas-gene-3963	CDS	opuCA	68725.6	TRUE	control, 21->26h	1.17254	0.00054306
BSGatlas-gene-3963	CDS	opuCA	68725.6	FALSE	control, 26->45h	0.162284	1
BSGatlas-gene-3963	CDS	opuCA	68725.6	FALSE	control, 45->71h	-0.632592	0.0142228
BSGatlas-gene-3963	CDS	opuCA	68725.6	FALSE	control, 71->94h	0.571563	0.205953
BSGatlas-gene-3963	CDS	opuCA	68725.6	FALSE	control, 94->118h	-0.188818	1
novozymes-prsA	added prsA	prsA	66201.7	FALSE	+prsA, 21->26h	-0.595597	1
novozymes-prsA	added prsA	prsA	66201.7	FALSE	+prsA, 26->45h	-0.220603	1
novozymes-prsA	added prsA	prsA	66201.7	FALSE	+prsA, 45->71h	-0.328151	1
novozymes-prsA	added prsA	prsA	66201.7	FALSE	+prsA, 71->94h	-0.264271	1
novozymes-prsA	added prsA	prsA	66201.7	FALSE	+prsA, 94->118h	0.0450001	1
novozymes-prsA	added prsA	prsA	66201.7	TRUE	between strains, 21h	19.3596	5.91938e-109
novozymes-prsA	added prsA	prsA	66201.7	TRUE	between strains, 26h	19.9022	9.56515e-59
novozymes-prsA	added prsA	prsA	66201.7	TRUE	between strains, time 118h	19.6444	2.59331e-57
novozymes-prsA	added prsA	prsA	66201.7	TRUE	between strains, time 45h	20.1054	6.52757e-60
novozymes-prsA	added prsA	prsA	66201.7	TRUE	between strains, time 71h	19.9476	5.26606e-40
novozymes-prsA	added prsA	prsA	66201.7	TRUE	between strains, time 94h	19.753	6.58758e-58
novozymes-prsA	added prsA	prsA	66201.7	FALSE	control, 21->26h	-1.13822	1
novozymes-prsA	added prsA	prsA	66201.7	FALSE	control, 26->45h	-0.423777	1
novozymes-prsA	added prsA	prsA	66201.7	FALSE	control, 45->71h	-0.170369	1
novozymes-prsA	added prsA	prsA	66201.7	FALSE	control, 71->94h	-0.0697312	1
novozymes-prsA	added prsA	prsA	66201.7	FALSE	control, 94->118h	0.153657	1
BSGatlas-gene-2660	CDS	hisC	61076.2	FALSE	+prsA, 21->26h	0.243929	1
BSGatlas-gene-2660	CDS	hisC	61076.2	TRUE	+prsA, 26->45h	-0.954919	4.33479e-11
BSGatlas-gene-2660	CDS	hisC	61076.2	FALSE	+prsA, 45->71h	0.093096	1
BSGatlas-gene-2660	CDS	hisC	61076.2	FALSE	+prsA, 71->94h	-0.299496	1
BSGatlas-gene-2660	CDS	hisC	61076.2	FALSE	+prsA, 94->118h	-0.198937	1
BSGatlas-gene-2660	CDS	hisC	61076.2	TRUE	between strains, 21h	0.603469	4.27724e-07
BSGatlas-gene-2660	CDS	hisC	61076.2	FALSE	between strains, 26h	0.338703	0.260609
BSGatlas-gene-2660	CDS	hisC	61076.2	FALSE	between strains, time 118h	0.14965	1
BSGatlas-gene-2660	CDS	hisC	61076.2	FALSE	between strains, time 45h	0.0374172	1
BSGatlas-gene-2660	CDS	hisC	61076.2	FALSE	between strains, time 71h	0.144413	1
BSGatlas-gene-2660	CDS	hisC	61076.2	FALSE	between strains, time 94h	0.109162	1
BSGatlas-gene-2660	CDS	hisC	61076.2	FALSE	control, 21->26h	0.508695	0.397257
BSGatlas-gene-2660	CDS	hisC	61076.2	TRUE	control, 26->45h	-0.653632	3.15989e-05
BSGatlas-gene-2660	CDS	hisC	61076.2	FALSE	control, 45->71h	-0.0138995	1
BSGatlas-gene-2660	CDS	hisC	61076.2	FALSE	control, 71->94h	-0.264246	1
BSGatlas-gene-2660	CDS	hisC	61076.2	FALSE	control, 94->118h	-0.239425	1
BSGatlas-gene-4631	CDS	yxbB	60210.9	FALSE	+prsA, 21->26h	-0.29293	1
BSGatlas-gene-4631	CDS	yxbB	60210.9	TRUE	+prsA, 26->45h	-1.91803	3.54636e-05
BSGatlas-gene-4631	CDS	yxbB	60210.9	FALSE	+prsA, 45->71h	-0.480269	1
BSGatlas-gene-4631	CDS	yxbB	60210.9	FALSE	+prsA, 71->94h	-0.6337	1
BSGatlas-gene-4631	CDS	yxbB	60210.9	FALSE	+prsA, 94->118h	-0.488406	1
BSGatlas-gene-4631	CDS	yxbB	60210.9	FALSE	between strains, 21h	0.345751	1
BSGatlas-gene-4631	CDS	yxbB	60210.9	FALSE	between strains, 26h	-0.0349167	1
BSGatlas-gene-4631	CDS	yxbB	60210.9	FALSE	between strains, time 118h	0.40374	1
BSGatlas-gene-4631	CDS	yxbB	60210.9	FALSE	between strains, time 45h	-1.07518	0.145888
BSGatlas-gene-4631	CDS	yxbB	60210.9	FALSE	between strains, time 71h	-0.244352	1
BSGatlas-gene-4631	CDS	yxbB	60210.9	FALSE	between strains, time 94h	-0.219339	1
BSGatlas-gene-4631	CDS	yxbB	60210.9	FALSE	control, 21->26h	0.0877386	1
BSGatlas-gene-4631	CDS	yxbB	60210.9	FALSE	control, 26->45h	-0.877768	0.534073
BSGatlas-gene-4631	CDS	yxbB	60210.9	FALSE	control, 45->71h	-1.3111	0.078446
BSGatlas-gene-4631	CDS	yxbB	60210.9	FALSE	control, 71->94h	-0.658714	1
BSGatlas-gene-4631	CDS	yxbB	60210.9	FALSE	control, 94->118h	-1.11148	0.119171
BSGatlas-gene-1215	CDS	sndC	58533.5	FALSE	+prsA, 21->26h	0.734479	NA
BSGatlas-gene-1215	CDS	sndC	58533.5	FALSE	+prsA, 26->45h	-0.29513	NA
BSGatlas-gene-1215	CDS	sndC	58533.5	FALSE	+prsA, 45->71h	-0.0611365	NA
BSGatlas-gene-1215	CDS	sndC	58533.5	FALSE	+prsA, 71->94h	-0.502302	NA
BSGatlas-gene-1215	CDS	sndC	58533.5	FALSE	+prsA, 94->118h	-0.185259	NA
BSGatlas-gene-1215	CDS	sndC	58533.5	FALSE	between strains, 21h	0.668053	NA
BSGatlas-gene-1215	CDS	sndC	58533.5	FALSE	between strains, 26h	0.399334	NA
BSGatlas-gene-1215	CDS	sndC	58533.5	FALSE	between strains, time 118h	0.417478	NA
BSGatlas-gene-1215	CDS	sndC	58533.5	FALSE	between strains, time 45h	-0.115908	NA
BSGatlas-gene-1215	CDS	sndC	58533.5	FALSE	between strains, time 71h	0.579275	NA
BSGatlas-gene-1215	CDS	sndC	58533.5	FALSE	between strains, time 94h	-0.0580253	NA
BSGatlas-gene-1215	CDS	sndC	58533.5	FALSE	control, 21->26h	1.0032	NA
BSGatlas-gene-1215	CDS	sndC	58533.5	FALSE	control, 26->45h	0.220112	NA
BSGatlas-gene-1215	CDS	sndC	58533.5	FALSE	control, 45->71h	-0.75632	NA
BSGatlas-gene-1215	CDS	sndC	58533.5	FALSE	control, 71->94h	0.134998	NA
BSGatlas-gene-1215	CDS	sndC	58533.5	FALSE	control, 94->118h	-0.660762	NA
BSGatlas-gene-1161	CDS	yhdT	57851.3	FALSE	+prsA, 21->26h	0.220534	NA
BSGatlas-gene-1161	CDS	yhdT	57851.3	FALSE	+prsA, 26->45h	-0.457044	NA
BSGatlas-gene-1161	CDS	yhdT	57851.3	FALSE	+prsA, 45->71h	0.151929	NA
BSGatlas-gene-1161	CDS	yhdT	57851.3	FALSE	+prsA, 71->94h	0.75401	NA
BSGatlas-gene-1161	CDS	yhdT	57851.3	FALSE	+prsA, 94->118h	-0.0526524	NA
BSGatlas-gene-1161	CDS	yhdT	57851.3	FALSE	between strains, 21h	0.0806936	NA
BSGatlas-gene-1161	CDS	yhdT	57851.3	FALSE	between strains, 26h	0.350249	NA
BSGatlas-gene-1161	CDS	yhdT	57851.3	FALSE	between strains, time 118h	0.350039	NA
BSGatlas-gene-1161	CDS	yhdT	57851.3	FALSE	between strains, time 45h	-0.333059	NA
BSGatlas-gene-1161	CDS	yhdT	57851.3	FALSE	between strains, time 71h	-0.318401	NA
BSGatlas-gene-1161	CDS	yhdT	57851.3	FALSE	between strains, time 94h	0.557218	NA
BSGatlas-gene-1161	CDS	yhdT	57851.3	FALSE	control, 21->26h	-0.0490218	NA
BSGatlas-gene-1161	CDS	yhdT	57851.3	FALSE	control, 26->45h	0.226264	NA
BSGatlas-gene-1161	CDS	yhdT	57851.3	FALSE	control, 45->71h	0.137271	NA
BSGatlas-gene-1161	CDS	yhdT	57851.3	FALSE	control, 71->94h	-0.121608	NA
BSGatlas-gene-1161	CDS	yhdT	57851.3	FALSE	control, 94->118h	0.154527	NA
BSGatlas-gene-3336	CDS	sdhA	57752.8	FALSE	+prsA, 21->26h	0.400363	1
BSGatlas-gene-3336	CDS	sdhA	57752.8	FALSE	+prsA, 26->45h	-0.022219	1
BSGatlas-gene-3336	CDS	sdhA	57752.8	FALSE	+prsA, 45->71h	0.196489	1
BSGatlas-gene-3336	CDS	sdhA	57752.8	FALSE	+prsA, 71->94h	0.249266	1
BSGatlas-gene-3336	CDS	sdhA	57752.8	FALSE	+prsA, 94->118h	0.225435	1
BSGatlas-gene-3336	CDS	sdhA	57752.8	FALSE	between strains, 21h	-0.000107206	1
BSGatlas-gene-3336	CDS	sdhA	57752.8	FALSE	between strains, 26h	0.359291	0.902561
BSGatlas-gene-3336	CDS	sdhA	57752.8	FALSE	between strains, time 118h	0.240499	1
BSGatlas-gene-3336	CDS	sdhA	57752.8	FALSE	between strains, time 45h	0.235577	1
BSGatlas-gene-3336	CDS	sdhA	57752.8	FALSE	between strains, time 71h	0.191178	1
BSGatlas-gene-3336	CDS	sdhA	57752.8	FALSE	between strains, time 94h	0.319749	1
BSGatlas-gene-3336	CDS	sdhA	57752.8	FALSE	control, 21->26h	0.040965	1
BSGatlas-gene-3336	CDS	sdhA	57752.8	FALSE	control, 26->45h	0.101495	1
BSGatlas-gene-3336	CDS	sdhA	57752.8	FALSE	control, 45->71h	0.240888	1
BSGatlas-gene-3336	CDS	sdhA	57752.8	FALSE	control, 71->94h	0.120696	1
BSGatlas-gene-3336	CDS	sdhA	57752.8	FALSE	control, 94->118h	0.304684	1
BSGatlas-gene-1537	CDS	dppA	57448.8	FALSE	+prsA, 21->26h	-0.0189426	1
BSGatlas-gene-1537	CDS	dppA	57448.8	TRUE	+prsA, 26->45h	-0.737305	0.00982005
BSGatlas-gene-1537	CDS	dppA	57448.8	FALSE	+prsA, 45->71h	0.341786	1
BSGatlas-gene-1537	CDS	dppA	57448.8	FALSE	+prsA, 71->94h	0.226379	1
BSGatlas-gene-1537	CDS	dppA	57448.8	FALSE	+prsA, 94->118h	-0.0895181	1
BSGatlas-gene-1537	CDS	dppA	57448.8	FALSE	between strains, 21h	-0.197127	1
BSGatlas-gene-1537	CDS	dppA	57448.8	FALSE	between strains, 26h	-0.294962	1
BSGatlas-gene-1537	CDS	dppA	57448.8	FALSE	between strains, time 118h	0.148194	1
BSGatlas-gene-1537	CDS	dppA	57448.8	FALSE	between strains, time 45h	-0.431767	0.868206
BSGatlas-gene-1537	CDS	dppA	57448.8	FALSE	between strains, time 71h	-0.190354	1
BSGatlas-gene-1537	CDS	dppA	57448.8	FALSE	between strains, time 94h	0.19463	1
BSGatlas-gene-1537	CDS	dppA	57448.8	FALSE	control, 21->26h	0.0788927	1
BSGatlas-gene-1537	CDS	dppA	57448.8	FALSE	control, 26->45h	-0.6005	0.0961966
BSGatlas-gene-1537	CDS	dppA	57448.8	FALSE	control, 45->71h	0.100372	1
BSGatlas-gene-1537	CDS	dppA	57448.8	FALSE	control, 71->94h	-0.158605	1
BSGatlas-gene-1537	CDS	dppA	57448.8	FALSE	control, 94->118h	-0.0430819	1
BSGatlas-gene-1337	CDS	carB	55708.5	FALSE	+prsA, 21->26h	0.0685248	1
BSGatlas-gene-1337	CDS	carB	55708.5	FALSE	+prsA, 26->45h	-0.351968	1
BSGatlas-gene-1337	CDS	carB	55708.5	FALSE	+prsA, 45->71h	-1.04805	0.101211
BSGatlas-gene-1337	CDS	carB	55708.5	FALSE	+prsA, 71->94h	0.846949	1
BSGatlas-gene-1337	CDS	carB	55708.5	FALSE	+prsA, 94->118h	0.0574866	1
BSGatlas-gene-1337	CDS	carB	55708.5	TRUE	between strains, 21h	1.52694	3.14355e-06
BSGatlas-gene-1337	CDS	carB	55708.5	FALSE	between strains, 26h	0.729635	0.969455
BSGatlas-gene-1337	CDS	carB	55708.5	FALSE	between strains, time 118h	0.193613	1
BSGatlas-gene-1337	CDS	carB	55708.5	FALSE	between strains, time 45h	0.767206	0.814759
BSGatlas-gene-1337	CDS	carB	55708.5	FALSE	between strains, time 71h	0.437919	1
BSGatlas-gene-1337	CDS	carB	55708.5	FALSE	between strains, time 94h	0.344488	1
BSGatlas-gene-1337	CDS	carB	55708.5	FALSE	control, 21->26h	0.86583	1
BSGatlas-gene-1337	CDS	carB	55708.5	FALSE	control, 26->45h	-0.389539	1
BSGatlas-gene-1337	CDS	carB	55708.5	FALSE	control, 45->71h	-0.718765	1
BSGatlas-gene-1337	CDS	carB	55708.5	FALSE	control, 71->94h	0.94038	1
BSGatlas-gene-1337	CDS	carB	55708.5	FALSE	control, 94->118h	0.208362	1
BSGatlas-gene-95	CDS	ftsH	54978	FALSE	+prsA, 21->26h	0.177256	NA
BSGatlas-gene-95	CDS	ftsH	54978	FALSE	+prsA, 26->45h	-0.305157	NA
BSGatlas-gene-95	CDS	ftsH	54978	FALSE	+prsA, 45->71h	-0.1318	NA
BSGatlas-gene-95	CDS	ftsH	54978	FALSE	+prsA, 71->94h	0.319034	NA
BSGatlas-gene-95	CDS	ftsH	54978	FALSE	+prsA, 94->118h	0.0620716	NA
BSGatlas-gene-95	CDS	ftsH	54978	FALSE	between strains, 21h	-0.207537	NA
BSGatlas-gene-95	CDS	ftsH	54978	FALSE	between strains, 26h	0.00255405	NA
BSGatlas-gene-95	CDS	ftsH	54978	FALSE	between strains, time 118h	0.166976	NA
BSGatlas-gene-95	CDS	ftsH	54978	FALSE	between strains, time 45h	-0.036062	NA
BSGatlas-gene-95	CDS	ftsH	54978	FALSE	between strains, time 71h	0.0385947	NA
BSGatlas-gene-95	CDS	ftsH	54978	FALSE	between strains, time 94h	0.204977	NA
BSGatlas-gene-95	CDS	ftsH	54978	FALSE	control, 21->26h	-0.0328347	NA
BSGatlas-gene-95	CDS	ftsH	54978	FALSE	control, 26->45h	-0.266541	NA
BSGatlas-gene-95	CDS	ftsH	54978	FALSE	control, 45->71h	-0.206456	NA
BSGatlas-gene-95	CDS	ftsH	54978	FALSE	control, 71->94h	0.152652	NA
BSGatlas-gene-95	CDS	ftsH	54978	FALSE	control, 94->118h	0.100073	NA
BSGatlas-gene-2286	CDS	odhB	53234.2	FALSE	+prsA, 21->26h	0.403249	NA
BSGatlas-gene-2286	CDS	odhB	53234.2	FALSE	+prsA, 26->45h	0.0682393	NA
BSGatlas-gene-2286	CDS	odhB	53234.2	FALSE	+prsA, 45->71h	0.260773	NA
BSGatlas-gene-2286	CDS	odhB	53234.2	FALSE	+prsA, 71->94h	-0.187731	NA
BSGatlas-gene-2286	CDS	odhB	53234.2	FALSE	+prsA, 94->118h	0.163076	NA
BSGatlas-gene-2286	CDS	odhB	53234.2	FALSE	between strains, 21h	-0.0501694	NA
BSGatlas-gene-2286	CDS	odhB	53234.2	FALSE	between strains, 26h	0.0984842	NA
BSGatlas-gene-2286	CDS	odhB	53234.2	FALSE	between strains, time 118h	-0.09495	NA
BSGatlas-gene-2286	CDS	odhB	53234.2	FALSE	between strains, time 45h	0.299793	NA
BSGatlas-gene-2286	CDS	odhB	53234.2	FALSE	between strains, time 71h	0.22046	NA
BSGatlas-gene-2286	CDS	odhB	53234.2	FALSE	between strains, time 94h	-0.0971498	NA
BSGatlas-gene-2286	CDS	odhB	53234.2	FALSE	control, 21->26h	0.254595	NA
BSGatlas-gene-2286	CDS	odhB	53234.2	FALSE	control, 26->45h	-0.133069	NA
BSGatlas-gene-2286	CDS	odhB	53234.2	FALSE	control, 45->71h	0.340106	NA
BSGatlas-gene-2286	CDS	odhB	53234.2	FALSE	control, 71->94h	0.129878	NA
BSGatlas-gene-2286	CDS	odhB	53234.2	FALSE	control, 94->118h	0.160876	NA
BSGatlas-gene-3961	CDS	opuCC	51935	TRUE	+prsA, 21->26h	1.35096	1.49703e-10
BSGatlas-gene-3961	CDS	opuCC	51935	TRUE	+prsA, 26->45h	0.843395	2.38353e-08
BSGatlas-gene-3961	CDS	opuCC	51935	FALSE	+prsA, 45->71h	-0.37107	0.0772704
BSGatlas-gene-3961	CDS	opuCC	51935	FALSE	+prsA, 71->94h	0.335381	0.892658
BSGatlas-gene-3961	CDS	opuCC	51935	FALSE	+prsA, 94->118h	-0.0658906	1
BSGatlas-gene-3961	CDS	opuCC	51935	TRUE	between strains, 21h	0.812903	4.09274e-12
BSGatlas-gene-3961	CDS	opuCC	51935	TRUE	between strains, 26h	1.17357	9.95511e-16
BSGatlas-gene-3961	CDS	opuCC	51935	TRUE	between strains, time 118h	1.97209	1.01203e-43
BSGatlas-gene-3961	CDS	opuCC	51935	TRUE	between strains, time 45h	1.7285	9.39919e-34
BSGatlas-gene-3961	CDS	opuCC	51935	TRUE	between strains, time 71h	2.07126	1.20723e-38
BSGatlas-gene-3961	CDS	opuCC	51935	TRUE	between strains, time 94h	1.94003	2.43441e-42
BSGatlas-gene-3961	CDS	opuCC	51935	TRUE	control, 21->26h	0.990293	0.00014726
BSGatlas-gene-3961	CDS	opuCC	51935	FALSE	control, 26->45h	0.28847	0.254721
BSGatlas-gene-3961	CDS	opuCC	51935	TRUE	control, 45->71h	-0.713831	6.60026e-05
BSGatlas-gene-3961	CDS	opuCC	51935	FALSE	control, 71->94h	0.466604	0.149602
BSGatlas-gene-3961	CDS	opuCC	51935	FALSE	control, 94->118h	-0.0979452	1
BSGatlas-gene-975	CDS	acoA	51927.8	TRUE	+prsA, 21->26h	4.06715	0.000730138
BSGatlas-gene-975	CDS	acoA	51927.8	FALSE	+prsA, 26->45h	0.269416	1
BSGatlas-gene-975	CDS	acoA	51927.8	FALSE	+prsA, 45->71h	-2.27159	0.015633
BSGatlas-gene-975	CDS	acoA	51927.8	FALSE	+prsA, 71->94h	1.86998	1
BSGatlas-gene-975	CDS	acoA	51927.8	FALSE	+prsA, 94->118h	-0.939243	1
BSGatlas-gene-975	CDS	acoA	51927.8	TRUE	between strains, 21h	2.81519	5.75288e-06
BSGatlas-gene-975	CDS	acoA	51927.8	FALSE	between strains, 26h	2.293	0.0154038
BSGatlas-gene-975	CDS	acoA	51927.8	FALSE	between strains, time 118h	0.215718	1
BSGatlas-gene-975	CDS	acoA	51927.8	TRUE	between strains, time 45h	2.789	0.00106958
BSGatlas-gene-975	CDS	acoA	51927.8	FALSE	between strains, time 71h	0.400291	1
BSGatlas-gene-975	CDS	acoA	51927.8	FALSE	between strains, time 94h	2.32701	0.0140559
BSGatlas-gene-975	CDS	acoA	51927.8	TRUE	control, 21->26h	4.58935	0.000896656
BSGatlas-gene-975	CDS	acoA	51927.8	FALSE	control, 26->45h	-0.22659	1
BSGatlas-gene-975	CDS	acoA	51927.8	FALSE	control, 45->71h	0.117118	1
BSGatlas-gene-975	CDS	acoA	51927.8	FALSE	control, 71->94h	-0.0567387	1
BSGatlas-gene-975	CDS	acoA	51927.8	FALSE	control, 94->118h	1.17205	1
BSGatlas-gene-3834	CDS	sufS	51759.7	FALSE	+prsA, 21->26h	1.08839	0.0399608
BSGatlas-gene-3834	CDS	sufS	51759.7	FALSE	+prsA, 26->45h	0.612717	0.226802
BSGatlas-gene-3834	CDS	sufS	51759.7	FALSE	+prsA, 45->71h	-0.652745	0.154577
BSGatlas-gene-3834	CDS	sufS	51759.7	FALSE	+prsA, 71->94h	-0.292379	1
BSGatlas-gene-3834	CDS	sufS	51759.7	FALSE	+prsA, 94->118h	0.0680837	1
BSGatlas-gene-3834	CDS	sufS	51759.7	FALSE	between strains, 21h	0.0057605	1
BSGatlas-gene-3834	CDS	sufS	51759.7	FALSE	between strains, 26h	0.597103	0.229826
BSGatlas-gene-3834	CDS	sufS	51759.7	TRUE	between strains, time 118h	0.88843	0.00739219
BSGatlas-gene-3834	CDS	sufS	51759.7	FALSE	between strains, time 45h	0.46129	0.786237
BSGatlas-gene-3834	CDS	sufS	51759.7	FALSE	between strains, time 71h	0.674398	0.229826
BSGatlas-gene-3834	CDS	sufS	51759.7	FALSE	between strains, time 94h	0.414699	1
BSGatlas-gene-3834	CDS	sufS	51759.7	FALSE	control, 21->26h	0.497047	1
BSGatlas-gene-3834	CDS	sufS	51759.7	FALSE	control, 26->45h	0.74853	0.0493116
BSGatlas-gene-3834	CDS	sufS	51759.7	FALSE	control, 45->71h	-0.865853	0.0398661
BSGatlas-gene-3834	CDS	sufS	51759.7	FALSE	control, 71->94h	-0.0326805	1
BSGatlas-gene-3834	CDS	sufS	51759.7	FALSE	control, 94->118h	-0.405647	1
BSGatlas-gene-2949	CDS	dnaG	50652.2	FALSE	+prsA, 21->26h	0.256469	NA
BSGatlas-gene-2949	CDS	dnaG	50652.2	FALSE	+prsA, 26->45h	0.282841	NA
BSGatlas-gene-2949	CDS	dnaG	50652.2	FALSE	+prsA, 45->71h	-0.310247	NA
BSGatlas-gene-2949	CDS	dnaG	50652.2	FALSE	+prsA, 71->94h	-0.341441	NA
BSGatlas-gene-2949	CDS	dnaG	50652.2	FALSE	+prsA, 94->118h	-0.306412	NA
BSGatlas-gene-2949	CDS	dnaG	50652.2	FALSE	between strains, 21h	-0.00488275	NA
BSGatlas-gene-2949	CDS	dnaG	50652.2	FALSE	between strains, 26h	0.298625	NA
BSGatlas-gene-2949	CDS	dnaG	50652.2	FALSE	between strains, time 118h	0.026152	NA
BSGatlas-gene-2949	CDS	dnaG	50652.2	FALSE	between strains, time 45h	0.153029	NA
BSGatlas-gene-2949	CDS	dnaG	50652.2	FALSE	between strains, time 71h	-0.102037	NA
BSGatlas-gene-2949	CDS	dnaG	50652.2	FALSE	between strains, time 94h	0.0375691	NA
BSGatlas-gene-2949	CDS	dnaG	50652.2	FALSE	control, 21->26h	-0.0470389	NA
BSGatlas-gene-2949	CDS	dnaG	50652.2	FALSE	control, 26->45h	0.428438	NA
BSGatlas-gene-2949	CDS	dnaG	50652.2	FALSE	control, 45->71h	-0.0551821	NA
BSGatlas-gene-2949	CDS	dnaG	50652.2	FALSE	control, 71->94h	-0.481047	NA
BSGatlas-gene-2949	CDS	dnaG	50652.2	FALSE	control, 94->118h	-0.294995	NA
BSGatlas-gene-740	CDS	groEL	49306.2	FALSE	+prsA, 21->26h	0.296284	1
BSGatlas-gene-740	CDS	groEL	49306.2	TRUE	+prsA, 26->45h	0.880203	0.00353242
BSGatlas-gene-740	CDS	groEL	49306.2	FALSE	+prsA, 45->71h	-0.461273	1
BSGatlas-gene-740	CDS	groEL	49306.2	FALSE	+prsA, 71->94h	0.241927	1
BSGatlas-gene-740	CDS	groEL	49306.2	FALSE	+prsA, 94->118h	-0.0931025	1
BSGatlas-gene-740	CDS	groEL	49306.2	TRUE	between strains, 21h	-1.01988	6.33262e-07
BSGatlas-gene-740	CDS	groEL	49306.2	FALSE	between strains, 26h	-0.285432	1
BSGatlas-gene-740	CDS	groEL	49306.2	FALSE	between strains, time 118h	0.31069	1
BSGatlas-gene-740	CDS	groEL	49306.2	FALSE	between strains, time 45h	0.334162	1
BSGatlas-gene-740	CDS	groEL	49306.2	FALSE	between strains, time 71h	0.210656	1
BSGatlas-gene-740	CDS	groEL	49306.2	FALSE	between strains, time 94h	0.248385	1
BSGatlas-gene-740	CDS	groEL	49306.2	FALSE	control, 21->26h	-0.438167	1
BSGatlas-gene-740	CDS	groEL	49306.2	FALSE	control, 26->45h	0.260609	1
BSGatlas-gene-740	CDS	groEL	49306.2	FALSE	control, 45->71h	-0.337767	1
BSGatlas-gene-740	CDS	groEL	49306.2	FALSE	control, 71->94h	0.204198	1
BSGatlas-gene-740	CDS	groEL	49306.2	FALSE	control, 94->118h	-0.155407	1
BSGatlas-gene-4295	CDS	atpA	48112.9	FALSE	+prsA, 21->26h	-0.572685	1
BSGatlas-gene-4295	CDS	atpA	48112.9	FALSE	+prsA, 26->45h	0.416166	1
BSGatlas-gene-4295	CDS	atpA	48112.9	FALSE	+prsA, 45->71h	0.832554	0.0615909
BSGatlas-gene-4295	CDS	atpA	48112.9	FALSE	+prsA, 71->94h	-0.660362	1
BSGatlas-gene-4295	CDS	atpA	48112.9	FALSE	+prsA, 94->118h	-0.0046576	1
BSGatlas-gene-4295	CDS	atpA	48112.9	TRUE	between strains, 21h	-0.952279	0.000352575
BSGatlas-gene-4295	CDS	atpA	48112.9	FALSE	between strains, 26h	-0.650117	0.374655
BSGatlas-gene-4295	CDS	atpA	48112.9	FALSE	between strains, time 118h	0.832882	0.0615909
BSGatlas-gene-4295	CDS	atpA	48112.9	FALSE	between strains, time 45h	-0.296502	1
BSGatlas-gene-4295	CDS	atpA	48112.9	FALSE	between strains, time 71h	1.00999	0.0278298
BSGatlas-gene-4295	CDS	atpA	48112.9	FALSE	between strains, time 94h	0.345592	1
BSGatlas-gene-4295	CDS	atpA	48112.9	FALSE	control, 21->26h	-0.874847	0.924859
BSGatlas-gene-4295	CDS	atpA	48112.9	FALSE	control, 26->45h	0.0625511	1
BSGatlas-gene-4295	CDS	atpA	48112.9	FALSE	control, 45->71h	-0.473936	1
BSGatlas-gene-4295	CDS	atpA	48112.9	FALSE	control, 71->94h	0.00403458	1
BSGatlas-gene-4295	CDS	atpA	48112.9	FALSE	control, 94->118h	-0.491948	1
BSGatlas-gene-4702	CDS	yycB	48066.1	FALSE	+prsA, 21->26h	0.405717	1
BSGatlas-gene-4702	CDS	yycB	48066.1	FALSE	+prsA, 26->45h	-0.628886	0.0459452
BSGatlas-gene-4702	CDS	yycB	48066.1	FALSE	+prsA, 45->71h	0.403917	0.818952
BSGatlas-gene-4702	CDS	yycB	48066.1	FALSE	+prsA, 71->94h	-0.331308	1
BSGatlas-gene-4702	CDS	yycB	48066.1	FALSE	+prsA, 94->118h	-0.35938	1
BSGatlas-gene-4702	CDS	yycB	48066.1	FALSE	between strains, 21h	0.185239	1
BSGatlas-gene-4702	CDS	yycB	48066.1	FALSE	between strains, 26h	0.226676	1
BSGatlas-gene-4702	CDS	yycB	48066.1	FALSE	between strains, time 118h	0.593464	0.081967
BSGatlas-gene-4702	CDS	yycB	48066.1	FALSE	between strains, time 45h	-0.241725	1
BSGatlas-gene-4702	CDS	yycB	48066.1	FALSE	between strains, time 71h	0.570349	0.246833
BSGatlas-gene-4702	CDS	yycB	48066.1	FALSE	between strains, time 94h	0.412285	0.809334
BSGatlas-gene-4702	CDS	yycB	48066.1	FALSE	control, 21->26h	0.36428	1
BSGatlas-gene-4702	CDS	yycB	48066.1	FALSE	control, 26->45h	-0.160485	1
BSGatlas-gene-4702	CDS	yycB	48066.1	FALSE	control, 45->71h	-0.408157	1
BSGatlas-gene-4702	CDS	yycB	48066.1	FALSE	control, 71->94h	-0.173244	1
BSGatlas-gene-4702	CDS	yycB	48066.1	FALSE	control, 94->118h	-0.540559	0.17187
BSGatlas-gene-247	CDS	glmS	47686.4	FALSE	+prsA, 21->26h	0.2946	1
BSGatlas-gene-247	CDS	glmS	47686.4	FALSE	+prsA, 26->45h	0.131036	1
BSGatlas-gene-247	CDS	glmS	47686.4	FALSE	+prsA, 45->71h	-0.416074	0.206287
BSGatlas-gene-247	CDS	glmS	47686.4	FALSE	+prsA, 71->94h	0.17458	1
BSGatlas-gene-247	CDS	glmS	47686.4	FALSE	+prsA, 94->118h	-0.222346	1
BSGatlas-gene-247	CDS	glmS	47686.4	TRUE	between strains, 21h	0.464607	0.00704961
BSGatlas-gene-247	CDS	glmS	47686.4	TRUE	between strains, 26h	0.679813	0.000728454
BSGatlas-gene-247	CDS	glmS	47686.4	FALSE	between strains, time 118h	0.157922	1
BSGatlas-gene-247	CDS	glmS	47686.4	TRUE	between strains, time 45h	0.592989	0.00658932
BSGatlas-gene-247	CDS	glmS	47686.4	FALSE	between strains, time 71h	0.192412	1
BSGatlas-gene-247	CDS	glmS	47686.4	FALSE	between strains, time 94h	0.520323	0.0294317
BSGatlas-gene-247	CDS	glmS	47686.4	FALSE	control, 21->26h	0.0793938	1
BSGatlas-gene-247	CDS	glmS	47686.4	FALSE	control, 26->45h	0.217859	1
BSGatlas-gene-247	CDS	glmS	47686.4	FALSE	control, 45->71h	-0.0154965	1
BSGatlas-gene-247	CDS	glmS	47686.4	FALSE	control, 71->94h	-0.153332	1
BSGatlas-gene-247	CDS	glmS	47686.4	FALSE	control, 94->118h	0.140056	1
BSGatlas-gene-181	CDS	secY	46926.2	FALSE	+prsA, 21->26h	-0.254308	1
BSGatlas-gene-181	CDS	secY	46926.2	FALSE	+prsA, 26->45h	0.0967314	1
BSGatlas-gene-181	CDS	secY	46926.2	FALSE	+prsA, 45->71h	0.0984699	1
BSGatlas-gene-181	CDS	secY	46926.2	FALSE	+prsA, 71->94h	-0.213693	1
BSGatlas-gene-181	CDS	secY	46926.2	FALSE	+prsA, 94->118h	-0.0308525	1
BSGatlas-gene-181	CDS	secY	46926.2	TRUE	between strains, 21h	-0.98863	0.000164324
BSGatlas-gene-181	CDS	secY	46926.2	FALSE	between strains, 26h	-0.237894	1
BSGatlas-gene-181	CDS	secY	46926.2	FALSE	between strains, time 118h	0.163798	1
BSGatlas-gene-181	CDS	secY	46926.2	FALSE	between strains, time 45h	0.252348	1
BSGatlas-gene-181	CDS	secY	46926.2	FALSE	between strains, time 71h	0.442089	1
BSGatlas-gene-181	CDS	secY	46926.2	FALSE	between strains, time 94h	0.460062	1
BSGatlas-gene-181	CDS	secY	46926.2	FALSE	control, 21->26h	-1.00504	0.620538
BSGatlas-gene-181	CDS	secY	46926.2	FALSE	control, 26->45h	-0.393511	1
BSGatlas-gene-181	CDS	secY	46926.2	FALSE	control, 45->71h	-0.0912716	1
BSGatlas-gene-181	CDS	secY	46926.2	FALSE	control, 71->94h	-0.231666	1
BSGatlas-gene-181	CDS	secY	46926.2	FALSE	control, 94->118h	0.265412	1
BSGatlas-gene-72	CDS	spoVG	46890.4	FALSE	+prsA, 21->26h	-0.754744	1
BSGatlas-gene-72	CDS	spoVG	46890.4	FALSE	+prsA, 26->45h	-1.03873	0.244179
BSGatlas-gene-72	CDS	spoVG	46890.4	FALSE	+prsA, 45->71h	-0.114154	1
BSGatlas-gene-72	CDS	spoVG	46890.4	FALSE	+prsA, 71->94h	0.830621	1
BSGatlas-gene-72	CDS	spoVG	46890.4	FALSE	+prsA, 94->118h	0.0152162	1
BSGatlas-gene-72	CDS	spoVG	46890.4	FALSE	between strains, 21h	0.204187	1
BSGatlas-gene-72	CDS	spoVG	46890.4	FALSE	between strains, 26h	-0.534394	1
BSGatlas-gene-72	CDS	spoVG	46890.4	FALSE	between strains, time 118h	-0.599236	1
BSGatlas-gene-72	CDS	spoVG	46890.4	FALSE	between strains, time 45h	-0.208419	1
BSGatlas-gene-72	CDS	spoVG	46890.4	FALSE	between strains, time 71h	-0.977992	0.684135
BSGatlas-gene-72	CDS	spoVG	46890.4	FALSE	between strains, time 94h	0.0627586	1
BSGatlas-gene-72	CDS	spoVG	46890.4	FALSE	control, 21->26h	-0.0161626	1
BSGatlas-gene-72	CDS	spoVG	46890.4	FALSE	control, 26->45h	-1.36471	0.0174953
BSGatlas-gene-72	CDS	spoVG	46890.4	FALSE	control, 45->71h	0.65542	1
BSGatlas-gene-72	CDS	spoVG	46890.4	FALSE	control, 71->94h	-0.21013	1
BSGatlas-gene-72	CDS	spoVG	46890.4	FALSE	control, 94->118h	0.67721	1
BSGatlas-gene-1764	CDS	ctaD	46830.8	FALSE	+prsA, 21->26h	-0.668863	1
BSGatlas-gene-1764	CDS	ctaD	46830.8	TRUE	+prsA, 26->45h	-1.72201	1.9009e-06
BSGatlas-gene-1764	CDS	ctaD	46830.8	TRUE	+prsA, 45->71h	1.31145	0.000975362
BSGatlas-gene-1764	CDS	ctaD	46830.8	FALSE	+prsA, 71->94h	0.175658	1
BSGatlas-gene-1764	CDS	ctaD	46830.8	FALSE	+prsA, 94->118h	-0.0872737	1
BSGatlas-gene-1764	CDS	ctaD	46830.8	TRUE	between strains, 21h	-0.941619	0.00426765
BSGatlas-gene-1764	CDS	ctaD	46830.8	FALSE	between strains, 26h	-0.803238	0.217526
BSGatlas-gene-1764	CDS	ctaD	46830.8	FALSE	between strains, time 118h	0.189642	1
BSGatlas-gene-1764	CDS	ctaD	46830.8	TRUE	between strains, time 45h	-1.37575	0.000431707
BSGatlas-gene-1764	CDS	ctaD	46830.8	FALSE	between strains, time 71h	-0.289578	1
BSGatlas-gene-1764	CDS	ctaD	46830.8	FALSE	between strains, time 94h	0.25295	1
BSGatlas-gene-1764	CDS	ctaD	46830.8	FALSE	control, 21->26h	-0.807244	1
BSGatlas-gene-1764	CDS	ctaD	46830.8	TRUE	control, 26->45h	-1.1495	0.0065228
BSGatlas-gene-1764	CDS	ctaD	46830.8	FALSE	control, 45->71h	0.225282	1
BSGatlas-gene-1764	CDS	ctaD	46830.8	FALSE	control, 71->94h	-0.366869	1
BSGatlas-gene-1764	CDS	ctaD	46830.8	FALSE	control, 94->118h	-0.0239654	1
BSGatlas-gene-3875	CDS	citG	45986.9	FALSE	+prsA, 21->26h	0.342932	1
BSGatlas-gene-3875	CDS	citG	45986.9	FALSE	+prsA, 26->45h	0.353891	0.986187
BSGatlas-gene-3875	CDS	citG	45986.9	FALSE	+prsA, 45->71h	-0.0297861	1
BSGatlas-gene-3875	CDS	citG	45986.9	FALSE	+prsA, 71->94h	-0.38402	1
BSGatlas-gene-3875	CDS	citG	45986.9	FALSE	+prsA, 94->118h	0.0229951	1
BSGatlas-gene-3875	CDS	citG	45986.9	TRUE	between strains, 21h	-0.622439	0.000338778
BSGatlas-gene-3875	CDS	citG	45986.9	FALSE	between strains, 26h	-0.515127	0.108434
BSGatlas-gene-3875	CDS	citG	45986.9	FALSE	between strains, time 118h	0.452371	0.263544
BSGatlas-gene-3875	CDS	citG	45986.9	FALSE	between strains, time 45h	0.318412	1
BSGatlas-gene-3875	CDS	citG	45986.9	FALSE	between strains, time 71h	0.226244	1
BSGatlas-gene-3875	CDS	citG	45986.9	FALSE	between strains, time 94h	0.126624	1
BSGatlas-gene-3875	CDS	citG	45986.9	FALSE	control, 21->26h	0.23562	1
BSGatlas-gene-3875	CDS	citG	45986.9	FALSE	control, 26->45h	-0.479647	0.183591
BSGatlas-gene-3875	CDS	citG	45986.9	FALSE	control, 45->71h	0.0623811	1
BSGatlas-gene-3875	CDS	citG	45986.9	FALSE	control, 71->94h	-0.2844	1
BSGatlas-gene-3875	CDS	citG	45986.9	FALSE	control, 94->118h	-0.302751	1
BSGatlas-gene-4293	CDS	atpD	44536.4	FALSE	+prsA, 21->26h	-0.38213	1
BSGatlas-gene-4293	CDS	atpD	44536.4	FALSE	+prsA, 26->45h	0.324957	1
BSGatlas-gene-4293	CDS	atpD	44536.4	FALSE	+prsA, 45->71h	0.762321	0.336091
BSGatlas-gene-4293	CDS	atpD	44536.4	FALSE	+prsA, 71->94h	-0.480347	1
BSGatlas-gene-4293	CDS	atpD	44536.4	FALSE	+prsA, 94->118h	0.0162285	1
BSGatlas-gene-4293	CDS	atpD	44536.4	TRUE	between strains, 21h	-0.982539	0.00207967
BSGatlas-gene-4293	CDS	atpD	44536.4	FALSE	between strains, 26h	-0.584505	1
BSGatlas-gene-4293	CDS	atpD	44536.4	FALSE	between strains, time 118h	0.865508	0.15126
BSGatlas-gene-4293	CDS	atpD	44536.4	FALSE	between strains, time 45h	-0.278705	1
BSGatlas-gene-4293	CDS	atpD	44536.4	FALSE	between strains, time 71h	0.894019	0.260323
BSGatlas-gene-4293	CDS	atpD	44536.4	FALSE	between strains, time 94h	0.462936	1
BSGatlas-gene-4293	CDS	atpD	44536.4	FALSE	control, 21->26h	-0.780164	1
BSGatlas-gene-4293	CDS	atpD	44536.4	FALSE	control, 26->45h	0.0191572	1
BSGatlas-gene-4293	CDS	atpD	44536.4	FALSE	control, 45->71h	-0.410403	1
BSGatlas-gene-4293	CDS	atpD	44536.4	FALSE	control, 71->94h	-0.049264	1
BSGatlas-gene-4293	CDS	atpD	44536.4	FALSE	control, 94->118h	-0.386344	1
BSGatlas-gene-808	CDS	purL	43194.3	FALSE	+prsA, 21->26h	0.0180882	1
BSGatlas-gene-808	CDS	purL	43194.3	FALSE	+prsA, 26->45h	1.70049	0.118537
BSGatlas-gene-808	CDS	purL	43194.3	FALSE	+prsA, 45->71h	1.11876	1
BSGatlas-gene-808	CDS	purL	43194.3	FALSE	+prsA, 71->94h	0.533007	1
BSGatlas-gene-808	CDS	purL	43194.3	TRUE	+prsA, 94->118h	2.45846	0.00114132
BSGatlas-gene-808	CDS	purL	43194.3	FALSE	between strains, 21h	-0.397164	1
BSGatlas-gene-808	CDS	purL	43194.3	FALSE	between strains, 26h	-0.927453	1
BSGatlas-gene-808	CDS	purL	43194.3	FALSE	between strains, time 118h	0.766882	1
BSGatlas-gene-808	CDS	purL	43194.3	FALSE	between strains, time 45h	0.286307	1
BSGatlas-gene-808	CDS	purL	43194.3	FALSE	between strains, time 71h	0.315361	1
BSGatlas-gene-808	CDS	purL	43194.3	FALSE	between strains, time 94h	-0.0290201	1
BSGatlas-gene-808	CDS	purL	43194.3	FALSE	control, 21->26h	0.548377	1
BSGatlas-gene-808	CDS	purL	43194.3	FALSE	control, 26->45h	0.486733	1
BSGatlas-gene-808	CDS	purL	43194.3	FALSE	control, 45->71h	1.0897	1
BSGatlas-gene-808	CDS	purL	43194.3	FALSE	control, 71->94h	0.877388	1
BSGatlas-gene-808	CDS	purL	43194.3	FALSE	control, 94->118h	1.66255	0.134061
BSGatlas-gene-1353	CDS	appA/2	42938.3	TRUE	+prsA, 21->26h	-0.681409	0.00533192
BSGatlas-gene-1353	CDS	appA/2	42938.3	FALSE	+prsA, 26->45h	-0.211474	1
BSGatlas-gene-1353	CDS	appA/2	42938.3	TRUE	+prsA, 45->71h	0.474535	0.00597375
BSGatlas-gene-1353	CDS	appA/2	42938.3	FALSE	+prsA, 71->94h	-0.273445	1
BSGatlas-gene-1353	CDS	appA/2	42938.3	FALSE	+prsA, 94->118h	-0.120095	1
BSGatlas-gene-1353	CDS	appA/2	42938.3	FALSE	between strains, 21h	-0.212278	0.64035
BSGatlas-gene-1353	CDS	appA/2	42938.3	TRUE	between strains, 26h	-1.16372	5.97974e-17
BSGatlas-gene-1353	CDS	appA/2	42938.3	TRUE	between strains, time 118h	-0.635586	4.15656e-05
BSGatlas-gene-1353	CDS	appA/2	42938.3	TRUE	between strains, time 45h	-0.745779	5.28591e-07
BSGatlas-gene-1353	CDS	appA/2	42938.3	FALSE	between strains, time 71h	-0.233047	1
BSGatlas-gene-1353	CDS	appA/2	42938.3	TRUE	between strains, time 94h	-0.505128	0.00290109
BSGatlas-gene-1353	CDS	appA/2	42938.3	FALSE	control, 21->26h	0.270038	1
BSGatlas-gene-1353	CDS	appA/2	42938.3	TRUE	control, 26->45h	-0.62942	4.8287e-05
BSGatlas-gene-1353	CDS	appA/2	42938.3	FALSE	control, 45->71h	-0.038196	1
BSGatlas-gene-1353	CDS	appA/2	42938.3	FALSE	control, 71->94h	-0.00136442	1
BSGatlas-gene-1353	CDS	appA/2	42938.3	FALSE	control, 94->118h	0.010363	1
BSGatlas-gene-3962	CDS	opuCB	42279.2	TRUE	+prsA, 21->26h	1.6804	0.000133284
BSGatlas-gene-3962	CDS	opuCB	42279.2	FALSE	+prsA, 26->45h	0.751932	0.053639
BSGatlas-gene-3962	CDS	opuCB	42279.2	FALSE	+prsA, 45->71h	-0.0539047	1
BSGatlas-gene-3962	CDS	opuCB	42279.2	FALSE	+prsA, 71->94h	-0.0699203	1
BSGatlas-gene-3962	CDS	opuCB	42279.2	FALSE	+prsA, 94->118h	-0.326809	1
BSGatlas-gene-3962	CDS	opuCB	42279.2	TRUE	between strains, 21h	0.967964	7.75264e-05
BSGatlas-gene-3962	CDS	opuCB	42279.2	TRUE	between strains, 26h	1.30315	1.92717e-05
BSGatlas-gene-3962	CDS	opuCB	42279.2	TRUE	between strains, time 118h	2.36727	1.49473e-17
BSGatlas-gene-3962	CDS	opuCB	42279.2	TRUE	between strains, time 45h	1.67443	6.70901e-09
BSGatlas-gene-3962	CDS	opuCB	42279.2	TRUE	between strains, time 71h	2.53322	4.28878e-16
BSGatlas-gene-3962	CDS	opuCB	42279.2	TRUE	between strains, time 94h	2.09153	9.00194e-14
BSGatlas-gene-3962	CDS	opuCB	42279.2	FALSE	control, 21->26h	1.34522	0.0267659
BSGatlas-gene-3962	CDS	opuCB	42279.2	FALSE	control, 26->45h	0.380647	1
BSGatlas-gene-3962	CDS	opuCB	42279.2	FALSE	control, 45->71h	-0.912686	0.0281839
BSGatlas-gene-3962	CDS	opuCB	42279.2	FALSE	control, 71->94h	0.371761	1
BSGatlas-gene-3962	CDS	opuCB	42279.2	FALSE	control, 94->118h	-0.602543	0.230023
BSGatlas-gene-4629	CDS	yxbC	42104.5	FALSE	+prsA, 21->26h	-0.210353	1
BSGatlas-gene-4629	CDS	yxbC	42104.5	TRUE	+prsA, 26->45h	-1.87927	1.45917e-07
BSGatlas-gene-4629	CDS	yxbC	42104.5	FALSE	+prsA, 45->71h	-0.205262	1
BSGatlas-gene-4629	CDS	yxbC	42104.5	FALSE	+prsA, 71->94h	-0.416557	1
BSGatlas-gene-4629	CDS	yxbC	42104.5	FALSE	+prsA, 94->118h	-0.146176	1
BSGatlas-gene-4629	CDS	yxbC	42104.5	FALSE	between strains, 21h	0.290786	1
BSGatlas-gene-4629	CDS	yxbC	42104.5	FALSE	between strains, 26h	0.222039	1
BSGatlas-gene-4629	CDS	yxbC	42104.5	FALSE	between strains, time 118h	-0.320571	1
BSGatlas-gene-4629	CDS	yxbC	42104.5	FALSE	between strains, time 45h	-0.607129	1
BSGatlas-gene-4629	CDS	yxbC	42104.5	FALSE	between strains, time 71h	-0.319919	1
BSGatlas-gene-4629	CDS	yxbC	42104.5	FALSE	between strains, time 94h	-0.227332	1
BSGatlas-gene-4629	CDS	yxbC	42104.5	FALSE	control, 21->26h	-0.141605	1
BSGatlas-gene-4629	CDS	yxbC	42104.5	FALSE	control, 26->45h	-1.0501	0.0279905
BSGatlas-gene-4629	CDS	yxbC	42104.5	FALSE	control, 45->71h	-0.492473	1
BSGatlas-gene-4629	CDS	yxbC	42104.5	FALSE	control, 71->94h	-0.509144	1
BSGatlas-gene-4629	CDS	yxbC	42104.5	FALSE	control, 94->118h	-0.0529368	1
BSGatlas-gene-809	CDS	purF	41969.1	FALSE	+prsA, 21->26h	0.493208	1
BSGatlas-gene-809	CDS	purF	41969.1	FALSE	+prsA, 26->45h	1.81361	0.0247494
BSGatlas-gene-809	CDS	purF	41969.1	FALSE	+prsA, 45->71h	0.653548	1
BSGatlas-gene-809	CDS	purF	41969.1	FALSE	+prsA, 71->94h	0.337186	1
BSGatlas-gene-809	CDS	purF	41969.1	TRUE	+prsA, 94->118h	2.66978	3.21234e-05
BSGatlas-gene-809	CDS	purF	41969.1	FALSE	between strains, 21h	-0.403999	1
BSGatlas-gene-809	CDS	purF	41969.1	FALSE	between strains, 26h	-0.671506	1
BSGatlas-gene-809	CDS	purF	41969.1	FALSE	between strains, time 118h	0.589795	1
BSGatlas-gene-809	CDS	purF	41969.1	FALSE	between strains, time 45h	1.30815	0.345363
BSGatlas-gene-809	CDS	purF	41969.1	FALSE	between strains, time 71h	-0.0285805	1
BSGatlas-gene-809	CDS	purF	41969.1	FALSE	between strains, time 94h	-0.675586	1
BSGatlas-gene-809	CDS	purF	41969.1	FALSE	control, 21->26h	0.760715	1
BSGatlas-gene-809	CDS	purF	41969.1	FALSE	control, 26->45h	-0.166049	1
BSGatlas-gene-809	CDS	purF	41969.1	FALSE	control, 45->71h	1.99028	0.0284899
BSGatlas-gene-809	CDS	purF	41969.1	FALSE	control, 71->94h	0.984191	1
BSGatlas-gene-809	CDS	purF	41969.1	FALSE	control, 94->118h	1.4044	0.230305
BSGatlas-gene-4634	CDS	asnH	41901.1	FALSE	+prsA, 21->26h	-0.281093	1
BSGatlas-gene-4634	CDS	asnH	41901.1	TRUE	+prsA, 26->45h	-1.36463	0.00353095
BSGatlas-gene-4634	CDS	asnH	41901.1	FALSE	+prsA, 45->71h	-0.729812	0.751456
BSGatlas-gene-4634	CDS	asnH	41901.1	FALSE	+prsA, 71->94h	-0.544078	1
BSGatlas-gene-4634	CDS	asnH	41901.1	FALSE	+prsA, 94->118h	-0.321532	1
BSGatlas-gene-4634	CDS	asnH	41901.1	FALSE	between strains, 21h	-0.576588	0.751456
BSGatlas-gene-4634	CDS	asnH	41901.1	FALSE	between strains, 26h	-0.615281	1
BSGatlas-gene-4634	CDS	asnH	41901.1	FALSE	between strains, time 118h	0.541604	1
BSGatlas-gene-4634	CDS	asnH	41901.1	FALSE	between strains, time 45h	-0.75499	0.690977
BSGatlas-gene-4634	CDS	asnH	41901.1	FALSE	between strains, time 71h	-0.354507	1
BSGatlas-gene-4634	CDS	asnH	41901.1	FALSE	between strains, time 94h	0.0368813	1
BSGatlas-gene-4634	CDS	asnH	41901.1	FALSE	control, 21->26h	-0.2424	1
BSGatlas-gene-4634	CDS	asnH	41901.1	FALSE	control, 26->45h	-1.22492	0.0157698
BSGatlas-gene-4634	CDS	asnH	41901.1	FALSE	control, 45->71h	-1.1303	0.11079
BSGatlas-gene-4634	CDS	asnH	41901.1	FALSE	control, 71->94h	-0.935466	0.955433
BSGatlas-gene-4634	CDS	asnH	41901.1	FALSE	control, 94->118h	-0.826255	0.452339
BSGatlas-gene-4427	CDS	sacP	41865.4	TRUE	+prsA, 21->26h	2.38356	4.91092e-06
BSGatlas-gene-4427	CDS	sacP	41865.4	TRUE	+prsA, 26->45h	-1.22386	0.00383271
BSGatlas-gene-4427	CDS	sacP	41865.4	FALSE	+prsA, 45->71h	0.447789	1
BSGatlas-gene-4427	CDS	sacP	41865.4	FALSE	+prsA, 71->94h	-0.337316	1
BSGatlas-gene-4427	CDS	sacP	41865.4	FALSE	+prsA, 94->118h	0.127432	1
BSGatlas-gene-4427	CDS	sacP	41865.4	FALSE	between strains, 21h	-0.651988	0.211931
BSGatlas-gene-4427	CDS	sacP	41865.4	FALSE	between strains, 26h	0.114953	1
BSGatlas-gene-4427	CDS	sacP	41865.4	FALSE	between strains, time 118h	-0.067354	1
BSGatlas-gene-4427	CDS	sacP	41865.4	FALSE	between strains, time 45h	0.0499784	1
BSGatlas-gene-4427	CDS	sacP	41865.4	FALSE	between strains, time 71h	-0.0457535	1
BSGatlas-gene-4427	CDS	sacP	41865.4	FALSE	between strains, time 94h	-0.134895	1
BSGatlas-gene-4427	CDS	sacP	41865.4	FALSE	control, 21->26h	1.61662	0.0439129
BSGatlas-gene-4427	CDS	sacP	41865.4	TRUE	control, 26->45h	-1.15888	0.00785059
BSGatlas-gene-4427	CDS	sacP	41865.4	FALSE	control, 45->71h	0.543521	1
BSGatlas-gene-4427	CDS	sacP	41865.4	FALSE	control, 71->94h	-0.248175	1
BSGatlas-gene-4427	CDS	sacP	41865.4	FALSE	control, 94->118h	0.0598905	1
BSGatlas-gene-4652	CDS	ahpC	41739.5	TRUE	+prsA, 21->26h	1.53599	7.97268e-05
BSGatlas-gene-4652	CDS	ahpC	41739.5	FALSE	+prsA, 26->45h	0.548419	0.303087
BSGatlas-gene-4652	CDS	ahpC	41739.5	FALSE	+prsA, 45->71h	-0.415345	0.970748
BSGatlas-gene-4652	CDS	ahpC	41739.5	FALSE	+prsA, 71->94h	-0.490837	1
BSGatlas-gene-4652	CDS	ahpC	41739.5	FALSE	+prsA, 94->118h	0.245553	1
BSGatlas-gene-4652	CDS	ahpC	41739.5	FALSE	between strains, 21h	-0.577239	0.0342928
BSGatlas-gene-4652	CDS	ahpC	41739.5	FALSE	between strains, 26h	0.690232	0.0550793
BSGatlas-gene-4652	CDS	ahpC	41739.5	FALSE	between strains, time 118h	0.748696	0.0280075
BSGatlas-gene-4652	CDS	ahpC	41739.5	FALSE	between strains, time 45h	0.159241	1
BSGatlas-gene-4652	CDS	ahpC	41739.5	FALSE	between strains, time 71h	0.602536	0.304088
BSGatlas-gene-4652	CDS	ahpC	41739.5	FALSE	between strains, time 94h	0.231115	1
BSGatlas-gene-4652	CDS	ahpC	41739.5	FALSE	control, 21->26h	0.268519	1
BSGatlas-gene-4652	CDS	ahpC	41739.5	TRUE	control, 26->45h	1.07941	9.02468e-05
BSGatlas-gene-4652	CDS	ahpC	41739.5	FALSE	control, 45->71h	-0.85864	0.0225267
BSGatlas-gene-4652	CDS	ahpC	41739.5	FALSE	control, 71->94h	-0.119416	1
BSGatlas-gene-4652	CDS	ahpC	41739.5	FALSE	control, 94->118h	-0.272029	1
BSGatlas-gene-4426	CDS	sacA	40447.4	TRUE	+prsA, 21->26h	1.94391	6.18649e-06
BSGatlas-gene-4426	CDS	sacA	40447.4	FALSE	+prsA, 26->45h	-0.740802	0.104161
BSGatlas-gene-4426	CDS	sacA	40447.4	FALSE	+prsA, 45->71h	0.483823	1
BSGatlas-gene-4426	CDS	sacA	40447.4	FALSE	+prsA, 71->94h	0.0740998	1
BSGatlas-gene-4426	CDS	sacA	40447.4	FALSE	+prsA, 94->118h	0.222175	1
BSGatlas-gene-4426	CDS	sacA	40447.4	TRUE	between strains, 21h	-0.745365	0.00832867
BSGatlas-gene-4426	CDS	sacA	40447.4	FALSE	between strains, 26h	-0.538455	0.694646
BSGatlas-gene-4426	CDS	sacA	40447.4	FALSE	between strains, time 118h	-0.275477	1
BSGatlas-gene-4426	CDS	sacA	40447.4	FALSE	between strains, time 45h	-0.252611	1
BSGatlas-gene-4426	CDS	sacA	40447.4	FALSE	between strains, time 71h	-0.484951	1
BSGatlas-gene-4426	CDS	sacA	40447.4	FALSE	between strains, time 94h	-0.251913	1
BSGatlas-gene-4426	CDS	sacA	40447.4	TRUE	control, 21->26h	1.737	0.00139893
BSGatlas-gene-4426	CDS	sacA	40447.4	TRUE	control, 26->45h	-1.02665	0.00256997
BSGatlas-gene-4426	CDS	sacA	40447.4	FALSE	control, 45->71h	0.716163	0.285097
BSGatlas-gene-4426	CDS	sacA	40447.4	FALSE	control, 71->94h	-0.158938	1
BSGatlas-gene-4426	CDS	sacA	40447.4	FALSE	control, 94->118h	0.24574	1
BSGatlas-gene-2690	CDS	ypfD	40023.1	FALSE	+prsA, 21->26h	0.320113	1
BSGatlas-gene-2690	CDS	ypfD	40023.1	FALSE	+prsA, 26->45h	-0.289064	0.504213
BSGatlas-gene-2690	CDS	ypfD	40023.1	FALSE	+prsA, 45->71h	-0.229055	1
BSGatlas-gene-2690	CDS	ypfD	40023.1	FALSE	+prsA, 71->94h	0.055977	1
BSGatlas-gene-2690	CDS	ypfD	40023.1	FALSE	+prsA, 94->118h	0.0270468	1
BSGatlas-gene-2690	CDS	ypfD	40023.1	TRUE	between strains, 21h	-0.512928	7.12435e-06
BSGatlas-gene-2690	CDS	ypfD	40023.1	FALSE	between strains, 26h	-0.1084	1
BSGatlas-gene-2690	CDS	ypfD	40023.1	FALSE	between strains, time 118h	0.206256	1
BSGatlas-gene-2690	CDS	ypfD	40023.1	FALSE	between strains, time 45h	-0.019136	1
BSGatlas-gene-2690	CDS	ypfD	40023.1	FALSE	between strains, time 71h	0.0668995	1
BSGatlas-gene-2690	CDS	ypfD	40023.1	FALSE	between strains, time 94h	0.148968	1
BSGatlas-gene-2690	CDS	ypfD	40023.1	FALSE	control, 21->26h	-0.0844142	1
BSGatlas-gene-2690	CDS	ypfD	40023.1	FALSE	control, 26->45h	-0.378329	0.0672063
BSGatlas-gene-2690	CDS	ypfD	40023.1	FALSE	control, 45->71h	-0.31509	0.543133
BSGatlas-gene-2690	CDS	ypfD	40023.1	FALSE	control, 71->94h	-0.0260917	1
BSGatlas-gene-2690	CDS	ypfD	40023.1	FALSE	control, 94->118h	-0.0302412	1
BSGatlas-gene-4564	CDS	bglH	39788.1	FALSE	+prsA, 21->26h	1.03574	0.0550547
BSGatlas-gene-4564	CDS	bglH	39788.1	FALSE	+prsA, 26->45h	0.0491102	1
BSGatlas-gene-4564	CDS	bglH	39788.1	TRUE	+prsA, 45->71h	1.38896	1.63565e-07
BSGatlas-gene-4564	CDS	bglH	39788.1	FALSE	+prsA, 71->94h	-0.197321	1
BSGatlas-gene-4564	CDS	bglH	39788.1	FALSE	+prsA, 94->118h	0.0801679	1
BSGatlas-gene-4564	CDS	bglH	39788.1	FALSE	between strains, 21h	-0.0384321	1
BSGatlas-gene-4564	CDS	bglH	39788.1	FALSE	between strains, 26h	0.106813	1
BSGatlas-gene-4564	CDS	bglH	39788.1	FALSE	between strains, time 118h	-0.00400333	1
BSGatlas-gene-4564	CDS	bglH	39788.1	FALSE	between strains, time 45h	-0.528301	0.488858
BSGatlas-gene-4564	CDS	bglH	39788.1	FALSE	between strains, time 71h	0.176232	1
BSGatlas-gene-4564	CDS	bglH	39788.1	FALSE	between strains, time 94h	0.159645	1
BSGatlas-gene-4564	CDS	bglH	39788.1	FALSE	control, 21->26h	0.890495	0.426654
BSGatlas-gene-4564	CDS	bglH	39788.1	FALSE	control, 26->45h	0.684225	0.0974159
BSGatlas-gene-4564	CDS	bglH	39788.1	FALSE	control, 45->71h	0.68443	0.223066
BSGatlas-gene-4564	CDS	bglH	39788.1	FALSE	control, 71->94h	-0.180734	1
BSGatlas-gene-4564	CDS	bglH	39788.1	FALSE	control, 94->118h	0.243816	1
BSGatlas-gene-777	CDS	bdhA	39060.2	FALSE	+prsA, 21->26h	0.612992	0.925939
BSGatlas-gene-777	CDS	bdhA	39060.2	FALSE	+prsA, 26->45h	0.1015	1
BSGatlas-gene-777	CDS	bdhA	39060.2	FALSE	+prsA, 45->71h	-0.0155464	1
BSGatlas-gene-777	CDS	bdhA	39060.2	FALSE	+prsA, 71->94h	0.050922	1
BSGatlas-gene-777	CDS	bdhA	39060.2	FALSE	+prsA, 94->118h	-0.0382752	1
BSGatlas-gene-777	CDS	bdhA	39060.2	FALSE	between strains, 21h	0.158043	1
BSGatlas-gene-777	CDS	bdhA	39060.2	TRUE	between strains, 26h	0.915303	0.000988706
BSGatlas-gene-777	CDS	bdhA	39060.2	FALSE	between strains, time 118h	0.673678	0.0570989
BSGatlas-gene-777	CDS	bdhA	39060.2	FALSE	between strains, time 45h	0.26642	1
BSGatlas-gene-777	CDS	bdhA	39060.2	FALSE	between strains, time 71h	0.526404	0.674715
BSGatlas-gene-777	CDS	bdhA	39060.2	FALSE	between strains, time 94h	0.663217	0.0618126
BSGatlas-gene-777	CDS	bdhA	39060.2	FALSE	control, 21->26h	-0.144267	1
BSGatlas-gene-777	CDS	bdhA	39060.2	FALSE	control, 26->45h	0.750382	0.0186388
BSGatlas-gene-777	CDS	bdhA	39060.2	FALSE	control, 45->71h	-0.27553	1
BSGatlas-gene-777	CDS	bdhA	39060.2	FALSE	control, 71->94h	-0.0858908	1
BSGatlas-gene-777	CDS	bdhA	39060.2	FALSE	control, 94->118h	-0.0487367	1
BSGatlas-gene-3499	CDS	malS	38615.7	FALSE	+prsA, 21->26h	0.253778	1
BSGatlas-gene-3499	CDS	malS	38615.7	FALSE	+prsA, 26->45h	0.106663	1
BSGatlas-gene-3499	CDS	malS	38615.7	TRUE	+prsA, 45->71h	0.730798	2.6232e-09
BSGatlas-gene-3499	CDS	malS	38615.7	FALSE	+prsA, 71->94h	-0.264565	1
BSGatlas-gene-3499	CDS	malS	38615.7	FALSE	+prsA, 94->118h	0.189527	1
BSGatlas-gene-3499	CDS	malS	38615.7	FALSE	between strains, 21h	-0.102976	1
BSGatlas-gene-3499	CDS	malS	38615.7	FALSE	between strains, 26h	0.0188959	1
BSGatlas-gene-3499	CDS	malS	38615.7	FALSE	between strains, time 118h	-0.122702	1
BSGatlas-gene-3499	CDS	malS	38615.7	FALSE	between strains, time 45h	0.160948	1
BSGatlas-gene-3499	CDS	malS	38615.7	FALSE	between strains, time 71h	0.287663	0.483546
BSGatlas-gene-3499	CDS	malS	38615.7	FALSE	between strains, time 94h	-0.0196205	1
BSGatlas-gene-3499	CDS	malS	38615.7	FALSE	control, 21->26h	0.131906	1
BSGatlas-gene-3499	CDS	malS	38615.7	FALSE	control, 26->45h	-0.0353894	1
BSGatlas-gene-3499	CDS	malS	38615.7	TRUE	control, 45->71h	0.604083	4.40919e-05
BSGatlas-gene-3499	CDS	malS	38615.7	FALSE	control, 71->94h	0.0427186	1
BSGatlas-gene-3499	CDS	malS	38615.7	FALSE	control, 94->118h	0.292609	0.22024
BSGatlas-gene-4438	CDS	qoxB	37508.7	FALSE	+prsA, 21->26h	-1.71811	0.0240666
BSGatlas-gene-4438	CDS	qoxB	37508.7	FALSE	+prsA, 26->45h	-0.467658	1
BSGatlas-gene-4438	CDS	qoxB	37508.7	FALSE	+prsA, 45->71h	0.621273	1
BSGatlas-gene-4438	CDS	qoxB	37508.7	FALSE	+prsA, 71->94h	-0.0203274	1
BSGatlas-gene-4438	CDS	qoxB	37508.7	FALSE	+prsA, 94->118h	-0.187765	1
BSGatlas-gene-4438	CDS	qoxB	37508.7	FALSE	between strains, 21h	-0.688659	0.383362
BSGatlas-gene-4438	CDS	qoxB	37508.7	FALSE	between strains, 26h	-0.557916	1
BSGatlas-gene-4438	CDS	qoxB	37508.7	FALSE	between strains, time 118h	-0.0306017	1
BSGatlas-gene-4438	CDS	qoxB	37508.7	FALSE	between strains, time 45h	-0.556019	1
BSGatlas-gene-4438	CDS	qoxB	37508.7	FALSE	between strains, time 71h	1.02571	0.292273
BSGatlas-gene-4438	CDS	qoxB	37508.7	FALSE	between strains, time 94h	0.475019	1
BSGatlas-gene-4438	CDS	qoxB	37508.7	FALSE	control, 21->26h	-1.84886	0.0480863
BSGatlas-gene-4438	CDS	qoxB	37508.7	FALSE	control, 26->45h	-0.469555	1
BSGatlas-gene-4438	CDS	qoxB	37508.7	FALSE	control, 45->71h	-0.960458	0.38635
BSGatlas-gene-4438	CDS	qoxB	37508.7	FALSE	control, 71->94h	0.530365	1
BSGatlas-gene-4438	CDS	qoxB	37508.7	FALSE	control, 94->118h	0.317855	1
BSGatlas-gene-1732	CDS	pdhC	37427	FALSE	+prsA, 21->26h	0.463688	0.750206
BSGatlas-gene-1732	CDS	pdhC	37427	FALSE	+prsA, 26->45h	0.308112	0.844088
BSGatlas-gene-1732	CDS	pdhC	37427	FALSE	+prsA, 45->71h	0.519851	0.0591325
BSGatlas-gene-1732	CDS	pdhC	37427	FALSE	+prsA, 71->94h	-0.790504	0.215744
BSGatlas-gene-1732	CDS	pdhC	37427	FALSE	+prsA, 94->118h	0.0563419	1
BSGatlas-gene-1732	CDS	pdhC	37427	TRUE	between strains, 21h	-0.756631	7.43424e-07
BSGatlas-gene-1732	CDS	pdhC	37427	FALSE	between strains, 26h	-0.437333	0.215744
BSGatlas-gene-1732	CDS	pdhC	37427	FALSE	between strains, time 118h	0.49799	0.0828233
BSGatlas-gene-1732	CDS	pdhC	37427	FALSE	between strains, time 45h	0.282058	0.994919
BSGatlas-gene-1732	CDS	pdhC	37427	TRUE	between strains, time 71h	0.734058	0.00348502
BSGatlas-gene-1732	CDS	pdhC	37427	FALSE	between strains, time 94h	0.0497952	1
BSGatlas-gene-1732	CDS	pdhC	37427	FALSE	control, 21->26h	0.144389	1
BSGatlas-gene-1732	CDS	pdhC	37427	FALSE	control, 26->45h	-0.411278	0.279403
BSGatlas-gene-1732	CDS	pdhC	37427	FALSE	control, 45->71h	0.0678502	1
BSGatlas-gene-1732	CDS	pdhC	37427	FALSE	control, 71->94h	-0.106241	1
BSGatlas-gene-1732	CDS	pdhC	37427	FALSE	control, 94->118h	-0.391853	0.339099
BSGatlas-gene-833	CDS	swrC	36664.7	FALSE	+prsA, 21->26h	0.37436	NA
BSGatlas-gene-833	CDS	swrC	36664.7	FALSE	+prsA, 26->45h	-0.0337377	NA
BSGatlas-gene-833	CDS	swrC	36664.7	FALSE	+prsA, 45->71h	-0.421609	NA
BSGatlas-gene-833	CDS	swrC	36664.7	FALSE	+prsA, 71->94h	-0.0894051	NA
BSGatlas-gene-833	CDS	swrC	36664.7	FALSE	+prsA, 94->118h	-0.218018	NA
BSGatlas-gene-833	CDS	swrC	36664.7	FALSE	between strains, 21h	0.158486	NA
BSGatlas-gene-833	CDS	swrC	36664.7	FALSE	between strains, 26h	0.171983	NA
BSGatlas-gene-833	CDS	swrC	36664.7	FALSE	between strains, time 118h	0.117127	NA
BSGatlas-gene-833	CDS	swrC	36664.7	FALSE	between strains, time 45h	0.0139151	NA
BSGatlas-gene-833	CDS	swrC	36664.7	FALSE	between strains, time 71h	0.269813	NA
BSGatlas-gene-833	CDS	swrC	36664.7	FALSE	between strains, time 94h	-0.0800747	NA
BSGatlas-gene-833	CDS	swrC	36664.7	FALSE	control, 21->26h	0.360863	NA
BSGatlas-gene-833	CDS	swrC	36664.7	FALSE	control, 26->45h	0.12433	NA
BSGatlas-gene-833	CDS	swrC	36664.7	FALSE	control, 45->71h	-0.677507	NA
BSGatlas-gene-833	CDS	swrC	36664.7	FALSE	control, 71->94h	0.260483	NA
BSGatlas-gene-833	CDS	swrC	36664.7	FALSE	control, 94->118h	-0.41522	NA
BSGatlas-gene-3350	CDS	lcfA	36175.7	FALSE	+prsA, 21->26h	1.04292	0.180034
BSGatlas-gene-3350	CDS	lcfA	36175.7	FALSE	+prsA, 26->45h	0.121698	1
BSGatlas-gene-3350	CDS	lcfA	36175.7	FALSE	+prsA, 45->71h	0.768309	0.127355
BSGatlas-gene-3350	CDS	lcfA	36175.7	FALSE	+prsA, 71->94h	-0.823188	1
BSGatlas-gene-3350	CDS	lcfA	36175.7	FALSE	+prsA, 94->118h	-0.157019	1
BSGatlas-gene-3350	CDS	lcfA	36175.7	FALSE	between strains, 21h	0.33083	1
BSGatlas-gene-3350	CDS	lcfA	36175.7	FALSE	between strains, 26h	0.49753	1
BSGatlas-gene-3350	CDS	lcfA	36175.7	FALSE	between strains, time 118h	-0.196466	1
BSGatlas-gene-3350	CDS	lcfA	36175.7	FALSE	between strains, time 45h	0.015469	1
BSGatlas-gene-3350	CDS	lcfA	36175.7	FALSE	between strains, time 71h	0.509946	1
BSGatlas-gene-3350	CDS	lcfA	36175.7	FALSE	between strains, time 94h	-0.158626	1
BSGatlas-gene-3350	CDS	lcfA	36175.7	FALSE	control, 21->26h	0.87622	1
BSGatlas-gene-3350	CDS	lcfA	36175.7	FALSE	control, 26->45h	0.60376	0.640989
BSGatlas-gene-3350	CDS	lcfA	36175.7	FALSE	control, 45->71h	0.273832	1
BSGatlas-gene-3350	CDS	lcfA	36175.7	FALSE	control, 71->94h	-0.154616	1
BSGatlas-gene-3350	CDS	lcfA	36175.7	FALSE	control, 94->118h	-0.119179	1
BSGatlas-gene-1837	CDS	pyrAB	36074.1	FALSE	+prsA, 21->26h	0.522418	1
BSGatlas-gene-1837	CDS	pyrAB	36074.1	TRUE	+prsA, 26->45h	3.43901	0.00352573
BSGatlas-gene-1837	CDS	pyrAB	36074.1	FALSE	+prsA, 45->71h	0.753269	1
BSGatlas-gene-1837	CDS	pyrAB	36074.1	FALSE	+prsA, 71->94h	0.656774	1
BSGatlas-gene-1837	CDS	pyrAB	36074.1	FALSE	+prsA, 94->118h	2.37555	0.182081
BSGatlas-gene-1837	CDS	pyrAB	36074.1	TRUE	between strains, 21h	-3.28902	0.000106805
BSGatlas-gene-1837	CDS	pyrAB	36074.1	FALSE	between strains, 26h	-2.45755	0.150283
BSGatlas-gene-1837	CDS	pyrAB	36074.1	FALSE	between strains, time 118h	0.131167	1
BSGatlas-gene-1837	CDS	pyrAB	36074.1	FALSE	between strains, time 45h	-0.189219	1
BSGatlas-gene-1837	CDS	pyrAB	36074.1	FALSE	between strains, time 71h	-0.236661	1
BSGatlas-gene-1837	CDS	pyrAB	36074.1	FALSE	between strains, time 94h	-0.982006	1
BSGatlas-gene-1837	CDS	pyrAB	36074.1	FALSE	control, 21->26h	-0.309051	1
BSGatlas-gene-1837	CDS	pyrAB	36074.1	FALSE	control, 26->45h	1.17068	1
BSGatlas-gene-1837	CDS	pyrAB	36074.1	FALSE	control, 45->71h	0.800711	1
BSGatlas-gene-1837	CDS	pyrAB	36074.1	FALSE	control, 71->94h	1.40212	1
BSGatlas-gene-1837	CDS	pyrAB	36074.1	FALSE	control, 94->118h	1.26238	1
BSGatlas-gene-4120	CDS	secA	36069	FALSE	+prsA, 21->26h	0.305982	NA
BSGatlas-gene-4120	CDS	secA	36069	FALSE	+prsA, 26->45h	0.0917845	NA
BSGatlas-gene-4120	CDS	secA	36069	FALSE	+prsA, 45->71h	-0.343025	NA
BSGatlas-gene-4120	CDS	secA	36069	FALSE	+prsA, 71->94h	0.0183096	NA
BSGatlas-gene-4120	CDS	secA	36069	FALSE	+prsA, 94->118h	-0.0192146	NA
BSGatlas-gene-4120	CDS	secA	36069	FALSE	between strains, 21h	0.252032	NA
BSGatlas-gene-4120	CDS	secA	36069	FALSE	between strains, 26h	0.37336	NA
BSGatlas-gene-4120	CDS	secA	36069	FALSE	between strains, time 118h	0.148472	NA
BSGatlas-gene-4120	CDS	secA	36069	FALSE	between strains, time 45h	0.114669	NA
BSGatlas-gene-4120	CDS	secA	36069	FALSE	between strains, time 71h	0.178754	NA
BSGatlas-gene-4120	CDS	secA	36069	FALSE	between strains, time 94h	0.0849404	NA
BSGatlas-gene-4120	CDS	secA	36069	FALSE	control, 21->26h	0.184654	NA
BSGatlas-gene-4120	CDS	secA	36069	FALSE	control, 26->45h	0.350476	NA
BSGatlas-gene-4120	CDS	secA	36069	FALSE	control, 45->71h	-0.407111	NA
BSGatlas-gene-4120	CDS	secA	36069	FALSE	control, 71->94h	0.112123	NA
BSGatlas-gene-4120	CDS	secA	36069	FALSE	control, 94->118h	-0.0827466	NA
BSGatlas-gene-3335	CDS	sdhB	35980.3	FALSE	+prsA, 21->26h	0.576416	0.100775
BSGatlas-gene-3335	CDS	sdhB	35980.3	FALSE	+prsA, 26->45h	0.192456	1
BSGatlas-gene-3335	CDS	sdhB	35980.3	FALSE	+prsA, 45->71h	-0.0384593	1
BSGatlas-gene-3335	CDS	sdhB	35980.3	FALSE	+prsA, 71->94h	-0.1236	1
BSGatlas-gene-3335	CDS	sdhB	35980.3	FALSE	+prsA, 94->118h	0.208954	1
BSGatlas-gene-3335	CDS	sdhB	35980.3	FALSE	between strains, 21h	0.20222	1
BSGatlas-gene-3335	CDS	sdhB	35980.3	FALSE	between strains, 26h	0.453088	0.0377712
BSGatlas-gene-3335	CDS	sdhB	35980.3	FALSE	between strains, time 118h	0.0325878	1
BSGatlas-gene-3335	CDS	sdhB	35980.3	FALSE	between strains, time 45h	0.440358	0.0507663
BSGatlas-gene-3335	CDS	sdhB	35980.3	FALSE	between strains, time 71h	0.322224	0.92578
BSGatlas-gene-3335	CDS	sdhB	35980.3	FALSE	between strains, time 94h	0.00386487	1
BSGatlas-gene-3335	CDS	sdhB	35980.3	FALSE	control, 21->26h	0.325548	1
BSGatlas-gene-3335	CDS	sdhB	35980.3	FALSE	control, 26->45h	0.205186	1
BSGatlas-gene-3335	CDS	sdhB	35980.3	FALSE	control, 45->71h	0.0796743	1
BSGatlas-gene-3335	CDS	sdhB	35980.3	FALSE	control, 71->94h	0.194759	1
BSGatlas-gene-3335	CDS	sdhB	35980.3	FALSE	control, 94->118h	0.180231	1
BSGatlas-gene-3960	CDS	opuCD	35429	TRUE	+prsA, 21->26h	1.14508	8.68198e-07
BSGatlas-gene-3960	CDS	opuCD	35429	TRUE	+prsA, 26->45h	0.652846	0.000164069
BSGatlas-gene-3960	CDS	opuCD	35429	FALSE	+prsA, 45->71h	-0.494036	0.0100632
BSGatlas-gene-3960	CDS	opuCD	35429	FALSE	+prsA, 71->94h	0.648705	0.126419
BSGatlas-gene-3960	CDS	opuCD	35429	FALSE	+prsA, 94->118h	0.102062	1
BSGatlas-gene-3960	CDS	opuCD	35429	TRUE	between strains, 21h	0.967433	4.63007e-15
BSGatlas-gene-3960	CDS	opuCD	35429	TRUE	between strains, 26h	1.18942	2.32117e-14
BSGatlas-gene-3960	CDS	opuCD	35429	TRUE	between strains, time 118h	1.63204	1.16494e-26
BSGatlas-gene-3960	CDS	opuCD	35429	TRUE	between strains, time 45h	1.72148	1.31069e-29
BSGatlas-gene-3960	CDS	opuCD	35429	TRUE	between strains, time 71h	1.71326	1.4598e-23
BSGatlas-gene-3960	CDS	opuCD	35429	TRUE	between strains, time 94h	1.87184	6.26132e-35
BSGatlas-gene-3960	CDS	opuCD	35429	TRUE	control, 21->26h	0.923091	0.00169882
BSGatlas-gene-3960	CDS	opuCD	35429	FALSE	control, 26->45h	0.120787	1
BSGatlas-gene-3960	CDS	opuCD	35429	FALSE	control, 45->71h	-0.48582	0.0339603
BSGatlas-gene-3960	CDS	opuCD	35429	FALSE	control, 71->94h	0.490124	0.129316
BSGatlas-gene-3960	CDS	opuCD	35429	FALSE	control, 94->118h	0.341861	0.129316
BSGatlas-gene-3348	CDS	fadB	35382.7	FALSE	+prsA, 21->26h	1.01421	0.125237
BSGatlas-gene-3348	CDS	fadB	35382.7	FALSE	+prsA, 26->45h	-0.0470712	1
BSGatlas-gene-3348	CDS	fadB	35382.7	TRUE	+prsA, 45->71h	0.946621	0.00530694
BSGatlas-gene-3348	CDS	fadB	35382.7	FALSE	+prsA, 71->94h	-0.721632	1
BSGatlas-gene-3348	CDS	fadB	35382.7	FALSE	+prsA, 94->118h	-0.197759	1
BSGatlas-gene-3348	CDS	fadB	35382.7	FALSE	between strains, 21h	-0.181989	1
BSGatlas-gene-3348	CDS	fadB	35382.7	FALSE	between strains, 26h	-0.0889038	1
BSGatlas-gene-3348	CDS	fadB	35382.7	FALSE	between strains, time 118h	-0.226435	1
BSGatlas-gene-3348	CDS	fadB	35382.7	FALSE	between strains, time 45h	-0.171226	1
BSGatlas-gene-3348	CDS	fadB	35382.7	FALSE	between strains, time 71h	0.45623	1
BSGatlas-gene-3348	CDS	fadB	35382.7	FALSE	between strains, time 94h	-0.00949535	1
BSGatlas-gene-3348	CDS	fadB	35382.7	FALSE	control, 21->26h	0.921123	0.60215
BSGatlas-gene-3348	CDS	fadB	35382.7	FALSE	control, 26->45h	0.0352512	1
BSGatlas-gene-3348	CDS	fadB	35382.7	FALSE	control, 45->71h	0.319165	1
BSGatlas-gene-3348	CDS	fadB	35382.7	FALSE	control, 71->94h	-0.255907	1
BSGatlas-gene-3348	CDS	fadB	35382.7	FALSE	control, 94->118h	0.0191806	1
BSGatlas-gene-3479	CDS	acsA	35198.4	FALSE	+prsA, 21->26h	0.840142	0.0459527
BSGatlas-gene-3479	CDS	acsA	35198.4	FALSE	+prsA, 26->45h	-0.0223873	1
BSGatlas-gene-3479	CDS	acsA	35198.4	FALSE	+prsA, 45->71h	0.525457	0.124669
BSGatlas-gene-3479	CDS	acsA	35198.4	FALSE	+prsA, 71->94h	0.428739	1
BSGatlas-gene-3479	CDS	acsA	35198.4	FALSE	+prsA, 94->118h	0.296533	1
BSGatlas-gene-3479	CDS	acsA	35198.4	FALSE	between strains, 21h	-0.173857	1
BSGatlas-gene-3479	CDS	acsA	35198.4	FALSE	between strains, 26h	0.0249741	1
BSGatlas-gene-3479	CDS	acsA	35198.4	FALSE	between strains, time 118h	0.00662009	1
BSGatlas-gene-3479	CDS	acsA	35198.4	FALSE	between strains, time 45h	0.065289	1
BSGatlas-gene-3479	CDS	acsA	35198.4	FALSE	between strains, time 71h	-0.0428433	1
BSGatlas-gene-3479	CDS	acsA	35198.4	FALSE	between strains, time 94h	0.265875	1
BSGatlas-gene-3479	CDS	acsA	35198.4	FALSE	control, 21->26h	0.641311	0.746929
BSGatlas-gene-3479	CDS	acsA	35198.4	FALSE	control, 26->45h	-0.0627021	1
BSGatlas-gene-3479	CDS	acsA	35198.4	FALSE	control, 45->71h	0.63359	0.0727132
BSGatlas-gene-3479	CDS	acsA	35198.4	FALSE	control, 71->94h	0.120021	1
BSGatlas-gene-3479	CDS	acsA	35198.4	FALSE	control, 94->118h	0.555788	0.0814928
BSGatlas-gene-3318	putative ncRNA	S1070	35149.9	FALSE	+prsA, 21->26h	0.439029	1
BSGatlas-gene-3318	putative ncRNA	S1070	35149.9	FALSE	+prsA, 26->45h	-0.654769	0.168454
BSGatlas-gene-3318	putative ncRNA	S1070	35149.9	FALSE	+prsA, 45->71h	0.704594	0.104904
BSGatlas-gene-3318	putative ncRNA	S1070	35149.9	FALSE	+prsA, 71->94h	-0.412384	1
BSGatlas-gene-3318	putative ncRNA	S1070	35149.9	FALSE	+prsA, 94->118h	-0.461619	1
BSGatlas-gene-3318	putative ncRNA	S1070	35149.9	TRUE	between strains, 21h	0.751231	0.00290599
BSGatlas-gene-3318	putative ncRNA	S1070	35149.9	FALSE	between strains, 26h	0.665769	0.158899
BSGatlas-gene-3318	putative ncRNA	S1070	35149.9	FALSE	between strains, time 118h	-0.0284408	1
BSGatlas-gene-3318	putative ncRNA	S1070	35149.9	FALSE	between strains, time 45h	-0.366918	1
BSGatlas-gene-3318	putative ncRNA	S1070	35149.9	FALSE	between strains, time 71h	0.414658	1
BSGatlas-gene-3318	putative ncRNA	S1070	35149.9	FALSE	between strains, time 94h	-0.0915274	1
BSGatlas-gene-3318	putative ncRNA	S1070	35149.9	FALSE	control, 21->26h	0.524491	1
BSGatlas-gene-3318	putative ncRNA	S1070	35149.9	FALSE	control, 26->45h	0.377918	1
BSGatlas-gene-3318	putative ncRNA	S1070	35149.9	FALSE	control, 45->71h	-0.0769813	1
BSGatlas-gene-3318	putative ncRNA	S1070	35149.9	FALSE	control, 71->94h	0.0938009	1
BSGatlas-gene-3318	putative ncRNA	S1070	35149.9	FALSE	control, 94->118h	-0.524705	0.651776
BSGatlas-gene-2662	CDS	trpB	34920.4	FALSE	+prsA, 21->26h	-0.265914	1
BSGatlas-gene-2662	CDS	trpB	34920.4	TRUE	+prsA, 26->45h	-1.6831	0.000385306
BSGatlas-gene-2662	CDS	trpB	34920.4	FALSE	+prsA, 45->71h	0.231988	1
BSGatlas-gene-2662	CDS	trpB	34920.4	FALSE	+prsA, 71->94h	0.961099	1
BSGatlas-gene-2662	CDS	trpB	34920.4	FALSE	+prsA, 94->118h	0.315165	1
BSGatlas-gene-2662	CDS	trpB	34920.4	FALSE	between strains, 21h	0.537744	1
BSGatlas-gene-2662	CDS	trpB	34920.4	FALSE	between strains, 26h	0.0607597	1
BSGatlas-gene-2662	CDS	trpB	34920.4	FALSE	between strains, time 118h	-0.349653	1
BSGatlas-gene-2662	CDS	trpB	34920.4	FALSE	between strains, time 45h	-0.143318	1
BSGatlas-gene-2662	CDS	trpB	34920.4	FALSE	between strains, time 71h	-0.817049	1
BSGatlas-gene-2662	CDS	trpB	34920.4	FALSE	between strains, time 94h	0.285351	1
BSGatlas-gene-2662	CDS	trpB	34920.4	FALSE	control, 21->26h	0.21107	1
BSGatlas-gene-2662	CDS	trpB	34920.4	TRUE	control, 26->45h	-1.47902	0.00361389
BSGatlas-gene-2662	CDS	trpB	34920.4	FALSE	control, 45->71h	0.905719	0.794218
BSGatlas-gene-2662	CDS	trpB	34920.4	FALSE	control, 71->94h	-0.141301	1
BSGatlas-gene-2662	CDS	trpB	34920.4	FALSE	control, 94->118h	0.95017	0.335789
BSGatlas-gene-1709	CDS	fruA	34022.6	TRUE	+prsA, 21->26h	1.38489	0.00851653
BSGatlas-gene-1709	CDS	fruA	34022.6	FALSE	+prsA, 26->45h	-0.343009	1
BSGatlas-gene-1709	CDS	fruA	34022.6	FALSE	+prsA, 45->71h	0.180506	1
BSGatlas-gene-1709	CDS	fruA	34022.6	FALSE	+prsA, 71->94h	-0.915637	1
BSGatlas-gene-1709	CDS	fruA	34022.6	FALSE	+prsA, 94->118h	0.0876676	1
BSGatlas-gene-1709	CDS	fruA	34022.6	FALSE	between strains, 21h	0.0524975	1
BSGatlas-gene-1709	CDS	fruA	34022.6	FALSE	between strains, 26h	0.311596	1
BSGatlas-gene-1709	CDS	fruA	34022.6	FALSE	between strains, time 118h	0.547428	0.958994
BSGatlas-gene-1709	CDS	fruA	34022.6	FALSE	between strains, time 45h	0.316816	1
BSGatlas-gene-1709	CDS	fruA	34022.6	FALSE	between strains, time 71h	0.881651	0.0965782
BSGatlas-gene-1709	CDS	fruA	34022.6	FALSE	between strains, time 94h	0.183978	1
BSGatlas-gene-1709	CDS	fruA	34022.6	FALSE	control, 21->26h	1.12579	0.253756
BSGatlas-gene-1709	CDS	fruA	34022.6	FALSE	control, 26->45h	-0.348229	1
BSGatlas-gene-1709	CDS	fruA	34022.6	FALSE	control, 45->71h	-0.384329	1
BSGatlas-gene-1709	CDS	fruA	34022.6	FALSE	control, 71->94h	-0.217963	1
BSGatlas-gene-1709	CDS	fruA	34022.6	FALSE	control, 94->118h	-0.275783	1
BSGatlas-gene-1760	CDS	pycA	33868.4	FALSE	+prsA, 21->26h	-0.255185	1
BSGatlas-gene-1760	CDS	pycA	33868.4	FALSE	+prsA, 26->45h	-0.0747875	1
BSGatlas-gene-1760	CDS	pycA	33868.4	FALSE	+prsA, 45->71h	-0.105308	1
BSGatlas-gene-1760	CDS	pycA	33868.4	FALSE	+prsA, 71->94h	-0.446345	1
BSGatlas-gene-1760	CDS	pycA	33868.4	FALSE	+prsA, 94->118h	0.240926	1
BSGatlas-gene-1760	CDS	pycA	33868.4	FALSE	between strains, 21h	-0.089251	1
BSGatlas-gene-1760	CDS	pycA	33868.4	FALSE	between strains, 26h	-0.117016	1
BSGatlas-gene-1760	CDS	pycA	33868.4	FALSE	between strains, time 118h	0.135127	1
BSGatlas-gene-1760	CDS	pycA	33868.4	FALSE	between strains, time 45h	0.327397	0.345286
BSGatlas-gene-1760	CDS	pycA	33868.4	FALSE	between strains, time 71h	0.379882	0.286222
BSGatlas-gene-1760	CDS	pycA	33868.4	FALSE	between strains, time 94h	-0.140245	1
BSGatlas-gene-1760	CDS	pycA	33868.4	FALSE	control, 21->26h	-0.22742	1
BSGatlas-gene-1760	CDS	pycA	33868.4	TRUE	control, 26->45h	-0.5192	0.00288966
BSGatlas-gene-1760	CDS	pycA	33868.4	FALSE	control, 45->71h	-0.157793	1
BSGatlas-gene-1760	CDS	pycA	33868.4	FALSE	control, 71->94h	0.0737818	1
BSGatlas-gene-1760	CDS	pycA	33868.4	FALSE	control, 94->118h	-0.0344463	1
BSGatlas-gene-1733	CDS	pdhD	33671.2	FALSE	+prsA, 21->26h	0.359157	1
BSGatlas-gene-1733	CDS	pdhD	33671.2	FALSE	+prsA, 26->45h	-0.0943639	1
BSGatlas-gene-1733	CDS	pdhD	33671.2	FALSE	+prsA, 45->71h	0.600655	0.156464
BSGatlas-gene-1733	CDS	pdhD	33671.2	FALSE	+prsA, 71->94h	-0.529476	1
BSGatlas-gene-1733	CDS	pdhD	33671.2	FALSE	+prsA, 94->118h	0.121923	1
BSGatlas-gene-1733	CDS	pdhD	33671.2	TRUE	between strains, 21h	-1.13674	2.47134e-09
BSGatlas-gene-1733	CDS	pdhD	33671.2	FALSE	between strains, 26h	-0.425973	1
BSGatlas-gene-1733	CDS	pdhD	33671.2	FALSE	between strains, time 118h	0.384557	1
BSGatlas-gene-1733	CDS	pdhD	33671.2	FALSE	between strains, time 45h	0.20327	1
BSGatlas-gene-1733	CDS	pdhD	33671.2	FALSE	between strains, time 71h	0.51405	0.813045
BSGatlas-gene-1733	CDS	pdhD	33671.2	FALSE	between strains, time 94h	0.225519	1
BSGatlas-gene-1733	CDS	pdhD	33671.2	FALSE	control, 21->26h	-0.351609	1
BSGatlas-gene-1733	CDS	pdhD	33671.2	FALSE	control, 26->45h	-0.723607	0.02762
BSGatlas-gene-1733	CDS	pdhD	33671.2	FALSE	control, 45->71h	0.289876	1
BSGatlas-gene-1733	CDS	pdhD	33671.2	FALSE	control, 71->94h	-0.240945	1
BSGatlas-gene-1733	CDS	pdhD	33671.2	FALSE	control, 94->118h	-0.0371152	1
BSGatlas-gene-3366	CDS	glcD	33495.4	FALSE	+prsA, 21->26h	0.831319	0.990277
BSGatlas-gene-3366	CDS	glcD	33495.4	FALSE	+prsA, 26->45h	0.301332	1
BSGatlas-gene-3366	CDS	glcD	33495.4	FALSE	+prsA, 45->71h	1.04606	0.0158151
BSGatlas-gene-3366	CDS	glcD	33495.4	FALSE	+prsA, 71->94h	-0.529524	1
BSGatlas-gene-3366	CDS	glcD	33495.4	FALSE	+prsA, 94->118h	0.153647	1
BSGatlas-gene-3366	CDS	glcD	33495.4	FALSE	between strains, 21h	0.741588	0.0547897
BSGatlas-gene-3366	CDS	glcD	33495.4	FALSE	between strains, 26h	0.414718	1
BSGatlas-gene-3366	CDS	glcD	33495.4	FALSE	between strains, time 118h	0.0850869	1
BSGatlas-gene-3366	CDS	glcD	33495.4	FALSE	between strains, time 45h	-0.0628157	1
BSGatlas-gene-3366	CDS	glcD	33495.4	FALSE	between strains, time 71h	0.690608	0.856041
BSGatlas-gene-3366	CDS	glcD	33495.4	FALSE	between strains, time 94h	-0.234488	1
BSGatlas-gene-3366	CDS	glcD	33495.4	FALSE	control, 21->26h	1.15819	0.419586
BSGatlas-gene-3366	CDS	glcD	33495.4	FALSE	control, 26->45h	0.778866	0.252882
BSGatlas-gene-3366	CDS	glcD	33495.4	FALSE	control, 45->71h	0.292638	1
BSGatlas-gene-3366	CDS	glcD	33495.4	FALSE	control, 71->94h	0.395572	1
BSGatlas-gene-3366	CDS	glcD	33495.4	FALSE	control, 94->118h	-0.165927	1
BSGatlas-gene-556	CDS	cshA	32544.9	FALSE	+prsA, 21->26h	0.457397	1
BSGatlas-gene-556	CDS	cshA	32544.9	FALSE	+prsA, 26->45h	-0.133479	1
BSGatlas-gene-556	CDS	cshA	32544.9	FALSE	+prsA, 45->71h	-0.294402	1
BSGatlas-gene-556	CDS	cshA	32544.9	FALSE	+prsA, 71->94h	-0.244526	1
BSGatlas-gene-556	CDS	cshA	32544.9	FALSE	+prsA, 94->118h	-0.185923	1
BSGatlas-gene-556	CDS	cshA	32544.9	FALSE	between strains, 21h	0.457158	0.0760899
BSGatlas-gene-556	CDS	cshA	32544.9	FALSE	between strains, 26h	0.261716	1
BSGatlas-gene-556	CDS	cshA	32544.9	FALSE	between strains, time 118h	-0.157507	1
BSGatlas-gene-556	CDS	cshA	32544.9	FALSE	between strains, time 45h	-0.0697595	1
BSGatlas-gene-556	CDS	cshA	32544.9	FALSE	between strains, time 71h	0.175928	1
BSGatlas-gene-556	CDS	cshA	32544.9	FALSE	between strains, time 94h	-0.293709	1
BSGatlas-gene-556	CDS	cshA	32544.9	FALSE	control, 21->26h	0.652839	0.895008
BSGatlas-gene-556	CDS	cshA	32544.9	FALSE	control, 26->45h	0.197997	1
BSGatlas-gene-556	CDS	cshA	32544.9	FALSE	control, 45->71h	-0.54009	0.328423
BSGatlas-gene-556	CDS	cshA	32544.9	FALSE	control, 71->94h	0.225112	1
BSGatlas-gene-556	CDS	cshA	32544.9	FALSE	control, 94->118h	-0.322126	1
BSGatlas-gene-2971	CDS	yqeY	32009.6	FALSE	+prsA, 21->26h	-0.42332	1
BSGatlas-gene-2971	CDS	yqeY	32009.6	FALSE	+prsA, 26->45h	-0.965369	0.211525
BSGatlas-gene-2971	CDS	yqeY	32009.6	FALSE	+prsA, 45->71h	-0.323221	1
BSGatlas-gene-2971	CDS	yqeY	32009.6	FALSE	+prsA, 71->94h	0.997485	1
BSGatlas-gene-2971	CDS	yqeY	32009.6	FALSE	+prsA, 94->118h	0.0774964	1
BSGatlas-gene-2971	CDS	yqeY	32009.6	FALSE	between strains, 21h	-0.169287	1
BSGatlas-gene-2971	CDS	yqeY	32009.6	FALSE	between strains, 26h	0.0799847	1
BSGatlas-gene-2971	CDS	yqeY	32009.6	FALSE	between strains, time 118h	-0.24292	1
BSGatlas-gene-2971	CDS	yqeY	32009.6	FALSE	between strains, time 45h	-0.207409	1
BSGatlas-gene-2971	CDS	yqeY	32009.6	FALSE	between strains, time 71h	-0.856482	0.907484
BSGatlas-gene-2971	CDS	yqeY	32009.6	FALSE	between strains, time 94h	0.300656	1
BSGatlas-gene-2971	CDS	yqeY	32009.6	FALSE	control, 21->26h	-0.672592	1
BSGatlas-gene-2971	CDS	yqeY	32009.6	FALSE	control, 26->45h	-0.677975	1
BSGatlas-gene-2971	CDS	yqeY	32009.6	FALSE	control, 45->71h	0.325852	1
BSGatlas-gene-2971	CDS	yqeY	32009.6	FALSE	control, 71->94h	-0.159653	1
BSGatlas-gene-2971	CDS	yqeY	32009.6	FALSE	control, 94->118h	0.621073	1
BSGatlas-gene-4194	CDS	rbsK	31556.5	TRUE	+prsA, 21->26h	2.58696	0.00346961
BSGatlas-gene-4194	CDS	rbsK	31556.5	FALSE	+prsA, 26->45h	-0.338985	1
BSGatlas-gene-4194	CDS	rbsK	31556.5	TRUE	+prsA, 45->71h	2.03867	0.000521525
BSGatlas-gene-4194	CDS	rbsK	31556.5	FALSE	+prsA, 71->94h	-1.52158	1
BSGatlas-gene-4194	CDS	rbsK	31556.5	FALSE	+prsA, 94->118h	0.751471	1
BSGatlas-gene-4194	CDS	rbsK	31556.5	FALSE	between strains, 21h	-1.27529	0.0164341
BSGatlas-gene-4194	CDS	rbsK	31556.5	FALSE	between strains, 26h	-0.020659	1
BSGatlas-gene-4194	CDS	rbsK	31556.5	FALSE	between strains, time 118h	-0.0163877	1
BSGatlas-gene-4194	CDS	rbsK	31556.5	FALSE	between strains, time 45h	0.410036	1
BSGatlas-gene-4194	CDS	rbsK	31556.5	FALSE	between strains, time 71h	0.5614	1
BSGatlas-gene-4194	CDS	rbsK	31556.5	FALSE	between strains, time 94h	-0.101234	1
BSGatlas-gene-4194	CDS	rbsK	31556.5	FALSE	control, 21->26h	1.33233	1
BSGatlas-gene-4194	CDS	rbsK	31556.5	FALSE	control, 26->45h	-0.769679	1
BSGatlas-gene-4194	CDS	rbsK	31556.5	TRUE	control, 45->71h	1.8873	0.0098478
BSGatlas-gene-4194	CDS	rbsK	31556.5	FALSE	control, 71->94h	-0.858948	1
BSGatlas-gene-4194	CDS	rbsK	31556.5	FALSE	control, 94->118h	0.666625	1
BSGatlas-gene-1656	CDS	ptsI	31540.6	FALSE	+prsA, 21->26h	0.327225	NA
BSGatlas-gene-1656	CDS	ptsI	31540.6	FALSE	+prsA, 26->45h	-0.160753	NA
BSGatlas-gene-1656	CDS	ptsI	31540.6	FALSE	+prsA, 45->71h	-0.0147721	NA
BSGatlas-gene-1656	CDS	ptsI	31540.6	FALSE	+prsA, 71->94h	-0.247423	NA
BSGatlas-gene-1656	CDS	ptsI	31540.6	FALSE	+prsA, 94->118h	-0.0457348	NA
BSGatlas-gene-1656	CDS	ptsI	31540.6	FALSE	between strains, 21h	-0.285155	NA
BSGatlas-gene-1656	CDS	ptsI	31540.6	FALSE	between strains, 26h	0.226825	NA
BSGatlas-gene-1656	CDS	ptsI	31540.6	FALSE	between strains, time 118h	0.146012	NA
BSGatlas-gene-1656	CDS	ptsI	31540.6	FALSE	between strains, time 45h	0.19011	NA
BSGatlas-gene-1656	CDS	ptsI	31540.6	FALSE	between strains, time 71h	0.326177	NA
BSGatlas-gene-1656	CDS	ptsI	31540.6	FALSE	between strains, time 94h	0.111405	NA
BSGatlas-gene-1656	CDS	ptsI	31540.6	FALSE	control, 21->26h	-0.184756	NA
BSGatlas-gene-1656	CDS	ptsI	31540.6	FALSE	control, 26->45h	-0.124037	NA
BSGatlas-gene-1656	CDS	ptsI	31540.6	FALSE	control, 45->71h	-0.150839	NA
BSGatlas-gene-1656	CDS	ptsI	31540.6	FALSE	control, 71->94h	-0.0326513	NA
BSGatlas-gene-1656	CDS	ptsI	31540.6	FALSE	control, 94->118h	-0.0803421	NA
BSGatlas-gene-3281	CDS	prp	31452	FALSE	+prsA, 21->26h	-0.141889	NA
BSGatlas-gene-3281	CDS	prp	31452	FALSE	+prsA, 26->45h	-0.482971	NA
BSGatlas-gene-3281	CDS	prp	31452	FALSE	+prsA, 45->71h	-0.439227	NA
BSGatlas-gene-3281	CDS	prp	31452	FALSE	+prsA, 71->94h	0.998717	NA
BSGatlas-gene-3281	CDS	prp	31452	FALSE	+prsA, 94->118h	0.0385287	NA
BSGatlas-gene-3281	CDS	prp	31452	FALSE	between strains, 21h	-0.051708	NA
BSGatlas-gene-3281	CDS	prp	31452	FALSE	between strains, 26h	0.268831	NA
BSGatlas-gene-3281	CDS	prp	31452	FALSE	between strains, time 118h	0.214102	NA
BSGatlas-gene-3281	CDS	prp	31452	FALSE	between strains, time 45h	0.077658	NA
BSGatlas-gene-3281	CDS	prp	31452	FALSE	between strains, time 71h	-0.486799	NA
BSGatlas-gene-3281	CDS	prp	31452	FALSE	between strains, time 94h	0.418061	NA
BSGatlas-gene-3281	CDS	prp	31452	FALSE	control, 21->26h	-0.462428	NA
BSGatlas-gene-3281	CDS	prp	31452	FALSE	control, 26->45h	-0.291799	NA
BSGatlas-gene-3281	CDS	prp	31452	FALSE	control, 45->71h	0.12523	NA
BSGatlas-gene-3281	CDS	prp	31452	FALSE	control, 71->94h	0.0938581	NA
BSGatlas-gene-3281	CDS	prp	31452	FALSE	control, 94->118h	0.242487	NA
BSGatlas-gene-1230	CDS	gltT	31382.7	FALSE	+prsA, 21->26h	0.260248	NA
BSGatlas-gene-1230	CDS	gltT	31382.7	FALSE	+prsA, 26->45h	-0.45583	NA
BSGatlas-gene-1230	CDS	gltT	31382.7	FALSE	+prsA, 45->71h	0.11754	NA
BSGatlas-gene-1230	CDS	gltT	31382.7	FALSE	+prsA, 71->94h	-0.0421108	NA
BSGatlas-gene-1230	CDS	gltT	31382.7	FALSE	+prsA, 94->118h	-0.0646858	NA
BSGatlas-gene-1230	CDS	gltT	31382.7	FALSE	between strains, 21h	-0.199621	NA
BSGatlas-gene-1230	CDS	gltT	31382.7	FALSE	between strains, 26h	0.0775304	NA
BSGatlas-gene-1230	CDS	gltT	31382.7	FALSE	between strains, time 118h	0.00897006	NA
BSGatlas-gene-1230	CDS	gltT	31382.7	FALSE	between strains, time 45h	-0.236853	NA
BSGatlas-gene-1230	CDS	gltT	31382.7	FALSE	between strains, time 71h	0.0691046	NA
BSGatlas-gene-1230	CDS	gltT	31382.7	FALSE	between strains, time 94h	0.049863	NA
BSGatlas-gene-1230	CDS	gltT	31382.7	FALSE	control, 21->26h	-0.0169026	NA
BSGatlas-gene-1230	CDS	gltT	31382.7	FALSE	control, 26->45h	-0.141446	NA
BSGatlas-gene-1230	CDS	gltT	31382.7	FALSE	control, 45->71h	-0.188417	NA
BSGatlas-gene-1230	CDS	gltT	31382.7	FALSE	control, 71->94h	-0.0228692	NA
BSGatlas-gene-1230	CDS	gltT	31382.7	FALSE	control, 94->118h	-0.0237929	NA
BSGatlas-gene-818	CDS	yerB	31106.7	FALSE	+prsA, 21->26h	0.39728	NA
BSGatlas-gene-818	CDS	yerB	31106.7	FALSE	+prsA, 26->45h	-0.317195	NA
BSGatlas-gene-818	CDS	yerB	31106.7	FALSE	+prsA, 45->71h	0.634579	NA
BSGatlas-gene-818	CDS	yerB	31106.7	FALSE	+prsA, 71->94h	-0.498346	NA
BSGatlas-gene-818	CDS	yerB	31106.7	FALSE	+prsA, 94->118h	-0.212717	NA
BSGatlas-gene-818	CDS	yerB	31106.7	FALSE	between strains, 21h	-0.164959	NA
BSGatlas-gene-818	CDS	yerB	31106.7	FALSE	between strains, 26h	0.101472	NA
BSGatlas-gene-818	CDS	yerB	31106.7	FALSE	between strains, time 118h	0.364697	NA
BSGatlas-gene-818	CDS	yerB	31106.7	FALSE	between strains, time 45h	-0.204663	NA
BSGatlas-gene-818	CDS	yerB	31106.7	FALSE	between strains, time 71h	0.230131	NA
BSGatlas-gene-818	CDS	yerB	31106.7	FALSE	between strains, time 94h	0.134438	NA
BSGatlas-gene-818	CDS	yerB	31106.7	FALSE	control, 21->26h	0.130849	NA
BSGatlas-gene-818	CDS	yerB	31106.7	FALSE	control, 26->45h	-0.0110609	NA
BSGatlas-gene-818	CDS	yerB	31106.7	FALSE	control, 45->71h	0.199786	NA
BSGatlas-gene-818	CDS	yerB	31106.7	FALSE	control, 71->94h	-0.402654	NA
BSGatlas-gene-818	CDS	yerB	31106.7	FALSE	control, 94->118h	-0.442976	NA
BSGatlas-gene-4197	CDS	rbsC	30476.2	TRUE	+prsA, 21->26h	3.28075	0.00170011
BSGatlas-gene-4197	CDS	rbsC	30476.2	FALSE	+prsA, 26->45h	0.00481202	1
BSGatlas-gene-4197	CDS	rbsC	30476.2	TRUE	+prsA, 45->71h	2.33514	0.00148366
BSGatlas-gene-4197	CDS	rbsC	30476.2	FALSE	+prsA, 71->94h	-2.02906	0.948905
BSGatlas-gene-4197	CDS	rbsC	30476.2	FALSE	+prsA, 94->118h	0.616416	1
BSGatlas-gene-4197	CDS	rbsC	30476.2	TRUE	between strains, 21h	-2.02973	0.000259858
BSGatlas-gene-4197	CDS	rbsC	30476.2	FALSE	between strains, 26h	-1.0354	1
BSGatlas-gene-4197	CDS	rbsC	30476.2	FALSE	between strains, time 118h	0.254598	1
BSGatlas-gene-4197	CDS	rbsC	30476.2	FALSE	between strains, time 45h	0.0627809	1
BSGatlas-gene-4197	CDS	rbsC	30476.2	FALSE	between strains, time 71h	0.985391	1
BSGatlas-gene-4197	CDS	rbsC	30476.2	FALSE	between strains, time 94h	-0.267199	1
BSGatlas-gene-4197	CDS	rbsC	30476.2	FALSE	control, 21->26h	2.28641	0.334148
BSGatlas-gene-4197	CDS	rbsC	30476.2	FALSE	control, 26->45h	-1.09337	0.980019
BSGatlas-gene-4197	CDS	rbsC	30476.2	FALSE	control, 45->71h	1.41253	0.584505
BSGatlas-gene-4197	CDS	rbsC	30476.2	FALSE	control, 71->94h	-0.776469	1
BSGatlas-gene-4197	CDS	rbsC	30476.2	FALSE	control, 94->118h	0.0946182	1
BSGatlas-gene-3835	CDS	sufD	30455.8	TRUE	+prsA, 21->26h	0.943424	0.00760618
BSGatlas-gene-3835	CDS	sufD	30455.8	FALSE	+prsA, 26->45h	0.585991	0.029675
BSGatlas-gene-3835	CDS	sufD	30455.8	FALSE	+prsA, 45->71h	-0.56876	0.0372831
BSGatlas-gene-3835	CDS	sufD	30455.8	FALSE	+prsA, 71->94h	-0.188726	1
BSGatlas-gene-3835	CDS	sufD	30455.8	FALSE	+prsA, 94->118h	0.127052	1
BSGatlas-gene-3835	CDS	sufD	30455.8	FALSE	between strains, 21h	0.0243407	1
BSGatlas-gene-3835	CDS	sufD	30455.8	FALSE	between strains, 26h	0.491544	0.127397
BSGatlas-gene-3835	CDS	sufD	30455.8	FALSE	between strains, time 118h	0.607918	0.0212585
BSGatlas-gene-3835	CDS	sufD	30455.8	FALSE	between strains, time 45h	0.401379	0.387261
BSGatlas-gene-3835	CDS	sufD	30455.8	FALSE	between strains, time 71h	0.537465	0.135851
BSGatlas-gene-3835	CDS	sufD	30455.8	FALSE	between strains, time 94h	0.246216	1
BSGatlas-gene-3835	CDS	sufD	30455.8	FALSE	control, 21->26h	0.476221	1
BSGatlas-gene-3835	CDS	sufD	30455.8	TRUE	control, 26->45h	0.676156	0.006213
BSGatlas-gene-3835	CDS	sufD	30455.8	FALSE	control, 45->71h	-0.704846	0.0147406
BSGatlas-gene-3835	CDS	sufD	30455.8	FALSE	control, 71->94h	0.102522	1
BSGatlas-gene-3835	CDS	sufD	30455.8	FALSE	control, 94->118h	-0.23465	1
BSGatlas-gene-4431	CDS	vpr	30372.7	FALSE	+prsA, 21->26h	-0.560324	1
BSGatlas-gene-4431	CDS	vpr	30372.7	FALSE	+prsA, 26->45h	0.384912	1
BSGatlas-gene-4431	CDS	vpr	30372.7	FALSE	+prsA, 45->71h	-0.229541	1
BSGatlas-gene-4431	CDS	vpr	30372.7	FALSE	+prsA, 71->94h	-0.414792	1
BSGatlas-gene-4431	CDS	vpr	30372.7	FALSE	+prsA, 94->118h	0.0284421	1
BSGatlas-gene-4431	CDS	vpr	30372.7	FALSE	between strains, 21h	-0.390874	0.854816
BSGatlas-gene-4431	CDS	vpr	30372.7	TRUE	between strains, 26h	-1.31436	8.04922e-07
BSGatlas-gene-4431	CDS	vpr	30372.7	FALSE	between strains, time 118h	-0.0115433	1
BSGatlas-gene-4431	CDS	vpr	30372.7	FALSE	between strains, time 45h	0.240104	1
BSGatlas-gene-4431	CDS	vpr	30372.7	FALSE	between strains, time 71h	-0.105491	1
BSGatlas-gene-4431	CDS	vpr	30372.7	FALSE	between strains, time 94h	-0.323927	1
BSGatlas-gene-4431	CDS	vpr	30372.7	FALSE	control, 21->26h	0.363158	1
BSGatlas-gene-4431	CDS	vpr	30372.7	TRUE	control, 26->45h	-1.16955	2.14448e-05
BSGatlas-gene-4431	CDS	vpr	30372.7	FALSE	control, 45->71h	0.116054	1
BSGatlas-gene-4431	CDS	vpr	30372.7	FALSE	control, 71->94h	-0.196357	1
BSGatlas-gene-4431	CDS	vpr	30372.7	FALSE	control, 94->118h	-0.283941	1
BSGatlas-gene-296	CDS	mpr	30026.2	FALSE	+prsA, 21->26h	0.942804	0.902992
BSGatlas-gene-296	CDS	mpr	30026.2	FALSE	+prsA, 26->45h	0.27314	1
BSGatlas-gene-296	CDS	mpr	30026.2	FALSE	+prsA, 45->71h	-0.00273147	1
BSGatlas-gene-296	CDS	mpr	30026.2	FALSE	+prsA, 71->94h	-0.289373	1
BSGatlas-gene-296	CDS	mpr	30026.2	FALSE	+prsA, 94->118h	-0.232326	1
BSGatlas-gene-296	CDS	mpr	30026.2	TRUE	between strains, 21h	0.922314	0.00966984
BSGatlas-gene-296	CDS	mpr	30026.2	FALSE	between strains, 26h	0.834546	0.255016
BSGatlas-gene-296	CDS	mpr	30026.2	FALSE	between strains, time 118h	0.0521942	1
BSGatlas-gene-296	CDS	mpr	30026.2	FALSE	between strains, time 45h	-0.0237365	1
BSGatlas-gene-296	CDS	mpr	30026.2	FALSE	between strains, time 71h	0.289427	1
BSGatlas-gene-296	CDS	mpr	30026.2	FALSE	between strains, time 94h	-0.0671074	1
BSGatlas-gene-296	CDS	mpr	30026.2	FALSE	control, 21->26h	1.03057	1
BSGatlas-gene-296	CDS	mpr	30026.2	FALSE	control, 26->45h	1.13142	0.0143053
BSGatlas-gene-296	CDS	mpr	30026.2	FALSE	control, 45->71h	-0.315895	1
BSGatlas-gene-296	CDS	mpr	30026.2	FALSE	control, 71->94h	0.0671616	1
BSGatlas-gene-296	CDS	mpr	30026.2	FALSE	control, 94->118h	-0.351628	1
BSGatlas-gene-189	CDS	rpoA	29980.4	FALSE	+prsA, 21->26h	-0.195886	1
BSGatlas-gene-189	CDS	rpoA	29980.4	FALSE	+prsA, 26->45h	-0.0335894	1
BSGatlas-gene-189	CDS	rpoA	29980.4	FALSE	+prsA, 45->71h	-0.0698355	1
BSGatlas-gene-189	CDS	rpoA	29980.4	FALSE	+prsA, 71->94h	-0.0259542	1
BSGatlas-gene-189	CDS	rpoA	29980.4	FALSE	+prsA, 94->118h	0.0674283	1
BSGatlas-gene-189	CDS	rpoA	29980.4	TRUE	between strains, 21h	-0.968845	0.000532847
BSGatlas-gene-189	CDS	rpoA	29980.4	FALSE	between strains, 26h	-0.298597	1
BSGatlas-gene-189	CDS	rpoA	29980.4	FALSE	between strains, time 118h	0.0106506	1
BSGatlas-gene-189	CDS	rpoA	29980.4	FALSE	between strains, time 45h	0.318009	1
BSGatlas-gene-189	CDS	rpoA	29980.4	FALSE	between strains, time 71h	0.271458	1
BSGatlas-gene-189	CDS	rpoA	29980.4	FALSE	between strains, time 94h	0.350274	1
BSGatlas-gene-189	CDS	rpoA	29980.4	FALSE	control, 21->26h	-0.866135	1
BSGatlas-gene-189	CDS	rpoA	29980.4	FALSE	control, 26->45h	-0.650196	0.590298
BSGatlas-gene-189	CDS	rpoA	29980.4	FALSE	control, 45->71h	-0.0232841	1
BSGatlas-gene-189	CDS	rpoA	29980.4	FALSE	control, 71->94h	-0.10477	1
BSGatlas-gene-189	CDS	rpoA	29980.4	FALSE	control, 94->118h	0.407052	1
BSGatlas-gene-1360	CDS	oppA	29925	FALSE	+prsA, 21->26h	-0.550908	0.138267
BSGatlas-gene-1360	CDS	oppA	29925	FALSE	+prsA, 26->45h	-0.457187	0.0334556
BSGatlas-gene-1360	CDS	oppA	29925	FALSE	+prsA, 45->71h	0.483287	0.0190783
BSGatlas-gene-1360	CDS	oppA	29925	FALSE	+prsA, 71->94h	-0.0495197	1
BSGatlas-gene-1360	CDS	oppA	29925	FALSE	+prsA, 94->118h	-0.0489463	1
BSGatlas-gene-1360	CDS	oppA	29925	FALSE	between strains, 21h	-0.265381	0.351692
BSGatlas-gene-1360	CDS	oppA	29925	TRUE	between strains, 26h	-0.58313	0.00136162
BSGatlas-gene-1360	CDS	oppA	29925	FALSE	between strains, time 118h	-0.337339	0.351692
BSGatlas-gene-1360	CDS	oppA	29925	FALSE	between strains, time 45h	-0.216085	1
BSGatlas-gene-1360	CDS	oppA	29925	FALSE	between strains, time 71h	0.204442	1
BSGatlas-gene-1360	CDS	oppA	29925	FALSE	between strains, time 94h	-0.090029	1
BSGatlas-gene-1360	CDS	oppA	29925	FALSE	control, 21->26h	-0.233159	1
BSGatlas-gene-1360	CDS	oppA	29925	TRUE	control, 26->45h	-0.824233	2.99428e-07
BSGatlas-gene-1360	CDS	oppA	29925	FALSE	control, 45->71h	0.0627609	1
BSGatlas-gene-1360	CDS	oppA	29925	FALSE	control, 71->94h	0.244951	1
BSGatlas-gene-1360	CDS	oppA	29925	FALSE	control, 94->118h	0.198363	1
BSGatlas-gene-2979	CDS	dnaK	29512.2	FALSE	+prsA, 21->26h	0.0341959	1
BSGatlas-gene-2979	CDS	dnaK	29512.2	TRUE	+prsA, 26->45h	1.28026	8.23721e-09
BSGatlas-gene-2979	CDS	dnaK	29512.2	FALSE	+prsA, 45->71h	-0.663164	0.0258124
BSGatlas-gene-2979	CDS	dnaK	29512.2	FALSE	+prsA, 71->94h	-0.0489496	1
BSGatlas-gene-2979	CDS	dnaK	29512.2	FALSE	+prsA, 94->118h	0.28509	1
BSGatlas-gene-2979	CDS	dnaK	29512.2	FALSE	between strains, 21h	-0.542997	0.0184802
BSGatlas-gene-2979	CDS	dnaK	29512.2	FALSE	between strains, 26h	-0.0872419	1
BSGatlas-gene-2979	CDS	dnaK	29512.2	FALSE	between strains, time 118h	0.321501	1
BSGatlas-gene-2979	CDS	dnaK	29512.2	FALSE	between strains, time 45h	0.629103	0.0425947
BSGatlas-gene-2979	CDS	dnaK	29512.2	FALSE	between strains, time 71h	0.400948	1
BSGatlas-gene-2979	CDS	dnaK	29512.2	FALSE	between strains, time 94h	0.164414	1
BSGatlas-gene-2979	CDS	dnaK	29512.2	FALSE	control, 21->26h	-0.421559	1
BSGatlas-gene-2979	CDS	dnaK	29512.2	FALSE	control, 26->45h	0.563919	0.110195
BSGatlas-gene-2979	CDS	dnaK	29512.2	FALSE	control, 45->71h	-0.43501	1
BSGatlas-gene-2979	CDS	dnaK	29512.2	FALSE	control, 71->94h	0.187585	1
BSGatlas-gene-2979	CDS	dnaK	29512.2	FALSE	control, 94->118h	0.128004	1
BSGatlas-gene-3367	CDS	glcF	29006.1	FALSE	+prsA, 21->26h	0.412991	1
BSGatlas-gene-3367	CDS	glcF	29006.1	FALSE	+prsA, 26->45h	0.280009	1
BSGatlas-gene-3367	CDS	glcF	29006.1	TRUE	+prsA, 45->71h	1.01302	2.10341e-05
BSGatlas-gene-3367	CDS	glcF	29006.1	FALSE	+prsA, 71->94h	-0.188104	1
BSGatlas-gene-3367	CDS	glcF	29006.1	FALSE	+prsA, 94->118h	0.158494	1
BSGatlas-gene-3367	CDS	glcF	29006.1	FALSE	between strains, 21h	0.470727	0.0884173
BSGatlas-gene-3367	CDS	glcF	29006.1	FALSE	between strains, 26h	0.301587	1
BSGatlas-gene-3367	CDS	glcF	29006.1	FALSE	between strains, time 118h	0.0189499	1
BSGatlas-gene-3367	CDS	glcF	29006.1	FALSE	between strains, time 45h	-0.12936	1
BSGatlas-gene-3367	CDS	glcF	29006.1	FALSE	between strains, time 71h	0.499576	0.630584
BSGatlas-gene-3367	CDS	glcF	29006.1	FALSE	between strains, time 94h	0.0365853	1
BSGatlas-gene-3367	CDS	glcF	29006.1	FALSE	control, 21->26h	0.58213	1
BSGatlas-gene-3367	CDS	glcF	29006.1	FALSE	control, 26->45h	0.710956	0.0135478
BSGatlas-gene-3367	CDS	glcF	29006.1	FALSE	control, 45->71h	0.384087	1
BSGatlas-gene-3367	CDS	glcF	29006.1	FALSE	control, 71->94h	0.274887	1
BSGatlas-gene-3367	CDS	glcF	29006.1	FALSE	control, 94->118h	0.17613	1
BSGatlas-gene-2154	CDS	ppsD	28698.3	FALSE	+prsA, 21->26h	-0.266758	1
BSGatlas-gene-2154	CDS	ppsD	28698.3	FALSE	+prsA, 26->45h	0.198856	1
BSGatlas-gene-2154	CDS	ppsD	28698.3	FALSE	+prsA, 45->71h	-0.0408237	1
BSGatlas-gene-2154	CDS	ppsD	28698.3	FALSE	+prsA, 71->94h	-0.531784	1
BSGatlas-gene-2154	CDS	ppsD	28698.3	FALSE	+prsA, 94->118h	-0.161093	1
BSGatlas-gene-2154	CDS	ppsD	28698.3	TRUE	between strains, 21h	-0.791834	0.000226494
BSGatlas-gene-2154	CDS	ppsD	28698.3	FALSE	between strains, 26h	-0.718791	0.0356044
BSGatlas-gene-2154	CDS	ppsD	28698.3	FALSE	between strains, time 118h	-0.0539968	1
BSGatlas-gene-2154	CDS	ppsD	28698.3	FALSE	between strains, time 45h	-0.0754425	1
BSGatlas-gene-2154	CDS	ppsD	28698.3	FALSE	between strains, time 71h	-0.12371	1
BSGatlas-gene-2154	CDS	ppsD	28698.3	FALSE	between strains, time 94h	-0.16186	1
BSGatlas-gene-2154	CDS	ppsD	28698.3	FALSE	control, 21->26h	-0.339801	1
BSGatlas-gene-2154	CDS	ppsD	28698.3	FALSE	control, 26->45h	-0.444492	1
BSGatlas-gene-2154	CDS	ppsD	28698.3	FALSE	control, 45->71h	0.00744388	1
BSGatlas-gene-2154	CDS	ppsD	28698.3	FALSE	control, 71->94h	-0.493634	1
BSGatlas-gene-2154	CDS	ppsD	28698.3	FALSE	control, 94->118h	-0.268957	1
BSGatlas-gene-3246	CDS	secDF	28538.1	FALSE	+prsA, 21->26h	0.0709664	1
BSGatlas-gene-3246	CDS	secDF	28538.1	FALSE	+prsA, 26->45h	-0.0134434	1
BSGatlas-gene-3246	CDS	secDF	28538.1	FALSE	+prsA, 45->71h	-0.00776574	1
BSGatlas-gene-3246	CDS	secDF	28538.1	FALSE	+prsA, 71->94h	-0.0715846	1
BSGatlas-gene-3246	CDS	secDF	28538.1	FALSE	+prsA, 94->118h	0.0143152	1
BSGatlas-gene-3246	CDS	secDF	28538.1	TRUE	between strains, 21h	-0.781944	3.55809e-08
BSGatlas-gene-3246	CDS	secDF	28538.1	FALSE	between strains, 26h	-0.285603	1
BSGatlas-gene-3246	CDS	secDF	28538.1	FALSE	between strains, time 118h	0.00673149	1
BSGatlas-gene-3246	CDS	secDF	28538.1	FALSE	between strains, time 45h	0.00811753	1
BSGatlas-gene-3246	CDS	secDF	28538.1	FALSE	between strains, time 71h	0.115532	1
BSGatlas-gene-3246	CDS	secDF	28538.1	FALSE	between strains, time 94h	0.0611844	1
BSGatlas-gene-3246	CDS	secDF	28538.1	FALSE	control, 21->26h	-0.425375	1
BSGatlas-gene-3246	CDS	secDF	28538.1	FALSE	control, 26->45h	-0.307164	1
BSGatlas-gene-3246	CDS	secDF	28538.1	FALSE	control, 45->71h	-0.11518	1
BSGatlas-gene-3246	CDS	secDF	28538.1	FALSE	control, 71->94h	-0.0172373	1
BSGatlas-gene-3246	CDS	secDF	28538.1	FALSE	control, 94->118h	0.0687682	1
BSGatlas-gene-4362	CDS	rapF	28437.5	FALSE	+prsA, 21->26h	0.304224	1
BSGatlas-gene-4362	CDS	rapF	28437.5	FALSE	+prsA, 26->45h	-0.286319	1
BSGatlas-gene-4362	CDS	rapF	28437.5	FALSE	+prsA, 45->71h	0.464604	1
BSGatlas-gene-4362	CDS	rapF	28437.5	FALSE	+prsA, 71->94h	0.108411	1
BSGatlas-gene-4362	CDS	rapF	28437.5	FALSE	+prsA, 94->118h	-0.248894	1
BSGatlas-gene-4362	CDS	rapF	28437.5	TRUE	between strains, 21h	-1.16689	1.77593e-06
BSGatlas-gene-4362	CDS	rapF	28437.5	FALSE	between strains, 26h	-0.473768	1
BSGatlas-gene-4362	CDS	rapF	28437.5	FALSE	between strains, time 118h	-0.231821	1
BSGatlas-gene-4362	CDS	rapF	28437.5	FALSE	between strains, time 45h	0.00847286	1
BSGatlas-gene-4362	CDS	rapF	28437.5	FALSE	between strains, time 71h	-0.274714	1
BSGatlas-gene-4362	CDS	rapF	28437.5	FALSE	between strains, time 94h	0.17272	1
BSGatlas-gene-4362	CDS	rapF	28437.5	FALSE	control, 21->26h	-0.388902	1
BSGatlas-gene-4362	CDS	rapF	28437.5	FALSE	control, 26->45h	-0.768559	0.122478
BSGatlas-gene-4362	CDS	rapF	28437.5	FALSE	control, 45->71h	0.747791	0.332343
BSGatlas-gene-4362	CDS	rapF	28437.5	FALSE	control, 71->94h	-0.339023	1
BSGatlas-gene-4362	CDS	rapF	28437.5	FALSE	control, 94->118h	0.155648	1
BSGatlas-gene-3832	CDS	sufB	28321.9	FALSE	+prsA, 21->26h	0.774527	0.113865
BSGatlas-gene-3832	CDS	sufB	28321.9	FALSE	+prsA, 26->45h	0.47056	0.333888
BSGatlas-gene-3832	CDS	sufB	28321.9	TRUE	+prsA, 45->71h	-1.10384	3.72864e-07
BSGatlas-gene-3832	CDS	sufB	28321.9	FALSE	+prsA, 71->94h	0.186087	1
BSGatlas-gene-3832	CDS	sufB	28321.9	FALSE	+prsA, 94->118h	0.342722	1
BSGatlas-gene-3832	CDS	sufB	28321.9	FALSE	between strains, 21h	-0.052497	1
BSGatlas-gene-3832	CDS	sufB	28321.9	FALSE	between strains, 26h	0.432996	0.514569
BSGatlas-gene-3832	CDS	sufB	28321.9	FALSE	between strains, time 118h	0.0452343	1
BSGatlas-gene-3832	CDS	sufB	28321.9	FALSE	between strains, time 45h	0.602817	0.048591
BSGatlas-gene-3832	CDS	sufB	28321.9	FALSE	between strains, time 71h	-0.0699059	1
BSGatlas-gene-3832	CDS	sufB	28321.9	FALSE	between strains, time 94h	0.101762	1
BSGatlas-gene-3832	CDS	sufB	28321.9	FALSE	control, 21->26h	0.289034	1
BSGatlas-gene-3832	CDS	sufB	28321.9	FALSE	control, 26->45h	0.300739	1
BSGatlas-gene-3832	CDS	sufB	28321.9	FALSE	control, 45->71h	-0.43112	0.778648
BSGatlas-gene-3832	CDS	sufB	28321.9	FALSE	control, 71->94h	0.0144192	1
BSGatlas-gene-3832	CDS	sufB	28321.9	FALSE	control, 94->118h	0.399249	0.725379
BSGatlas-gene-2958	CDS	recO	28147.8	FALSE	+prsA, 21->26h	-0.0408942	1
BSGatlas-gene-2958	CDS	recO	28147.8	TRUE	+prsA, 26->45h	-1.05676	2.50224e-11
BSGatlas-gene-2958	CDS	recO	28147.8	TRUE	+prsA, 45->71h	0.533525	0.00675121
BSGatlas-gene-2958	CDS	recO	28147.8	FALSE	+prsA, 71->94h	0.610437	0.361692
BSGatlas-gene-2958	CDS	recO	28147.8	FALSE	+prsA, 94->118h	-0.208139	1
BSGatlas-gene-2958	CDS	recO	28147.8	TRUE	between strains, 21h	0.473374	0.00132871
BSGatlas-gene-2958	CDS	recO	28147.8	FALSE	between strains, 26h	0.43896	0.0596199
BSGatlas-gene-2958	CDS	recO	28147.8	FALSE	between strains, time 118h	-0.335048	0.361692
BSGatlas-gene-2958	CDS	recO	28147.8	TRUE	between strains, time 45h	-0.557145	0.00389294
BSGatlas-gene-2958	CDS	recO	28147.8	FALSE	between strains, time 71h	-0.297089	0.94536
BSGatlas-gene-2958	CDS	recO	28147.8	FALSE	between strains, time 94h	0.250328	1
BSGatlas-gene-2958	CDS	recO	28147.8	FALSE	control, 21->26h	-0.00648067	1
BSGatlas-gene-2958	CDS	recO	28147.8	FALSE	control, 26->45h	-0.060653	1
BSGatlas-gene-2958	CDS	recO	28147.8	FALSE	control, 45->71h	0.273468	1
BSGatlas-gene-2958	CDS	recO	28147.8	FALSE	control, 71->94h	0.0630202	1
BSGatlas-gene-2958	CDS	recO	28147.8	FALSE	control, 94->118h	0.377237	0.19445
BSGatlas-gene-4326	CDS	fbaA	27875.4	FALSE	+prsA, 21->26h	0.317758	1
BSGatlas-gene-4326	CDS	fbaA	27875.4	FALSE	+prsA, 26->45h	0.182857	1
BSGatlas-gene-4326	CDS	fbaA	27875.4	FALSE	+prsA, 45->71h	0.0947924	1
BSGatlas-gene-4326	CDS	fbaA	27875.4	FALSE	+prsA, 71->94h	-0.774365	0.365987
BSGatlas-gene-4326	CDS	fbaA	27875.4	FALSE	+prsA, 94->118h	-0.0612587	1
BSGatlas-gene-4326	CDS	fbaA	27875.4	FALSE	between strains, 21h	-0.296678	0.735598
BSGatlas-gene-4326	CDS	fbaA	27875.4	FALSE	between strains, 26h	-0.320659	1
BSGatlas-gene-4326	CDS	fbaA	27875.4	FALSE	between strains, time 118h	0.348044	0.961706
BSGatlas-gene-4326	CDS	fbaA	27875.4	FALSE	between strains, time 45h	0.0369961	1
BSGatlas-gene-4326	CDS	fbaA	27875.4	FALSE	between strains, time 71h	0.61776	0.0539405
BSGatlas-gene-4326	CDS	fbaA	27875.4	FALSE	between strains, time 94h	-0.135516	1
BSGatlas-gene-4326	CDS	fbaA	27875.4	FALSE	control, 21->26h	0.341739	1
BSGatlas-gene-4326	CDS	fbaA	27875.4	FALSE	control, 26->45h	-0.174797	1
BSGatlas-gene-4326	CDS	fbaA	27875.4	FALSE	control, 45->71h	-0.485971	0.365155
BSGatlas-gene-4326	CDS	fbaA	27875.4	FALSE	control, 71->94h	-0.0210893	1
BSGatlas-gene-4326	CDS	fbaA	27875.4	FALSE	control, 94->118h	-0.544819	0.0621317
BSGatlas-gene-4196	CDS	rbsA	27739.2	TRUE	+prsA, 21->26h	2.71145	0.00303035
BSGatlas-gene-4196	CDS	rbsA	27739.2	FALSE	+prsA, 26->45h	-0.606313	1
BSGatlas-gene-4196	CDS	rbsA	27739.2	TRUE	+prsA, 45->71h	2.47067	2.20997e-05
BSGatlas-gene-4196	CDS	rbsA	27739.2	FALSE	+prsA, 71->94h	-1.50473	1
BSGatlas-gene-4196	CDS	rbsA	27739.2	FALSE	+prsA, 94->118h	1.13885	0.420002
BSGatlas-gene-4196	CDS	rbsA	27739.2	TRUE	between strains, 21h	-1.98332	1.54055e-05
BSGatlas-gene-4196	CDS	rbsA	27739.2	FALSE	between strains, 26h	-0.4811	1
BSGatlas-gene-4196	CDS	rbsA	27739.2	FALSE	between strains, time 118h	-0.0773953	1
BSGatlas-gene-4196	CDS	rbsA	27739.2	FALSE	between strains, time 45h	0.484638	1
BSGatlas-gene-4196	CDS	rbsA	27739.2	FALSE	between strains, time 71h	0.375421	1
BSGatlas-gene-4196	CDS	rbsA	27739.2	FALSE	between strains, time 94h	-0.272034	1
BSGatlas-gene-4196	CDS	rbsA	27739.2	FALSE	control, 21->26h	1.20923	1
BSGatlas-gene-4196	CDS	rbsA	27739.2	FALSE	control, 26->45h	-1.57205	0.0346857
BSGatlas-gene-4196	CDS	rbsA	27739.2	TRUE	control, 45->71h	2.57989	0.000102482
BSGatlas-gene-4196	CDS	rbsA	27739.2	FALSE	control, 71->94h	-0.857278	1
BSGatlas-gene-4196	CDS	rbsA	27739.2	FALSE	control, 94->118h	0.944209	0.97968
BSGatlas-gene-1208	CDS	trpP	27384.4	FALSE	+prsA, 21->26h	1.14706	0.134176
BSGatlas-gene-1208	CDS	trpP	27384.4	FALSE	+prsA, 26->45h	-0.546217	1
BSGatlas-gene-1208	CDS	trpP	27384.4	FALSE	+prsA, 45->71h	0.211284	1
BSGatlas-gene-1208	CDS	trpP	27384.4	FALSE	+prsA, 71->94h	-0.21855	1
BSGatlas-gene-1208	CDS	trpP	27384.4	FALSE	+prsA, 94->118h	-0.475494	1
BSGatlas-gene-1208	CDS	trpP	27384.4	FALSE	between strains, 21h	0.282163	1
BSGatlas-gene-1208	CDS	trpP	27384.4	FALSE	between strains, 26h	0.539106	1
BSGatlas-gene-1208	CDS	trpP	27384.4	FALSE	between strains, time 118h	0.741944	0.252019
BSGatlas-gene-1208	CDS	trpP	27384.4	FALSE	between strains, time 45h	-0.282924	1
BSGatlas-gene-1208	CDS	trpP	27384.4	FALSE	between strains, time 71h	0.343639	1
BSGatlas-gene-1208	CDS	trpP	27384.4	FALSE	between strains, time 94h	0.354957	1
BSGatlas-gene-1208	CDS	trpP	27384.4	FALSE	control, 21->26h	0.890121	1
BSGatlas-gene-1208	CDS	trpP	27384.4	FALSE	control, 26->45h	0.275812	1
BSGatlas-gene-1208	CDS	trpP	27384.4	FALSE	control, 45->71h	-0.415279	1
BSGatlas-gene-1208	CDS	trpP	27384.4	FALSE	control, 71->94h	-0.229868	1
BSGatlas-gene-1208	CDS	trpP	27384.4	FALSE	control, 94->118h	-0.862481	0.0767998
BSGatlas-gene-128	CDS	clpC	27359.3	FALSE	+prsA, 21->26h	-0.262939	1
BSGatlas-gene-128	CDS	clpC	27359.3	TRUE	+prsA, 26->45h	1.43328	1.42296e-18
BSGatlas-gene-128	CDS	clpC	27359.3	TRUE	+prsA, 45->71h	-0.583324	0.00442922
BSGatlas-gene-128	CDS	clpC	27359.3	FALSE	+prsA, 71->94h	-0.127279	1
BSGatlas-gene-128	CDS	clpC	27359.3	FALSE	+prsA, 94->118h	0.354785	0.4751
BSGatlas-gene-128	CDS	clpC	27359.3	FALSE	between strains, 21h	-0.211962	1
BSGatlas-gene-128	CDS	clpC	27359.3	FALSE	between strains, 26h	-0.00763166	1
BSGatlas-gene-128	CDS	clpC	27359.3	FALSE	between strains, time 118h	-0.174452	1
BSGatlas-gene-128	CDS	clpC	27359.3	FALSE	between strains, time 45h	0.3571	0.4751
BSGatlas-gene-128	CDS	clpC	27359.3	FALSE	between strains, time 71h	0.0511945	1
BSGatlas-gene-128	CDS	clpC	27359.3	FALSE	between strains, time 94h	-0.219089	1
BSGatlas-gene-128	CDS	clpC	27359.3	FALSE	control, 21->26h	-0.467269	1
BSGatlas-gene-128	CDS	clpC	27359.3	TRUE	control, 26->45h	1.06855	2.21927e-10
BSGatlas-gene-128	CDS	clpC	27359.3	FALSE	control, 45->71h	-0.277418	1
BSGatlas-gene-128	CDS	clpC	27359.3	FALSE	control, 71->94h	0.143004	1
BSGatlas-gene-128	CDS	clpC	27359.3	FALSE	control, 94->118h	0.310148	0.848316
BSGatlas-gene-2169	CDS	gltA	27358.2	FALSE	+prsA, 21->26h	-0.678651	0.470437
BSGatlas-gene-2169	CDS	gltA	27358.2	TRUE	+prsA, 26->45h	1.56119	2.58999e-12
BSGatlas-gene-2169	CDS	gltA	27358.2	FALSE	+prsA, 45->71h	-0.301671	1
BSGatlas-gene-2169	CDS	gltA	27358.2	FALSE	+prsA, 71->94h	-0.442389	1
BSGatlas-gene-2169	CDS	gltA	27358.2	FALSE	+prsA, 94->118h	0.30366	1
BSGatlas-gene-2169	CDS	gltA	27358.2	FALSE	between strains, 21h	-0.0150928	1
BSGatlas-gene-2169	CDS	gltA	27358.2	FALSE	between strains, 26h	-0.307209	1
BSGatlas-gene-2169	CDS	gltA	27358.2	FALSE	between strains, time 118h	0.16586	1
BSGatlas-gene-2169	CDS	gltA	27358.2	FALSE	between strains, time 45h	0.602517	0.0931685
BSGatlas-gene-2169	CDS	gltA	27358.2	FALSE	between strains, time 71h	0.292639	1
BSGatlas-gene-2169	CDS	gltA	27358.2	FALSE	between strains, time 94h	0.022101	1
BSGatlas-gene-2169	CDS	gltA	27358.2	FALSE	control, 21->26h	-0.386535	1
BSGatlas-gene-2169	CDS	gltA	27358.2	FALSE	control, 26->45h	0.651465	0.0467086
BSGatlas-gene-2169	CDS	gltA	27358.2	FALSE	control, 45->71h	0.00820755	1
BSGatlas-gene-2169	CDS	gltA	27358.2	FALSE	control, 71->94h	-0.171852	1
BSGatlas-gene-2169	CDS	gltA	27358.2	FALSE	control, 94->118h	0.159901	1
BSGatlas-gene-1962	CDS	pnpA	26944.8	FALSE	+prsA, 21->26h	0.0471855	1
BSGatlas-gene-1962	CDS	pnpA	26944.8	FALSE	+prsA, 26->45h	0.182113	1
BSGatlas-gene-1962	CDS	pnpA	26944.8	FALSE	+prsA, 45->71h	-0.0731446	1
BSGatlas-gene-1962	CDS	pnpA	26944.8	FALSE	+prsA, 71->94h	-0.0773309	1
BSGatlas-gene-1962	CDS	pnpA	26944.8	FALSE	+prsA, 94->118h	-0.0135194	1
BSGatlas-gene-1962	CDS	pnpA	26944.8	FALSE	between strains, 21h	-0.326284	0.0515142
BSGatlas-gene-1962	CDS	pnpA	26944.8	FALSE	between strains, 26h	-0.155744	1
BSGatlas-gene-1962	CDS	pnpA	26944.8	TRUE	between strains, time 118h	0.55825	0.000866518
BSGatlas-gene-1962	CDS	pnpA	26944.8	FALSE	between strains, time 45h	0.0399661	1
BSGatlas-gene-1962	CDS	pnpA	26944.8	FALSE	between strains, time 71h	0.241569	1
BSGatlas-gene-1962	CDS	pnpA	26944.8	FALSE	between strains, time 94h	0.1247	1
BSGatlas-gene-1962	CDS	pnpA	26944.8	FALSE	control, 21->26h	-0.123354	1
BSGatlas-gene-1962	CDS	pnpA	26944.8	FALSE	control, 26->45h	-0.0135971	1
BSGatlas-gene-1962	CDS	pnpA	26944.8	FALSE	control, 45->71h	-0.274747	1
BSGatlas-gene-1962	CDS	pnpA	26944.8	FALSE	control, 71->94h	0.0395383	1
BSGatlas-gene-1962	CDS	pnpA	26944.8	FALSE	control, 94->118h	-0.447069	0.0225998
BSGatlas-gene-2017	CDS	pksN	26280.8	FALSE	+prsA, 21->26h	-0.328691	1
BSGatlas-gene-2017	CDS	pksN	26280.8	TRUE	+prsA, 26->45h	1.13033	4.77637e-10
BSGatlas-gene-2017	CDS	pksN	26280.8	FALSE	+prsA, 45->71h	-0.331653	0.760668
BSGatlas-gene-2017	CDS	pksN	26280.8	FALSE	+prsA, 71->94h	-0.631209	0.674837
BSGatlas-gene-2017	CDS	pksN	26280.8	FALSE	+prsA, 94->118h	0.194926	1
BSGatlas-gene-2017	CDS	pksN	26280.8	TRUE	between strains, 21h	-1.24854	2.00633e-19
BSGatlas-gene-2017	CDS	pksN	26280.8	TRUE	between strains, 26h	-1.16199	1.39877e-10
BSGatlas-gene-2017	CDS	pksN	26280.8	FALSE	between strains, time 118h	-0.129162	1
BSGatlas-gene-2017	CDS	pksN	26280.8	TRUE	between strains, time 45h	0.602926	0.00680207
BSGatlas-gene-2017	CDS	pksN	26280.8	FALSE	between strains, time 71h	0.0103923	1
BSGatlas-gene-2017	CDS	pksN	26280.8	FALSE	between strains, time 94h	-0.146987	1
BSGatlas-gene-2017	CDS	pksN	26280.8	FALSE	control, 21->26h	-0.415245	1
BSGatlas-gene-2017	CDS	pksN	26280.8	TRUE	control, 26->45h	-0.63458	0.00354076
BSGatlas-gene-2017	CDS	pksN	26280.8	FALSE	control, 45->71h	0.260881	1
BSGatlas-gene-2017	CDS	pksN	26280.8	FALSE	control, 71->94h	-0.47383	0.760668
BSGatlas-gene-2017	CDS	pksN	26280.8	FALSE	control, 94->118h	0.177101	1
BSGatlas-gene-2653	CDS	qcrB	25388.5	FALSE	+prsA, 21->26h	-0.371293	1
BSGatlas-gene-2653	CDS	qcrB	25388.5	FALSE	+prsA, 26->45h	-0.624421	0.257486
BSGatlas-gene-2653	CDS	qcrB	25388.5	FALSE	+prsA, 45->71h	0.713555	0.0926674
BSGatlas-gene-2653	CDS	qcrB	25388.5	FALSE	+prsA, 71->94h	0.245942	1
BSGatlas-gene-2653	CDS	qcrB	25388.5	FALSE	+prsA, 94->118h	-0.0861284	1
BSGatlas-gene-2653	CDS	qcrB	25388.5	TRUE	between strains, 21h	-0.898196	9.98087e-05
BSGatlas-gene-2653	CDS	qcrB	25388.5	FALSE	between strains, 26h	-0.539775	0.509717
BSGatlas-gene-2653	CDS	qcrB	25388.5	FALSE	between strains, time 118h	0.337625	1
BSGatlas-gene-2653	CDS	qcrB	25388.5	FALSE	between strains, time 45h	-0.572572	0.393665
BSGatlas-gene-2653	CDS	qcrB	25388.5	FALSE	between strains, time 71h	0.111634	1
BSGatlas-gene-2653	CDS	qcrB	25388.5	FALSE	between strains, time 94h	0.433658	1
BSGatlas-gene-2653	CDS	qcrB	25388.5	FALSE	control, 21->26h	-0.729713	1
BSGatlas-gene-2653	CDS	qcrB	25388.5	FALSE	control, 26->45h	-0.591624	0.345955
BSGatlas-gene-2653	CDS	qcrB	25388.5	FALSE	control, 45->71h	0.0293486	1
BSGatlas-gene-2653	CDS	qcrB	25388.5	FALSE	control, 71->94h	-0.0760826	1
BSGatlas-gene-2653	CDS	qcrB	25388.5	FALSE	control, 94->118h	0.00990493	1
BSGatlas-gene-1350	CDS	appD	25286.4	FALSE	+prsA, 21->26h	-0.89671	0.0231073
BSGatlas-gene-1350	CDS	appD	25286.4	TRUE	+prsA, 26->45h	-1.13412	1.6554e-07
BSGatlas-gene-1350	CDS	appD	25286.4	FALSE	+prsA, 45->71h	0.622245	0.0262501
BSGatlas-gene-1350	CDS	appD	25286.4	FALSE	+prsA, 71->94h	0.532916	1
BSGatlas-gene-1350	CDS	appD	25286.4	FALSE	+prsA, 94->118h	-0.348354	1
BSGatlas-gene-1350	CDS	appD	25286.4	FALSE	between strains, 21h	0.0281413	1
BSGatlas-gene-1350	CDS	appD	25286.4	TRUE	between strains, 26h	-0.974076	1.44592e-05
BSGatlas-gene-1350	CDS	appD	25286.4	FALSE	between strains, time 118h	-0.302837	1
BSGatlas-gene-1350	CDS	appD	25286.4	TRUE	between strains, time 45h	-1.36598	7.11789e-11
BSGatlas-gene-1350	CDS	appD	25286.4	FALSE	between strains, time 71h	-0.519278	0.284634
BSGatlas-gene-1350	CDS	appD	25286.4	FALSE	between strains, time 94h	-0.169026	1
BSGatlas-gene-1350	CDS	appD	25286.4	FALSE	control, 21->26h	0.105507	1
BSGatlas-gene-1350	CDS	appD	25286.4	TRUE	control, 26->45h	-0.742218	0.00311183
BSGatlas-gene-1350	CDS	appD	25286.4	FALSE	control, 45->71h	-0.224455	1
BSGatlas-gene-1350	CDS	appD	25286.4	FALSE	control, 71->94h	0.182664	1
BSGatlas-gene-1350	CDS	appD	25286.4	FALSE	control, 94->118h	-0.214543	1
BSGatlas-gene-3346	CDS	etfA	25258.2	TRUE	+prsA, 21->26h	1.0053	4.64106e-05
BSGatlas-gene-3346	CDS	etfA	25258.2	FALSE	+prsA, 26->45h	-0.0910922	1
BSGatlas-gene-3346	CDS	etfA	25258.2	TRUE	+prsA, 45->71h	0.878934	8.08178e-08
BSGatlas-gene-3346	CDS	etfA	25258.2	FALSE	+prsA, 71->94h	-0.601348	0.439609
BSGatlas-gene-3346	CDS	etfA	25258.2	FALSE	+prsA, 94->118h	0.0906704	1
BSGatlas-gene-3346	CDS	etfA	25258.2	FALSE	between strains, 21h	-0.340657	0.0744933
BSGatlas-gene-3346	CDS	etfA	25258.2	FALSE	between strains, 26h	-0.105087	1
BSGatlas-gene-3346	CDS	etfA	25258.2	FALSE	between strains, time 118h	-0.143411	1
BSGatlas-gene-3346	CDS	etfA	25258.2	FALSE	between strains, time 45h	-0.100471	1
BSGatlas-gene-3346	CDS	etfA	25258.2	FALSE	between strains, time 71h	0.171978	1
BSGatlas-gene-3346	CDS	etfA	25258.2	FALSE	between strains, time 94h	-0.174307	1
BSGatlas-gene-3346	CDS	etfA	25258.2	FALSE	control, 21->26h	0.769731	0.0305188
BSGatlas-gene-3346	CDS	etfA	25258.2	FALSE	control, 26->45h	-0.0957087	1
BSGatlas-gene-3346	CDS	etfA	25258.2	TRUE	control, 45->71h	0.606485	0.00590786
BSGatlas-gene-3346	CDS	etfA	25258.2	FALSE	control, 71->94h	-0.255063	1
BSGatlas-gene-3346	CDS	etfA	25258.2	FALSE	control, 94->118h	0.0597744	1
BSGatlas-gene-1351	CDS	appF	24983.6	FALSE	+prsA, 21->26h	-0.268807	1
BSGatlas-gene-1351	CDS	appF	24983.6	FALSE	+prsA, 26->45h	-0.50703	0.930984
BSGatlas-gene-1351	CDS	appF	24983.6	FALSE	+prsA, 45->71h	0.357192	1
BSGatlas-gene-1351	CDS	appF	24983.6	FALSE	+prsA, 71->94h	-0.409684	1
BSGatlas-gene-1351	CDS	appF	24983.6	FALSE	+prsA, 94->118h	-0.381693	1
BSGatlas-gene-1351	CDS	appF	24983.6	FALSE	between strains, 21h	0.290183	1
BSGatlas-gene-1351	CDS	appF	24983.6	FALSE	between strains, 26h	-0.81534	0.0529878
BSGatlas-gene-1351	CDS	appF	24983.6	FALSE	between strains, time 118h	-0.423562	1
BSGatlas-gene-1351	CDS	appF	24983.6	TRUE	between strains, time 45h	-0.998849	0.00422915
BSGatlas-gene-1351	CDS	appF	24983.6	FALSE	between strains, time 71h	0.0373907	1
BSGatlas-gene-1351	CDS	appF	24983.6	FALSE	between strains, time 94h	-0.754222	0.103857
BSGatlas-gene-1351	CDS	appF	24983.6	FALSE	control, 21->26h	0.836715	0.930984
BSGatlas-gene-1351	CDS	appF	24983.6	FALSE	control, 26->45h	-0.323521	1
BSGatlas-gene-1351	CDS	appF	24983.6	FALSE	control, 45->71h	-0.679047	0.435877
BSGatlas-gene-1351	CDS	appF	24983.6	FALSE	control, 71->94h	0.381928	1
BSGatlas-gene-1351	CDS	appF	24983.6	FALSE	control, 94->118h	-0.712353	0.156044
BSGatlas-gene-3418	CDS	pyk	24599.1	FALSE	+prsA, 21->26h	0.625841	NA
BSGatlas-gene-3418	CDS	pyk	24599.1	FALSE	+prsA, 26->45h	0.176326	NA
BSGatlas-gene-3418	CDS	pyk	24599.1	FALSE	+prsA, 45->71h	-0.0351556	NA
BSGatlas-gene-3418	CDS	pyk	24599.1	FALSE	+prsA, 71->94h	-0.487471	NA
BSGatlas-gene-3418	CDS	pyk	24599.1	FALSE	+prsA, 94->118h	-0.0561866	NA
BSGatlas-gene-3418	CDS	pyk	24599.1	FALSE	between strains, 21h	0.0059409	NA
BSGatlas-gene-3418	CDS	pyk	24599.1	FALSE	between strains, 26h	0.194393	NA
BSGatlas-gene-3418	CDS	pyk	24599.1	FALSE	between strains, time 118h	0.259955	NA
BSGatlas-gene-3418	CDS	pyk	24599.1	FALSE	between strains, time 45h	0.168106	NA
BSGatlas-gene-3418	CDS	pyk	24599.1	FALSE	between strains, time 71h	0.516249	NA
BSGatlas-gene-3418	CDS	pyk	24599.1	FALSE	between strains, time 94h	-0.03109	NA
BSGatlas-gene-3418	CDS	pyk	24599.1	FALSE	control, 21->26h	0.437389	NA
BSGatlas-gene-3418	CDS	pyk	24599.1	FALSE	control, 26->45h	0.202613	NA
BSGatlas-gene-3418	CDS	pyk	24599.1	FALSE	control, 45->71h	-0.383299	NA
BSGatlas-gene-3418	CDS	pyk	24599.1	FALSE	control, 71->94h	0.0598682	NA
BSGatlas-gene-3418	CDS	pyk	24599.1	FALSE	control, 94->118h	-0.347231	NA
BSGatlas-gene-3337	CDS	sdhC	24596.1	FALSE	+prsA, 21->26h	0.661878	0.941582
BSGatlas-gene-3337	CDS	sdhC	24596.1	FALSE	+prsA, 26->45h	-0.27216	1
BSGatlas-gene-3337	CDS	sdhC	24596.1	FALSE	+prsA, 45->71h	0.26578	1
BSGatlas-gene-3337	CDS	sdhC	24596.1	FALSE	+prsA, 71->94h	0.155415	1
BSGatlas-gene-3337	CDS	sdhC	24596.1	FALSE	+prsA, 94->118h	0.206526	1
BSGatlas-gene-3337	CDS	sdhC	24596.1	FALSE	between strains, 21h	-0.40084	0.674816
BSGatlas-gene-3337	CDS	sdhC	24596.1	FALSE	between strains, 26h	0.428002	1
BSGatlas-gene-3337	CDS	sdhC	24596.1	FALSE	between strains, time 118h	0.46923	0.941582
BSGatlas-gene-3337	CDS	sdhC	24596.1	FALSE	between strains, time 45h	0.0931559	1
BSGatlas-gene-3337	CDS	sdhC	24596.1	FALSE	between strains, time 71h	0.295566	1
BSGatlas-gene-3337	CDS	sdhC	24596.1	FALSE	between strains, time 94h	0.575597	0.301668
BSGatlas-gene-3337	CDS	sdhC	24596.1	FALSE	control, 21->26h	-0.166964	1
BSGatlas-gene-3337	CDS	sdhC	24596.1	FALSE	control, 26->45h	0.0626863	1
BSGatlas-gene-3337	CDS	sdhC	24596.1	FALSE	control, 45->71h	0.0633702	1
BSGatlas-gene-3337	CDS	sdhC	24596.1	FALSE	control, 71->94h	-0.124616	1
BSGatlas-gene-3337	CDS	sdhC	24596.1	FALSE	control, 94->118h	0.312892	1
BSGatlas-gene-1128	CDS	glpK	24411.7	TRUE	+prsA, 21->26h	1.43036	0.00196322
BSGatlas-gene-1128	CDS	glpK	24411.7	FALSE	+prsA, 26->45h	-0.0393773	1
BSGatlas-gene-1128	CDS	glpK	24411.7	FALSE	+prsA, 45->71h	0.683036	0.167929
BSGatlas-gene-1128	CDS	glpK	24411.7	FALSE	+prsA, 71->94h	0.38534	1
BSGatlas-gene-1128	CDS	glpK	24411.7	FALSE	+prsA, 94->118h	0.259254	1
BSGatlas-gene-1128	CDS	glpK	24411.7	FALSE	between strains, 21h	0.0500576	1
BSGatlas-gene-1128	CDS	glpK	24411.7	FALSE	between strains, 26h	0.366986	1
BSGatlas-gene-1128	CDS	glpK	24411.7	FALSE	between strains, time 118h	0.222293	1
BSGatlas-gene-1128	CDS	glpK	24411.7	FALSE	between strains, time 45h	-0.0786446	1
BSGatlas-gene-1128	CDS	glpK	24411.7	FALSE	between strains, time 71h	-0.312766	1
BSGatlas-gene-1128	CDS	glpK	24411.7	FALSE	between strains, time 94h	0.285606	1
BSGatlas-gene-1128	CDS	glpK	24411.7	FALSE	control, 21->26h	1.11344	0.167929
BSGatlas-gene-1128	CDS	glpK	24411.7	FALSE	control, 26->45h	0.406253	1
BSGatlas-gene-1128	CDS	glpK	24411.7	FALSE	control, 45->71h	0.917157	0.03302
BSGatlas-gene-1128	CDS	glpK	24411.7	FALSE	control, 71->94h	-0.213031	1
BSGatlas-gene-1128	CDS	glpK	24411.7	FALSE	control, 94->118h	0.322566	1
BSGatlas-gene-2612	ribozyme	rnpB	24350.9	FALSE	+prsA, 21->26h	-0.241066	NA
BSGatlas-gene-2612	ribozyme	rnpB	24350.9	FALSE	+prsA, 26->45h	-0.104272	NA
BSGatlas-gene-2612	ribozyme	rnpB	24350.9	FALSE	+prsA, 45->71h	-0.379854	NA
BSGatlas-gene-2612	ribozyme	rnpB	24350.9	FALSE	+prsA, 71->94h	0.976766	NA
BSGatlas-gene-2612	ribozyme	rnpB	24350.9	FALSE	+prsA, 94->118h	-0.289493	NA
BSGatlas-gene-2612	ribozyme	rnpB	24350.9	FALSE	between strains, 21h	0.0899791	NA
BSGatlas-gene-2612	ribozyme	rnpB	24350.9	FALSE	between strains, 26h	0.166882	NA
BSGatlas-gene-2612	ribozyme	rnpB	24350.9	FALSE	between strains, time 118h	0.599753	NA
BSGatlas-gene-2612	ribozyme	rnpB	24350.9	FALSE	between strains, time 45h	0.263355	NA
BSGatlas-gene-2612	ribozyme	rnpB	24350.9	FALSE	between strains, time 71h	-0.176238	NA
BSGatlas-gene-2612	ribozyme	rnpB	24350.9	FALSE	between strains, time 94h	0.973039	NA
BSGatlas-gene-2612	ribozyme	rnpB	24350.9	FALSE	control, 21->26h	-0.317969	NA
BSGatlas-gene-2612	ribozyme	rnpB	24350.9	FALSE	control, 26->45h	-0.200745	NA
BSGatlas-gene-2612	ribozyme	rnpB	24350.9	FALSE	control, 45->71h	0.0597397	NA
BSGatlas-gene-2612	ribozyme	rnpB	24350.9	FALSE	control, 71->94h	-0.172511	NA
BSGatlas-gene-2612	ribozyme	rnpB	24350.9	FALSE	control, 94->118h	0.0837923	NA
BSGatlas-gene-2156	CDS	ppsB	24152.7	FALSE	+prsA, 21->26h	-0.0979057	1
BSGatlas-gene-2156	CDS	ppsB	24152.7	FALSE	+prsA, 26->45h	-0.364516	0.988377
BSGatlas-gene-2156	CDS	ppsB	24152.7	FALSE	+prsA, 45->71h	0.0912522	1
BSGatlas-gene-2156	CDS	ppsB	24152.7	FALSE	+prsA, 71->94h	0.0126187	1
BSGatlas-gene-2156	CDS	ppsB	24152.7	FALSE	+prsA, 94->118h	-0.408051	0.580695
BSGatlas-gene-2156	CDS	ppsB	24152.7	FALSE	between strains, 21h	-0.423259	0.0740632
BSGatlas-gene-2156	CDS	ppsB	24152.7	FALSE	between strains, 26h	-0.258518	1
BSGatlas-gene-2156	CDS	ppsB	24152.7	FALSE	between strains, time 118h	0.0664737	1
BSGatlas-gene-2156	CDS	ppsB	24152.7	FALSE	between strains, time 45h	-0.291227	1
BSGatlas-gene-2156	CDS	ppsB	24152.7	FALSE	between strains, time 71h	-0.262582	1
BSGatlas-gene-2156	CDS	ppsB	24152.7	FALSE	between strains, time 94h	0.113811	1
BSGatlas-gene-2156	CDS	ppsB	24152.7	FALSE	control, 21->26h	-0.262647	1
BSGatlas-gene-2156	CDS	ppsB	24152.7	FALSE	control, 26->45h	-0.331807	1
BSGatlas-gene-2156	CDS	ppsB	24152.7	FALSE	control, 45->71h	0.062607	1
BSGatlas-gene-2156	CDS	ppsB	24152.7	FALSE	control, 71->94h	-0.363774	1
BSGatlas-gene-2156	CDS	ppsB	24152.7	FALSE	control, 94->118h	-0.360714	0.988377
BSGatlas-gene-1413	CDS	yjcH	24139.4	FALSE	+prsA, 21->26h	-0.309001	1
BSGatlas-gene-1413	CDS	yjcH	24139.4	FALSE	+prsA, 26->45h	-0.493797	0.291057
BSGatlas-gene-1413	CDS	yjcH	24139.4	FALSE	+prsA, 45->71h	0.0932262	1
BSGatlas-gene-1413	CDS	yjcH	24139.4	FALSE	+prsA, 71->94h	0.637244	1
BSGatlas-gene-1413	CDS	yjcH	24139.4	FALSE	+prsA, 94->118h	0.146977	1
BSGatlas-gene-1413	CDS	yjcH	24139.4	FALSE	between strains, 21h	0.535687	0.0179396
BSGatlas-gene-1413	CDS	yjcH	24139.4	FALSE	between strains, 26h	0.205854	1
BSGatlas-gene-1413	CDS	yjcH	24139.4	FALSE	between strains, time 118h	-0.565351	0.11704
BSGatlas-gene-1413	CDS	yjcH	24139.4	FALSE	between strains, time 45h	-0.146929	1
BSGatlas-gene-1413	CDS	yjcH	24139.4	FALSE	between strains, time 71h	-0.490663	0.556745
BSGatlas-gene-1413	CDS	yjcH	24139.4	FALSE	between strains, time 94h	-0.168492	1
BSGatlas-gene-1413	CDS	yjcH	24139.4	FALSE	control, 21->26h	0.0208318	1
BSGatlas-gene-1413	CDS	yjcH	24139.4	FALSE	control, 26->45h	-0.141015	1
BSGatlas-gene-1413	CDS	yjcH	24139.4	FALSE	control, 45->71h	0.43696	0.91405
BSGatlas-gene-1413	CDS	yjcH	24139.4	FALSE	control, 71->94h	0.315073	1
BSGatlas-gene-1413	CDS	yjcH	24139.4	FALSE	control, 94->118h	0.543836	0.151731
BSGatlas-gene-377	CDS	opuAA	24062.2	TRUE	+prsA, 21->26h	1.4438	0.00518004
BSGatlas-gene-377	CDS	opuAA	24062.2	TRUE	+prsA, 26->45h	1.30189	6.81688e-05
BSGatlas-gene-377	CDS	opuAA	24062.2	FALSE	+prsA, 45->71h	-0.522684	0.67863
BSGatlas-gene-377	CDS	opuAA	24062.2	FALSE	+prsA, 71->94h	-0.823022	0.974182
BSGatlas-gene-377	CDS	opuAA	24062.2	FALSE	+prsA, 94->118h	-0.024162	1
BSGatlas-gene-377	CDS	opuAA	24062.2	TRUE	between strains, 21h	-1.13219	6.39658e-06
BSGatlas-gene-377	CDS	opuAA	24062.2	FALSE	between strains, 26h	-0.885075	0.0258404
BSGatlas-gene-377	CDS	opuAA	24062.2	FALSE	between strains, time 118h	0.860732	0.0316087
BSGatlas-gene-377	CDS	opuAA	24062.2	FALSE	between strains, time 45h	0.0203025	1
BSGatlas-gene-377	CDS	opuAA	24062.2	FALSE	between strains, time 71h	0.636461	0.524142
BSGatlas-gene-377	CDS	opuAA	24062.2	FALSE	between strains, time 94h	-0.155298	1
BSGatlas-gene-377	CDS	opuAA	24062.2	FALSE	control, 21->26h	1.19668	0.11663
BSGatlas-gene-377	CDS	opuAA	24062.2	FALSE	control, 26->45h	0.396515	1
BSGatlas-gene-377	CDS	opuAA	24062.2	TRUE	control, 45->71h	-1.13884	0.00518004
BSGatlas-gene-377	CDS	opuAA	24062.2	FALSE	control, 71->94h	-0.031263	1
BSGatlas-gene-377	CDS	opuAA	24062.2	TRUE	control, 94->118h	-1.04019	0.00411466
BSGatlas-gene-146	CDS	rplA	24036.5	FALSE	+prsA, 21->26h	0.0550949	NA
BSGatlas-gene-146	CDS	rplA	24036.5	FALSE	+prsA, 26->45h	-0.162581	NA
BSGatlas-gene-146	CDS	rplA	24036.5	FALSE	+prsA, 45->71h	-0.277178	NA
BSGatlas-gene-146	CDS	rplA	24036.5	FALSE	+prsA, 71->94h	0.396744	NA
BSGatlas-gene-146	CDS	rplA	24036.5	FALSE	+prsA, 94->118h	-0.0341075	NA
BSGatlas-gene-146	CDS	rplA	24036.5	FALSE	between strains, 21h	-0.736497	NA
BSGatlas-gene-146	CDS	rplA	24036.5	FALSE	between strains, 26h	-0.00577885	NA
BSGatlas-gene-146	CDS	rplA	24036.5	FALSE	between strains, time 118h	0.391456	NA
BSGatlas-gene-146	CDS	rplA	24036.5	FALSE	between strains, time 45h	0.157567	NA
BSGatlas-gene-146	CDS	rplA	24036.5	FALSE	between strains, time 71h	0.0833259	NA
BSGatlas-gene-146	CDS	rplA	24036.5	FALSE	between strains, time 94h	0.599132	NA
BSGatlas-gene-146	CDS	rplA	24036.5	FALSE	control, 21->26h	-0.675624	NA
BSGatlas-gene-146	CDS	rplA	24036.5	FALSE	control, 26->45h	-0.325927	NA
BSGatlas-gene-146	CDS	rplA	24036.5	FALSE	control, 45->71h	-0.202936	NA
BSGatlas-gene-146	CDS	rplA	24036.5	FALSE	control, 71->94h	-0.119062	NA
BSGatlas-gene-146	CDS	rplA	24036.5	FALSE	control, 94->118h	0.173568	NA
BSGatlas-gene-1808	CDS	ftsZ	23882.9	FALSE	+prsA, 21->26h	0.0129093	NA
BSGatlas-gene-1808	CDS	ftsZ	23882.9	FALSE	+prsA, 26->45h	0.0073265	NA
BSGatlas-gene-1808	CDS	ftsZ	23882.9	FALSE	+prsA, 45->71h	-0.218007	NA
BSGatlas-gene-1808	CDS	ftsZ	23882.9	FALSE	+prsA, 71->94h	-0.137406	NA
BSGatlas-gene-1808	CDS	ftsZ	23882.9	FALSE	+prsA, 94->118h	-0.170979	NA
BSGatlas-gene-1808	CDS	ftsZ	23882.9	FALSE	between strains, 21h	0.062422	NA
BSGatlas-gene-1808	CDS	ftsZ	23882.9	FALSE	between strains, 26h	-0.157307	NA
BSGatlas-gene-1808	CDS	ftsZ	23882.9	FALSE	between strains, time 118h	0.151435	NA
BSGatlas-gene-1808	CDS	ftsZ	23882.9	FALSE	between strains, time 45h	0.113896	NA
BSGatlas-gene-1808	CDS	ftsZ	23882.9	FALSE	between strains, time 71h	0.0204415	NA
BSGatlas-gene-1808	CDS	ftsZ	23882.9	FALSE	between strains, time 94h	0.0430357	NA
BSGatlas-gene-1808	CDS	ftsZ	23882.9	FALSE	control, 21->26h	0.232638	NA
BSGatlas-gene-1808	CDS	ftsZ	23882.9	FALSE	control, 26->45h	-0.263876	NA
BSGatlas-gene-1808	CDS	ftsZ	23882.9	FALSE	control, 45->71h	-0.124553	NA
BSGatlas-gene-1808	CDS	ftsZ	23882.9	FALSE	control, 71->94h	-0.16	NA
[truncated: 81,057 more rows]

## Sheet: S5
id	type	name	avg. expression	profile in +prsA	profile in control	21h	26h	45h	71h	94h	118h	21h +prsA	26h +prsA	45h +prsA	71h +prsA	94h +prsA	118h +prsA
BSGatlas-gene-433	CDS	srfAB	1.05612e+06	profile 2	profile 2	2.67128e+06	2.41622e+06	374009	229095	182980	93432.8	3.62203e+06	2.298e+06	213073	220198	216624	136526
BSGatlas-gene-3937	tmRNA	ssrA	875125	NA	NA	353740	479587	834754	1.12623e+06	1.09638e+06	970631	837277	687207	1.1253e+06	775111	1.12414e+06	1.09113e+06
BSGatlas-gene-1479	CDS	rapA	594741	profile 8	profile 4	427795	534311	421623	596555	609911	778440	942469	782441	416832	392451	624129	609930
BSGatlas-gene-432	CDS	srfAA	535809	profile 8	profile 2	1.37042e+06	1.18772e+06	181526	129367	107148	70471.5	1.82735e+06	1.12315e+06	107143	106916	130332	88169.4
JE1	AMY	JE1	385535	profile 7	profile 8	515785	422411	200914	296223	335949	415595	702936	412184	280029	297454	357637	389300
BSGatlas-gene-4630	putative ncRNA	srlX	228471	NA	NA	456210	444459	323582	147150	77454.4	25021.9	571432	332595	113139	125372	84618.4	40623.6
BSGatlas-gene-3414	CDS	citZ	221541	profile 3	profile 3	158277	231586	260551	167185	161469	156313	218192	374874	293193	245811	206470	184574
BSGatlas-gene-2117	CDS	citB	212653	profile 3	profile 3	213118	229061	257566	116407	118449	106681	251715	358306	336131	188703	201693	174009
BSGatlas-gene-4653	CDS	ahpF	194060	profile 10	profile 6	79229.4	122394	343060	160110	140084	73786.3	56283.9	220390	363092	334072	216719	219494
BSGatlas-gene-976	CDS	acoB	182368	profile 10	profile 10	2796.98	93879.5	135303	73491	61890.7	79421.2	19077.7	367150	795036	140436	299433	120498
BSGatlas-gene-152	CDS	rpoC	164823	NA	NA	181475	197640	176544	122665	116006	112878	203121	223917	231480	145268	141714	125166
BSGatlas-gene-32	SRP	scr	153280	NA	NA	132235	50698.5	14858.3	61272.1	104958	817232	109788	128191	15797	21426.8	194417	188485
BSGatlas-gene-156	CDS	fusA	143061	NA	NA	202962	177231	154249	111157	96013.1	90283.2	156563	183757	190789	144165	110841	98725.2
BSGatlas-gene-3765	CDS	yuiB	130583	profile 5	profile 10	42890	101432	152050	124128	167128	164863	98622.9	137682	115688	84693.7	198803	179018
BSGatlas-gene-3985	CDS	lutB	130477	profile 1	profile 1	111405	110481	111968	146676	147620	125214	105123	105227	102047	185919	164931	149117
BSGatlas-gene-1989	CDS	rny	128026	profile 5	profile 6	120169	113092	125383	127731	122202	120392	131242	147641	104789	125584	159537	138554
BSGatlas-gene-151	CDS	rpoB	127716	NA	NA	160920	158587	126151	97925.1	94039.3	91772.5	177606	161206	143488	104290	115207	101402
BSGatlas-gene-977	CDS	acoC	122406	profile 10	profile 10	2265.84	65523.8	94506.5	51269.1	47245	55124.7	14886.9	244147	540842	90567	185570	76921.7
BSGatlas-gene-157	CDS	tufA	122057	profile 3	profile 2	172841	151589	132514	95588.7	83983.7	73088	120746	155500	170427	130376	91823.4	86214.1
BSGatlas-gene-3413	CDS	icd	120274	profile 10	profile 3	99046.4	128130	142126	95522.5	84388	73261.2	88165.3	161461	192955	173647	105310	99275.2
BSGatlas-gene-436	CDS	srfAD	114002	profile 2	profile 2	234051	287729	51241.3	23467.4	16978.8	5734.32	329905	332298	28749.2	26934.5	19377.8	11551.3
BSGatlas-gene-1539	CDS	dppC	108081	NA	NA	138724	148052	118436	103556	92051	69083.9	124007	113860	86391.3	108303	105666	88836
BSGatlas-gene-1540	CDS	dppD	100487	profile 8	profile 8	140541	132891	87247.8	94937.5	86585.5	86098.3	130948	100243	62489.5	81839.9	105444	96579.5
BSGatlas-gene-1538	CDS	dppB	100067	NA	NA	119270	130619	114137	96905.3	86965.1	65255.3	116483	115494	87972.1	102779	89135.2	75784
BSGatlas-gene-978	CDS	acoL	92731.8	profile 10	profile 10	2466.76	50913.5	54058.3	43169.1	40888.2	59624.1	13809.5	201620	277031	62162.3	208041	98998.3
BSGatlas-gene-4000	CDS	lutP	87024.8	profile 1	profile 1	77357.5	96042.7	73276.3	123631	77572.9	75535.6	29455.1	79606.6	67939.3	159909	83409.9	100562
BSGatlas-gene-1541	CDS	dppE	84715.1	NA	NA	105307	113961	84307.6	84295.8	74277.7	73660.3	114606	94165.6	65106.8	72458.1	69858.7	64577.2
BSGatlas-gene-3984	CDS	lutC	83210.5	profile 4	profile 4	67174	64525	62241.5	92454	103138	106899	72706.8	60799.1	57727.6	95354.2	103930	111577
BSGatlas-gene-2281	CDS	dhaS	80070.1	NA	NA	59684.1	91531.5	97001.6	91230.1	73193.5	55395.4	57456.2	99410.5	109792	90961.9	72440.5	62743.7
BSGatlas-gene-2287	CDS	odhA	77234.9	NA	NA	61912.2	65278.8	62972.1	80471	81043.6	95081.3	55060.5	73090.5	75515.3	94749	85205.8	96438.2
BSGatlas-gene-3412	CDS	mdh	75447.3	NA	NA	89175	81959.7	66254.6	59101.2	53093.4	62438.2	73099.6	96490.6	89644.9	83153.7	73516.9	77440
BSGatlas-gene-4565	CDS	bglP	72321.3	profile 1	profile 9	22012.1	43255.3	78499.9	98008.2	78881	74293.7	22641.4	58871.1	53468	148091	99356.3	90477.9
BSGatlas-gene-3963	CDS	opuCA	68725.6	profile 10	profile 10	15547.4	35045.2	39217.6	25296	37593.2	32981.4	31843.5	86808.5	134397	117825	135453	132700
novozymes-prsA	added prsA	prsA	66201.7	profile 2	profile 7	0.342575	0.155638	0.116024	0.103101	0.0982358	0.109276	230442	152500	130876	104250	86800.8	89551
BSGatlas-gene-2660	CDS	hisC	61076.2	profile 2	profile 2	59380.5	84484.4	53704.9	53189.9	44287.8	37515.4	90220.8	106841	55116	58789.8	47768.8	41615.8
BSGatlas-gene-4631	CDS	yxbB	60210.9	profile 2	profile 2	118708	126151	68652.4	27667.9	17526	8111.36	150855	123134	32583.3	23357.1	15054.2	10730.8
BSGatlas-gene-1215	CDS	sndC	58533.5	NA	NA	34445.1	69043	80423	47610.8	52281	33070	54730.7	91060.7	74214.4	71135.2	50219.9	44168
BSGatlas-gene-1161	CDS	yhdT	57851.3	NA	NA	48735.6	47107.5	55106.4	60607.3	55707.9	62006	51539.2	60051.7	43746.3	48604.5	81970.2	79032.6
BSGatlas-gene-3336	CDS	sdhA	57752.8	NA	NA	41863.3	43069	46208.1	54605	59369.8	73330.5	41860.1	55248.7	54404.3	62342.3	74100.2	86632.7
BSGatlas-gene-1537	CDS	dppA	57448.8	profile 8	profile 2	74873.5	79081.9	52156.5	55914.4	50093.2	48619.4	65311.1	64459.2	38666.4	49002.9	57328.2	53879.1
BSGatlas-gene-1337	CDS	carB	55708.5	profile 8	profile 5	30147.1	54939.7	41939.5	25483.2	48903.1	56501.5	86876.1	91102.1	71379.9	34520.8	62092.3	64616.4
BSGatlas-gene-95	CDS	ftsH	54978	NA	NA	63916.5	62478.2	51938.8	45013.4	50037.4	53631.5	55352.6	62588.9	50656.6	46233.9	57676.5	60212.2
BSGatlas-gene-2286	CDS	odhB	53234.2	NA	NA	39870.6	47565.7	43374.7	54905.8	60078	67165.1	38508	50926.1	53392.8	63971	56165.6	62887
BSGatlas-gene-3961	CDS	opuCC	51935	profile 10	profile 10	13351.1	26523.2	32394	19750.6	27292.4	25501	23454.5	59828.3	107348	83002.4	104725	100050
BSGatlas-gene-975	CDS	acoA	51927.8	profile 10	profile 10	1041.68	25076.4	21431.6	23244	22347.6	50356.2	7331.48	122893	148125	30676.9	112132	58477.7
BSGatlas-gene-3834	CDS	sufS	51759.7	profile 10	profile 3	30644.4	43249.1	72661.9	39871.2	38978.2	29424.5	30767	65421.9	100039	63631.7	51958.7	54469.5
BSGatlas-gene-2949	CDS	dnaG	50652.2	NA	NA	48142	46597.7	62710	60356.7	43243	35246.3	47979.4	57313.8	69727.3	56235.3	44383.9	35891
BSGatlas-gene-740	CDS	groEL	49306.2	profile 9	profile 7	60811.2	44883	53769.1	42545.6	49014.5	44009.1	29989.4	36826.3	67783.8	49234.4	58223.2	54584.5
BSGatlas-gene-4295	CDS	atpA	48112.9	profile 1	profile 2	89856.5	48999.8	51171	36843	36946.2	26271.1	46439.2	31224.1	41664.7	74197.9	46946.5	46795.1
BSGatlas-gene-4702	CDS	yycB	48066.1	NA	NA	46762.1	60194	53857	40585.9	35993.4	24745.7	53168.8	70435.2	45548.7	60265.3	47899.8	37337.9
BSGatlas-gene-247	CDS	glmS	47686.4	profile 3	profile 9	35708	37728.1	43878	43409.2	39032.4	43011.6	49274.9	60437.9	66184.3	49602.6	55983.2	47987.2
BSGatlas-gene-181	CDS	secY	46926.2	profile 7	profile 7	100758	50203.2	38218.4	35875.5	30553.4	36724.5	50777.6	42571.4	45523.7	48739.3	42029.2	41140
BSGatlas-gene-72	CDS	spoVG	46890.4	NA	NA	71148	70355.4	27319.9	43030.9	37198.5	59482	81965.1	48576.8	23645	21846.2	38852.4	39264.3
BSGatlas-gene-1764	CDS	ctaD	46830.8	profile 8	profile 8	129861	74212.2	33453.5	39107.3	30326.3	29826.7	67612.1	42528.2	12891.4	31995.3	36138.1	34016.7
BSGatlas-gene-3875	CDS	citG	45986.9	profile 10	profile 2	53238.3	62683.5	44953.7	46940.1	38541.7	31245.9	34582.1	43861.6	56055.3	54909.8	42077.4	42753.4
BSGatlas-gene-4293	CDS	atpD	44536.4	profile 1	profile 2	78951.3	45973.4	46588	35053.4	33876.6	25917.9	39956.4	30658.7	38403.9	65141.3	46693.6	47221.9
BSGatlas-gene-808	CDS	purL	43194.3	profile 4	profile 4	5046.18	7379.73	10341	22008.7	40431	127995	3831.81	3880.16	12611	27385.9	39625.9	217795
BSGatlas-gene-1353	CDS	appA/2	42938.3	profile 7	profile 2	58519.1	70564.6	45615.5	44423.7	44381.7	44701.6	50512.1	31497.1	27202.6	37797.2	31271.2	28773.5
BSGatlas-gene-3962	CDS	opuCB	42279.2	profile 10	profile 10	8636.2	21941.9	28566.7	15174.5	19634.7	12931.3	16893.1	54145.3	91183.2	87839.1	83683.5	66720.6
BSGatlas-gene-4629	CDS	yxbC	42104.5	profile 2	profile 2	80740.2	73191.7	35346.9	25124.8	17653.7	17017.6	98770	85369.4	23205.3	20127.8	15080	13626.9
BSGatlas-gene-809	CDS	purF	41969.1	profile 9	profile 4	4209.2	7131.77	6356.41	25254.9	49959.3	132246	3181.15	4477.69	15740	24759.5	31278.4	199035
BSGatlas-gene-4634	CDS	asnH	41901.1	profile 2	profile 2	118791	100419	42961.3	19625.7	10261.8	5787.54	79655.2	65553.6	25456.8	15350	10527.5	8424.29
BSGatlas-gene-4427	CDS	sacP	41865.4	profile 10	profile 1	23460.7	71943.5	32220.6	46962.3	39540.4	41216.4	14930.4	77910.5	33356.3	45496.3	36010.9	39336.4
BSGatlas-gene-4652	CDS	ahpC	41739.5	profile 10	profile 6	25793	31069.5	65655.2	36207	33330.7	27603	17287.6	50132	73317.1	54976.1	39121.7	46380.6
BSGatlas-gene-4426	CDS	sacA	40447.4	profile 1	profile 1	19822.6	66076.7	32433.7	53282.3	47724.1	56586.5	11824.5	45494.3	27224.1	38071.4	40077.9	46750.5
BSGatlas-gene-2690	CDS	ypfD	40023.1	profile 2	profile 2	56037.9	52853.1	40661.4	32683.6	32097.9	31432	39271.3	49027.4	40125.6	34234.9	35589.3	36262.8
BSGatlas-gene-4564	CDS	bglH	39788.1	profile 1	profile 9	11938.4	22131.5	35561.8	57150.1	50420.9	59704.5	11624.6	23832.3	24657.5	64575.6	56320.8	59539
BSGatlas-gene-777	CDS	bdhA	39060.2	profile 10	profile 6	27278.6	24682.8	41522.3	34303.5	32320.9	31247.2	30436.8	46550.8	49943.8	49408.5	51183.6	49843.5
BSGatlas-gene-3499	CDS	malS	38615.7	profile 1	profile 4	26832.5	29401.4	28689	43607.6	44918.1	55018.1	24984	29789	32074.9	53230.1	44311.4	50532.2
BSGatlas-gene-4438	CDS	qoxB	37508.7	NA	NA	130127	36124.8	26088.8	13406.9	19363.5	24136.2	80734.5	24538.9	17745	27296	26914.1	23629.6
BSGatlas-gene-1732	CDS	pdhC	37427	profile 1	profile 2	41547.1	45920.5	34530.2	36193	33623.5	25626.1	24590.8	33912.2	41986.2	60200.2	34804.2	36190.4
BSGatlas-gene-833	CDS	swrC	36664.7	NA	NA	33156.7	42579.6	46411.9	29018.8	34761	26067.5	37006.7	47970.5	46861.7	34986.5	32884.2	28272
BSGatlas-gene-3350	CDS	lcfA	36175.7	NA	NA	13809	25347.3	38519.6	46570.8	41837.8	38520.6	17368.1	35785.2	38934.8	66316.6	37481.6	33616.4
BSGatlas-gene-1837	CDS	pyrAB	36074.1	profile 9	profile 4	6562.31	5296.91	11924.3	20771.6	54897.2	131693	671.371	964.331	10458.6	17629	27793.1	144228
BSGatlas-gene-4120	CDS	secA	36069	NA	NA	28985.3	32943.1	42001.8	31674.9	34234.8	32326.5	34518.1	42673.3	45476.4	35853	36310.9	35830.5
BSGatlas-gene-3335	CDS	sdhB	35980.3	NA	NA	22182.8	27798.2	32046.7	33866.3	38761.1	43918.9	25520.6	38054.8	43485.5	42341.6	38865.1	44922.2
BSGatlas-gene-3960	CDS	opuCD	35429	profile 9	profile 9	9507.39	18027.7	19602	13997.6	19660.6	24917.6	18590.4	41114	64642.2	45898.3	71957.5	77232.5
BSGatlas-gene-3348	CDS	fadB	35382.7	profile 1	profile 10	18611.4	35242.4	36114.1	45056.2	37732.8	38237.8	16405.7	33136.2	32072.5	61815	37485.3	32683.5
BSGatlas-gene-3479	CDS	acsA	35198.4	NA	NA	16486.4	25714.5	24620.9	38197.3	41511	61019.9	14614.7	26163.6	25760.7	37079.7	49911.3	61300.6
BSGatlas-gene-3318	putative ncRNA	S1070	35149.9	profile 1	profile 10	20958.2	30146.8	39174.7	37139.2	39634.1	27549.7	35277.4	47825.3	30377.5	49505.8	37197.7	27011.9
BSGatlas-gene-2662	CDS	trpB	34920.4	profile 8	profile 5	38711.6	44810.5	16075	30116.1	27306.3	52758.6	56197.7	46738	14554.8	17094	33278.4	41403.5
BSGatlas-gene-1709	CDS	fruA	34022.6	profile 10	profile 3	21244.3	46359.7	36417.7	27900.9	23988.6	19814.6	22031.6	57536.1	45361.1	51407	27251.3	28958.6
BSGatlas-gene-1760	CDS	pycA	33868.4	profile 2	profile 8	48502	41428.5	28907.1	25912.2	27271.9	26628.4	45592.4	38200.9	36271.1	33717.9	24745.5	29243
BSGatlas-gene-1733	CDS	pdhD	33671.2	profile 1	profile 8	54456	42677.7	25844.8	31596.2	26736.4	26057.3	24765.8	31766.6	29755.3	45121	31260.1	34016.8
BSGatlas-gene-3366	CDS	glcD	33495.4	NA	NA	7977.91	17804.9	30549.2	37419.1	49223.5	43875.6	13339.2	23734.5	29247.6	60393	41839.3	46541.1
BSGatlas-gene-556	CDS	cshA	32544.9	NA	NA	23211	36493.8	41862.2	28789.8	33651.5	26917.5	31864.9	43752.5	39886.1	32523.6	27452.9	24133.5
BSGatlas-gene-2971	CDS	yqeY	32009.6	NA	NA	55627.4	34899.4	21813.6	27341.3	24477	37646.1	49468.4	36888.9	18892.6	15100.5	30148.4	31812.2
BSGatlas-gene-4194	CDS	rbsK	31556.5	profile 1	profile 1	9782.09	24632.2	14448	53449.3	29469.5	46778.5	4041.39	24282	19197.3	78875.1	27472.5	46250.2
BSGatlas-gene-1656	CDS	ptsI	31540.6	NA	NA	37877.3	33324.4	30579	27543.3	26926.9	25468.4	31084.1	38998.1	34886	34530.7	29088.6	28180.9
BSGatlas-gene-3281	CDS	prp	31452	NA	NA	40727.2	29558.3	24145.7	26335.3	28105.5	33249.7	39293.3	35612.8	25481	18793	37552.6	38569
BSGatlas-gene-1230	CDS	gltT	31382.7	NA	NA	36660.9	36233.9	32850	28828.1	28374.8	27910.6	31923.6	38234.4	27876.3	30242.6	29372.6	28084.7
BSGatlas-gene-818	CDS	yerB	31106.7	NA	NA	29930.1	32771.6	32521.3	37351.7	28255.2	20785	26696.3	35159.6	28220.1	43811.3	31014.8	26763
BSGatlas-gene-4197	CDS	rbsC	30476.2	profile 1	profile 1	7926.17	38667.2	18122	48241.5	28163.1	30072.1	1941.13	18865	18928	95511	23401.6	35876.1
BSGatlas-gene-3835	CDS	sufD	30455.8	profile 10	profile 10	18086.2	25159.6	40201.9	24664.2	26480.7	22505.7	18393.9	35373.1	53097.4	35798.1	31408.5	34300
BSGatlas-gene-4431	CDS	vpr	30372.7	profile 2	profile 2	46330.2	59591.6	26492.1	28711.2	25057.8	20581.1	35334.5	23962.1	31289.2	26686.8	20018.5	20417.1
BSGatlas-gene-296	CDS	mpr	30026.2	profile 10	profile 10	9281.11	18959.8	41536.1	33368.1	34958.2	27396.7	17589.1	33810.9	40858.3	40781	33369.3	28406
BSGatlas-gene-189	CDS	rpoA	29980.4	profile 7	profile 8	63910.3	35062.1	22341.4	21983.7	20443.8	27107.9	32652.7	28507	27851	26534.9	26061.8	27308.8
BSGatlas-gene-1360	CDS	oppA	29925	profile 7	profile 8	47244.1	40193.9	22700.8	23710.1	28097.7	32239.2	39306.1	26830	19543.1	27319.8	26397.9	25517.4
BSGatlas-gene-2979	CDS	dnaK	29512.2	profile 6	profile 6	29272.5	21855.3	32308.3	23898.1	27216.5	29741.6	20091	20572.9	49968.1	31554.5	30501.8	37166
BSGatlas-gene-3367	CDS	glcF	29006.1	profile 9	profile 9	10008.6	14983.5	24526.4	32007.7	38726.1	43754.7	13870.1	18467.2	22422.9	45252.4	39720.7	44333.2
BSGatlas-gene-2154	CDS	ppsD	28698.3	profile 2	profile 2	52502.3	41484.7	30484.7	30642.4	21763.3	18061.8	30325.8	25206.4	28931.6	28124.4	19453.6	17398.3
BSGatlas-gene-3246	CDS	secDF	28538.1	profile 3	profile 8	45189.8	33650.3	27197.2	25110.3	24812	26023.4	26281.6	27606.7	27350.6	27203.8	25886.9	26145.1
BSGatlas-gene-4362	CDS	rapF	28437.5	profile 1	profile 8	45338.1	34625.2	20325.1	34130.3	26982.6	30056.5	20192.6	24933	20444.8	28212.6	30414.3	25594.9
BSGatlas-gene-3832	CDS	sufB	28321.9	profile 10	profile 10	21025.4	25689.3	31643.4	23469.5	23705.2	31263	20274.1	34681.4	48056.2	22359.4	25437.7	32258.7
BSGatlas-gene-2958	CDS	recO	28147.8	profile 5	profile 4	24344.2	24235.1	23237.4	28087.2	29341.3	38110	33798.4	32853.8	15793.2	22860	34900.8	30212
BSGatlas-gene-4326	CDS	fbaA	27875.4	NA	NA	30021.4	38045.6	33704.3	24065.4	23716.2	16256.9	24441.2	30463.3	34579.8	36928.2	21589.9	20692.4
BSGatlas-gene-4196	CDS	rbsA	27739.2	profile 1	profile 1	10376.7	23992.4	8069.37	48246.2	26631.5	51242.7	2624.34	17188.9	11290.9	62585.8	22055	48566.1
BSGatlas-gene-1208	CDS	trpP	27384.4	NA	NA	16392.5	30380.8	36781.2	27581.3	23518.9	12935.6	19933.6	44145.4	30231.4	34999.4	30079.5	21633.8
BSGatlas-gene-128	CDS	clpC	27359.3	profile 6	profile 9	21718.8	15709.9	32948.8	27185	30017.7	37217	18751.2	15627.1	42202.4	28166.9	25788.4	32978.1
BSGatlas-gene-2169	CDS	gltA	27358.2	profile 6	profile 9	23802.9	18208.4	28601	28764.2	25534	28526.9	23555.2	14716.1	43426.7	35232.6	25928.2	32002.5
BSGatlas-gene-1962	CDS	pnpA	26944.8	profile 6	profile 2	32201.9	29563	29285.7	24207.4	24880	18250.3	25683.9	26537.8	30108.3	28619.9	27126.2	26873.2
BSGatlas-gene-2017	CDS	pksN	26280.8	profile 6	profile 8	47933.1	35944.6	23153	27742.1	19975.7	22584.7	20173.8	16063.5	35164.6	27942.7	18040.8	20650.6
BSGatlas-gene-2653	CDS	qcrB	25388.5	profile 5	profile 8	51928.8	31314.3	20780	21207.1	20117.7	20256.3	27862.8	21540.4	13972.8	22913.2	27172	25597.3
BSGatlas-gene-1350	CDS	appD	25286.4	profile 8	profile 2	39789.2	42808.1	25591.5	21904.2	24860.8	21425.5	40572.9	21792.1	9928.77	15283	22112.3	17368.8
BSGatlas-gene-3346	CDS	etfA	25258.2	profile 1	profile 1	14289.2	24362.4	22798.7	34712	29086.9	30317.4	11283.9	22650.9	21265	39106.6	25776.6	27448.6
BSGatlas-gene-1351	CDS	appF	24983.6	profile 2	profile 3	24861.3	44401.8	35482.3	22161.4	28878.2	17625	30400.3	25232.4	17755.3	22743.3	17120.9	13140.9
BSGatlas-gene-3418	CDS	pyk	24599.1	NA	NA	18758.9	25402.4	29232.6	22412.1	23361.7	18364.4	18836.3	29066.5	32845.2	32054.5	22863.7	21990.3
BSGatlas-gene-3337	CDS	sdhC	24596.1	NA	NA	23067.2	20546.3	21458.8	22422.4	20566.9	25548.1	17471.5	27642.4	22890.1	27520.4	30650.7	35368
BSGatlas-gene-1128	CDS	glpK	24411.7	profile 9	profile 9	6457.1	13970.6	18514.4	34962.4	30162.9	37720.3	6685.08	18017.3	17532.1	28148.1	36766.2	44003.9
BSGatlas-gene-2612	ribozyme	rnpB	24350.9	NA	NA	28348.7	22741.3	19787.2	20623.8	18299.4	19393.8	30173.1	25530.1	23750	18252.2	35921.3	29390.4
BSGatlas-gene-2156	CDS	ppsB	24152.7	NA	NA	37523.7	31278.2	24851.8	25954	20169.6	15707.7	27982.9	26146.9	20309	21635.1	21825.2	16448.3
BSGatlas-gene-1413	CDS	yjcH	24139.4	NA	NA	19018.3	19294.9	17498.2	23688.1	29469.8	42962.3	27569.5	22254.1	15803.8	16858.8	26221.4	29033.6
BSGatlas-gene-377	CDS	opuAA	24062.2	profile 10	profile 3	15239.4	34930.6	45979.9	20880.6	20433	9935.8	6952.55	18913.5	46631.6	32459.1	18347.7	18043
BSGatlas-gene-146	CDS	rplA	24036.5	NA	NA	42128.9	26375.3	21041.8	18280.7	16832.6	18984.6	25285.6	26269.9	23470.2	19367.7	25498.2	24902.4
BSGatlas-gene-1808	CDS	ftsZ	23882.9	NA	NA	25711	30210	25160.3	23079.2	20656.5	17019.8	26847.9	27089.2	27227.1	23408.6	21282	18903.5
BSGatlas-gene-1144	CDS	lytE	23879.4	profile 5	profile 4	12213.2	14962.5	14467.4	20881	26262.5	43740.9	30194.3	29608.1	16941.5	17381.4	28584.9	31315
BSGatlas-gene-3321	CDS	ilvB	23629.9	profile 9	profile 3	25250.9	30895.4	27281.4	25295.8	25025.7	22574	18202.2	14093	22897.6	21200.6	21650.9	29191.4
BSGatlas-gene-1545	CDS	ykfD	23360.5	profile 2	profile 2	29818.9	33816	23041.3	20650.7	17849.4	15271.1	36471.1	32506	19133.3	18766.5	17628.1	15373
BSGatlas-gene-3449	CDS	argH	23338.4	profile 5	profile 5	20081.7	20991.2	16251.9	13977.8	22029.4	25160.2	34566.8	29248.5	21741.9	12017.6	30118	33875.9
BSGatlas-gene-164	CDS	rplB	23200.4	NA	NA	30389.2	26134.8	25677.8	20894.6	20055	13859	21936.4	21995.7	31781.2	30579.5	18362.7	16738.5
BSGatlas-gene-2947	putative ncRNA	S951	23117.6	profile 2	profile 3	22208.9	26684.7	24909.9	21555.8	20001.5	19119.4	28228.4	34998.7	17247.5	26569.3	20289.7	15597.5
BSGatlas-gene-3386	CDS	infC	22908.4	NA	NA	18613.3	21753.4	24007.6	21755.8	20487	16470.2	22633.4	26343.6	25996.9	26460.3	27088	23290.7
BSGatlas-gene-2961	CDS	cdd	22488	profile 5	profile 9	13859.1	17656.4	21130	22797.8	26666.7	26780.8	23509.8	27770.3	15671.1	22126.2	29058.5	22829.4
BSGatlas-gene-736	CDS	tatCY	22246.2	NA	NA	32744.8	23053.6	18853.7	22277.3	20295.1	25595.7	18731.4	21442.8	14758.1	16879	25017	27305.8
BSGatlas-gene-1955	CDS	infB	22150.2	NA	NA	30560.3	23518.1	17580	18905.9	20029.4	27186.2	27476	20270.1	20277.9	16237.6	20939	22821.4
BSGatlas-gene-2157	CDS	ppsA	22121.3	NA	NA	28156.6	25515.6	24515.4	23348.8	19855.1	13720.7	27981.6	25904.1	17271.7	21155.4	22655.2	15375.1
BSGatlas-gene-3538	CDS	melD	22089.8	profile 10	profile 10	4374.83	23863.9	23958.2	30268.5	20534.3	16774.4	2376.41	14077.9	21137	48768.9	29673.5	29269.2
BSGatlas-gene-1809	CDS	bpr	21958	profile 7	profile 2	69571.2	49925.4	6529.84	6139.67	5155.76	4642.91	80843	16223.7	5119.56	6647.38	6778.76	5918.97
BSGatlas-gene-1767	CDS	ctaG	21917.5	profile 8	profile 2	47337.4	39289.9	21855.4	18357.5	15580.1	10085.2	29353.5	22452.6	9335.67	17982	17500.2	13880.6
BSGatlas-gene-1723	CDS	rnjA	21738.3	NA	NA	22891.6	24434.9	22342.8	19260.5	22071.5	20939.6	23765	25341.3	22250.9	19310.9	19144.1	19106.6
BSGatlas-gene-2960	CDS	era	21698	profile 5	profile 9	14188.8	16029.3	18559.8	23007.1	26743.9	31980.3	22741.1	24830.7	14226.3	19739.1	26580.4	21748.7
BSGatlas-gene-1366	CDS	yjbC	21606.1	profile 6	profile 9	10706.6	7762.18	31153.3	30162.7	20567.8	25228.9	16025.2	14822.3	43618.7	15789	18562.7	24874.2
BSGatlas-gene-2849	CDS	dxs	21473.5	NA	NA	19852.4	19767.3	20652.7	17367.7	20354.7	22892.5	23548.4	25339	21067.7	17789.2	24634.2	24416.3
BSGatlas-gene-979	CDS	acoR	21277.6	profile 1	profile 1	9928.44	21971.3	15237.7	29755	19640.4	26574	6709.83	22198.8	16321.9	34922.6	23403.5	28667.3
BSGatlas-gene-4193	CDS	rbsR	21216.4	profile 1	profile 1	5334.91	10131.2	8416.73	38589.6	19025.2	42600.3	2429.42	15351.7	13921.4	50540.8	18212	30043.4
BSGatlas-gene-7	CDS	recF	21193.2	NA	NA	18969.5	21969.3	24025.4	19066.7	19246.7	14571.2	23525.4	28037.5	20164.7	23753.9	22714.4	18273.4
BSGatlas-gene-3282	CDS	rplU	21166.5	NA	NA	15912.7	20910.7	26486.9	19630.2	20966.5	14396.8	21774.4	29890.5	33448.2	20751	15891	13939.7
BSGatlas-gene-1157	CDS	mpfA	20933.7	profile 3	profile 3	17020.2	21306.7	29356.6	16150.7	16543.4	12891	18590.7	32138.8	31560	21900.1	18458.3	15288.1
BSGatlas-gene-3971	CDS	pgm	20860.2	NA	NA	17275.8	21542.5	24503.2	16884.9	16013.4	14981	15994.4	23948.9	28303.4	33303.4	18640.2	18931.4
BSGatlas-gene-1288	CDS	wprA	20802.1	profile 7	profile 8	68113.3	49806.3	6966.94	11841.8	9045.58	8214.79	23102.8	10487.7	12596.6	22970.3	13484.2	12994.3
BSGatlas-gene-145	CDS	rplK	20801	NA	NA	19536.6	24055.2	27460.3	15671.5	16404.3	10794.9	19829.7	24541.9	32710.6	24096.8	17996.1	16514.8
BSGatlas-gene-2804	CDS	zwf	20582.1	NA	NA	14095.4	18755	27267.2	19544.2	19666.5	17415.1	14657	25273.9	32831.7	21215.4	18327.6	17936.4
BSGatlas-gene-1465	CDS	ndh	20496.6	profile 10	profile 10	17279.8	19972.5	24001.3	20560.3	22191.5	17626.1	14202.3	19230.5	28837.2	23760.1	18958.8	19338.9
BSGatlas-gene-4203	CDS	alsS	20423.1	profile 3	profile 10	5305.4	14562.2	25673.5	8211.03	13011.8	10260.5	35799.8	44640.5	44649.3	10591.3	19580.5	12791.6
BSGatlas-gene-2291	CDS	cwlS	20183	profile 3	profile 2	31712.9	30485.3	18466.7	21300.1	15732.6	16021.2	18220.1	17962	21451.4	19109.6	15204.9	16529.5
BSGatlas-gene-4128	CDS	hag	20111.4	profile 3	profile 2	39626.6	34801.1	27223	25527.1	13712	11420.2	12788.3	15208.9	27907.4	17992.7	6569.73	8560.18
BSGatlas-gene-3742	CDS	yukB	19986.3	profile 10	profile 2	25590.6	19434.6	22527.9	21243.1	20095	15616.6	10154.1	13092.1	30915.2	23152.2	19950.6	18063.5
BSGatlas-gene-4001	CDS	sigL	19837.5	NA	NA	7725.66	14829.3	22976.8	21947.8	21780.6	17629.8	11554.4	23772.1	24694.1	31145.7	21279.3	18713.9
BSGatlas-gene-2569	CDS	ypjP	19832.2	NA	NA	10422.6	18340.1	26515.5	20434	21946.1	15211.6	16584	24353.1	22129.3	22615	21734.9	17699.9
BSGatlas-gene-4492	CDS	yxlG	19808.2	profile 9	profile 9	4486.33	3124.3	15195.3	27631.4	25196.3	27779.6	5429.01	4913.1	19067.3	41676	24194.4	39005.6
BSGatlas-gene-2799	CDS	yqjL	19696.8	profile 6	profile 9	10240.3	7316.09	24111.9	23977.8	20932.9	27045.3	15159.6	19447.1	35550	11957.6	16774.2	23848.5
BSGatlas-gene-2155	CDS	ppsC	19582.6	profile 2	profile 2	33765.4	27544.1	20978.6	20415.9	14960.6	11403.7	21292.5	18127.1	18033.7	19527.4	15838.6	13103.6
BSGatlas-gene-3280	CDS	rpmA	19542	NA	NA	27831.4	19367.8	15160.5	15945.8	16061	21039.9	26057.1	22382.6	14801.7	10870.3	20990.1	23995.9
BSGatlas-gene-3317	CDS	leuA	19512.7	NA	NA	33000	24060.2	16117.8	18235.5	14595.6	32450.9	19116.1	10734.4	13710.2	15480.7	14174.4	22477.1
BSGatlas-gene-232	CDS	murR	19481.1	NA	NA	9320.71	12419.7	23998.1	19938.9	21276.8	13184.6	12643.3	28335.5	25798.7	37158	18200.4	11498.7
BSGatlas-gene-2844	CDS	spo0A	19180.1	profile 2	profile 2	19665.3	22006.7	19348.6	17320	19023.9	16134.9	23664.4	25752.5	17403	15765.4	18277.7	15798.5
BSGatlas-gene-4505	CDS	cimH	19169.8	profile 3	profile 10	5164.65	11404.2	18920.3	11463.2	15675.9	15964.1	21325	32512.1	25257.9	22237.2	24354	25758.5
BSGatlas-gene-2663	CDS	trpF	19164.4	profile 5	profile 4	10885	23516.7	7765.3	18126.2	19682.6	43439.8	19541.4	26838.7	9104.62	9517.15	17440	24115.3
BSGatlas-gene-229	CDS	nagZ	19094.9	NA	NA	16051.3	13415.7	19003.2	19394.7	22097.9	18999.4	19874.1	22672.8	19421.4	26238.3	17983.4	13986.2
BSGatlas-gene-2808	CDS	yidC2	19024.7	profile 3	profile 9	11559.2	13779	21994.2	18225.6	18230.6	22906.7	17906.2	25539.8	21472	16270.2	19724.3	20688
BSGatlas-gene-2870	CDS	papA	18941.3	profile 4	profile 5	19331.7	18317.3	16135.3	19214.4	20160.5	21502.6	17536.7	17574.7	15188.7	20216.7	19833.8	22283.1
BSGatlas-gene-2573	CDS	ilvD	18555.1	profile 8	profile 8	19726.8	27188.9	17809.4	15173	18761.9	17902.2	22023.5	23555.7	16447.2	12788.9	13913.8	17370.3
BSGatlas-gene-1355	CDS	appC	18532.7	profile 7	profile 8	38437.2	30331	16358.4	15755.3	15922.4	19456.1	29232.4	13817.3	8462.4	9092.91	13506.8	12020.6
BSGatlas-gene-378	CDS	opuAB	18208.6	profile 10	profile 2	22977.1	25614.4	22082.9	16981	16756.9	16607.8	8015.77	13510.8	21915	15741.7	17126.3	21174.1
BSGatlas-gene-1765	CDS	ctaE	18196.6	profile 8	profile 2	43204.6	28943.9	18116.7	16250.1	11603	7305.1	25770.2	18261.5	7717.95	18196.2	12794.4	10195.1
BSGatlas-gene-3539	CDS	melC	18170.1	profile 10	profile 10	3009.71	18225	22776.5	23696.2	18129.1	13265.4	1655.9	9902.22	20640.3	42668	22283	21789.8
BSGatlas-gene-10	CDS	gyrA	18010	NA	NA	12668.8	17168	21106.1	17170.6	19191.7	16797.4	17230.7	19317.9	22882.1	19935.1	16127	16524.1
BSGatlas-gene-2598	CDS	pbuX	17945.9	profile 9	profile 9	123.406	322.085	8844.51	5353.81	16934.9	56646.2	110.857	141.76	3087.47	2760.95	16223.5	104801
BSGatlas-gene-370	CDS	yceF	17818.8	NA	NA	21329.6	14343.1	15911.6	15185.2	15394.2	20360.3	21150.1	22155.8	17833.4	12437.3	17568	20157.3
BSGatlas-gene-952	CDS	yfkN	17817.6	NA	NA	19629.6	16928.3	14780.1	17766.3	18973.2	15624.6	17015.1	14793.1	21904.5	24630.2	16490	15276.1
BSGatlas-gene-183	CDS	map	17771	NA	NA	37177.4	17754.5	12718.6	12896.3	13353.2	17733.6	20429.1	13839.5	16546.8	16173.1	16331.1	18298.7
BSGatlas-gene-3886	CDS	yvqJ	17668	profile 8	profile 2	37475.7	32584.8	14183.8	9228.4	8345.65	5568.34	36810.3	35748.8	6871.65	6068.29	12142	6988.67
BSGatlas-gene-1712	CDS	ykpA	17633	NA	NA	17201.4	14788.5	15672.1	18270.6	19718.7	25260.3	18640.6	17060.3	12607.2	13360.4	19516.4	19499.7
BSGatlas-gene-231	CDS	murP	17600.6	NA	NA	14197	11811.6	15753.6	17414.9	19288.1	19483.3	16591.2	20649	16554.1	26629.2	18309.4	14525.5
BSGatlas-gene-1148	CDS	bcaP	17353.6	NA	NA	11149.4	13984.5	17276.7	21114.6	18315.8	21983.3	8281.92	12949.9	13618.7	19850.3	21298.4	28419.5
BSGatlas-gene-9	CDS	gyrB	17336.9	NA	NA	11409.9	16505	19691.4	17021.7	19810.3	15900.2	16269.4	19062.1	20889.3	19726	16807	14950.1
BSGatlas-gene-1273	CDS	addA	17204.9	NA	NA	10789.3	11313.5	18724.3	17282.7	19547.2	19829.6	12884.3	14684.8	17530.8	18861.4	22228.2	22783.1
BSGatlas-gene-2858	CDS	accC	17171.3	NA	NA	17287.9	19013.4	25746.2	16484.4	16848.6	14234.6	15012.6	13104.7	20594	19071.4	13669.1	14989.2
BSGatlas-gene-4288	CDS	murAA	17158	NA	NA	14316.7	15320.6	18102.2	14419	15008.6	12582.2	17662.4	20466	24118.4	18392.1	18510.4	16997.4
BSGatlas-gene-2659	CDS	tyrA	17156.8	profile 8	profile 8	17646.6	24069.1	12585.4	16024.1	14443	18940.1	19318.3	21062.7	14995.8	14687.4	14932.9	17176.3
BSGatlas-gene-4299	CDS	atpB	17059.6	profile 4	profile 7	40963.4	18530.3	14889.5	12087.4	13477	11198.6	17135.4	11141.6	12353.4	20704.5	16267.9	15966.4
BSGatlas-gene-830	CDS	gatA	17013.2	NA	NA	18203.6	24031.2	20292.5	12655.7	12940.7	7873.07	17106.1	23873.3	23960.7	19520.2	12439.2	11262.3
BSGatlas-gene-1666	CDS	patA	16960.5	NA	NA	9256.33	15043.4	23717.4	17448	17937.4	11868.1	11750.8	20027.4	22061.5	23562.7	16890.2	13963.3
BSGatlas-gene-379	CDS	opuAC	16960.1	profile 10	profile 3	16039	22488.8	23306.2	17133.5	16161.3	13651.8	6910.29	12201.1	25523.6	17036.3	15480.1	17588.5
BSGatlas-gene-2267	CDS	yocH	16911.6	profile 3	profile 10	3824.52	7895.67	18153.3	7059.34	8616.61	6642.6	8647.47	27652.6	91689.7	8087.33	7652.98	7017.43
BSGatlas-gene-1412	CDS	yjcG	16787.1	profile 10	profile 9	8339.36	12325	15343.4	17240.5	24030.9	29833.6	14728.2	16198.4	16052.8	15171	15385.1	16797.2
BSGatlas-gene-3986	CDS	lutA	16748.4	profile 4	profile 4	15506.2	13944.6	10103	18108	19974.9	25647	14727.2	12355.8	9797.62	19532.3	19784.2	21499.7
BSGatlas-gene-4325	CDS	ywjH	16720.9	profile 5	profile 5	18309.5	19726.9	14007.7	16244.6	17984.9	19342.7	15281.9	16182.7	14969.8	16051.1	14598.2	17951.1
BSGatlas-gene-573	CDS	sigB	16695.7	profile 6	profile 6	11920.2	10840.1	39987.9	14730.8	13781.7	11924.6	13801.5	13202.1	27542.8	16190.4	14442.2	11984.7
BSGatlas-gene-2014	CDS	pksJ	16452.6	profile 6	profile 8	33207.8	20210.7	12797.3	17197.8	12443.4	17870.6	12763.2	9233.23	18024.4	16302.9	11756.8	15623.2
BSGatlas-gene-380	CDS	amhX	16449	profile 1	profile 9	10918.6	14030.8	17264	19965.6	21217.7	17917.3	10885.3	10711.1	12344.4	22217.8	19373.2	20541.9
BSGatlas-gene-2680	CDS	yphF	16325.2	profile 5	profile 5	20132.7	19269.1	11816.6	15489.6	15998.5	23697	17152.3	16467	7958.68	9875.84	18361.8	19683.3
BSGatlas-gene-182	CDS	adk	16247.2	profile 3	profile 7	25246.5	17854.4	14644.8	13587.8	13188.4	14584.2	16334.4	15836.8	19617.3	17600.1	13006.7	13465.4
BSGatlas-gene-2970	CDS	yqeZ	16229.5	profile 8	profile 8	37002.4	18090	11502.4	9922.89	10157.9	10136.8	38334.2	17284.5	8713.49	11078.5	11742.2	10788.3
BSGatlas-gene-2658	CDS	aroE	16116	profile 8	profile 8	22910.9	26759.9	10813.4	14988.1	11749.2	13890.3	18574.8	17379.9	14669.5	12928.7	13035.6	15692.5
BSGatlas-gene-4250	CDS	ywoG	16017.7	NA	NA	13927.3	13746.2	15594.6	14025.2	15169.7	14389.1	19448.9	20517.7	12383.7	15129.3	20389.1	17492.1
BSGatlas-gene-2666	CDS	trpE	15906.7	profile 3	profile 10	3381	28030.1	15756.9	16520.1	14515.4	12556	6704.05	39719.7	19010.6	14790.3	8874.09	11022.6
BSGatlas-gene-230	CDS	amiE	15854.5	NA	NA	14794.1	11170.6	12978.8	16052.3	18571.4	18857	16690.1	17111.6	13054.9	19699.8	17010.5	14262.8
BSGatlas-gene-4635	CDS	yxaM	15768.3	profile 2	profile 2	59609.2	43655	11976.6	5427.41	2688.68	1838.15	27304.7	20672.8	7203.17	3508.4	3033.59	2302.36
BSGatlas-gene-4038	CDS	clpP	15757	profile 10	profile 10	6585.84	8757.88	28521.6	16223	17838.9	12863.7	7030.83	10984.5	31583.6	16296	16800.1	15598.4
BSGatlas-gene-831	CDS	gatB	15733.2	NA	NA	19789.4	20298	16349.4	13065.3	11811.3	9138.44	18342.7	21678.4	20240.7	14735.4	12132.5	11216.6
BSGatlas-gene-1127	CDS	glpF	15609	NA	NA	4645.92	8009.36	8574.42	20770.9	16833.2	27006.1	4010.1	12368.4	8150.83	16341.4	26504.1	34093.9
BSGatlas-gene-2664	CDS	trpC	15564.4	profile 2	profile 1	6784.81	26281.3	10770.9	15292.7	14705.6	15769.6	12417.3	32629.5	13261.8	13509.8	11748.7	13600.7
BSGatlas-gene-3473	CDS	rpsD	15550.9	NA	NA	15659.9	18092.5	20268.9	11685.6	11603.4	6775.89	12171.8	19140.1	27003.3	20164.9	12676.9	11367.6
BSGatlas-gene-2661	CDS	trpA	15507	profile 2	profile 2	13141.6	21193.7	12844.9	13250.9	11760.4	12671.6	22017	28622	13833.6	14782.4	11555.2	10411.1
BSGatlas-gene-4398	CDS	rocC	15462.3	profile 5	profile 5	18905	8471.84	8037.96	10095.4	12105.7	16462.3	16767.1	20505.6	12430.5	12713.1	26322.2	22731
BSGatlas-gene-2015	CDS	pksL	15379.5	profile 6	profile 7	37136.3	19273.9	11866.6	15371.5	10763.2	14330.8	12557.9	7578.21	17463.9	16154.6	9367.71	12689.3
BSGatlas-gene-1543	CDS	ykfB	15352.9	profile 8	profile 2	20515.7	20309.3	12931.9	14449.8	13083.8	12128.5	22154	16755.8	10528.7	13206.5	14907.5	13263
BSGatlas-gene-4294	CDS	atpG	15308.4	profile 4	profile 7	35901.3	15208.4	11419.5	11217.1	11311.1	14356.1	16920	8870.89	10242.3	17357	14073.2	16823.7
BSGatlas-gene-2699	CDS	gudB	15217.8	NA	NA	13504.4	11089.4	12759.7	17974.6	17886.5	20273	10137.1	9983.38	14168.4	18763.9	16230.6	19842.9
BSGatlas-gene-2104	CDS	tkt	15120.9	NA	NA	22981.2	18078.6	11859.3	12454.3	11485.7	13960	15721.4	16007.9	13381.1	13816.7	14767.8	16937.4
BSGatlas-gene-453	CDS	dtpT	15091.9	profile 3	profile 3	9053.55	20243.1	23697.2	12326.9	13259.1	9826.6	12560.7	25200.3	18555.2	15308	11696.1	9376.5
BSGatlas-gene-2981	CDS	hrcA	15090.7	profile 6	profile 6	8674.24	8510.09	22420.9	12630.9	16708.1	14867.7	8032.53	12004.7	36500.9	16536.8	11421.2	12780.2
BSGatlas-gene-161	CDS	rplC	14930.1	NA	NA	24994.8	17883.7	13723.6	12345.9	12885.7	10035.4	16094.9	12814.5	14330.8	15787.6	14473.4	13790.4
BSGatlas-gene-3749	CDS	ald	14917.9	profile 9	profile 9	6894.77	7467.35	15870.2	18797.5	23866.9	26168.3	5768.25	6257.33	17059.4	16865.6	15513.1	18485.9
BSGatlas-gene-1987	CDS	recA	14912.2	NA	NA	8742.76	12992.8	19251	12807.9	14124	10123.1	12179.9	17440.1	22303.6	16833.2	17232.6	14915.1
BSGatlas-gene-3500	CDS	ytnP	14768.6	profile 4	profile 4	9274.78	10973.8	9224.03	16929.7	18136.3	24565.7	9376.44	10660.3	10555	18831.5	17806.3	20889.3
BSGatlas-gene-154	CDS	rpsL	14717.7	profile 3	profile 3	14034.3	17390.9	16269.2	12201.5	12276.1	11395.7	15302.3	18879.9	24584.4	14672.8	9343.55	10262.2
BSGatlas-gene-4323	CDS	glpX	14671.7	NA	NA	14433.7	16695.3	14534.9	13976.2	14026.1	12674.2	12624.5	14146.8	15196.6	17160.3	14398	16193.9
BSGatlas-gene-2628	CDS	ponA	14668.4	profile 6	profile 9	7172.72	8052.53	14175.1	13050.3	14320.2	17659	10672.3	12662.7	31381.1	14594.1	14791.5	17489.7
BSGatlas-gene-1818	CDS	ylmD	14630.5	NA	NA	11181.4	16284.5	18023.3	17210.2	13658.4	8198.13	12120.7	16542.8	17626.5	20811.2	13056.6	10851.8
BSGatlas-gene-3685	CDS	pgi	14568.6	NA	NA	12905.3	14493	15600.7	13954.8	13712.5	12296.1	10874.5	15977.1	17040.8	19022.8	14468	14477.6
BSGatlas-gene-3450	CDS	argG	14545.2	profile 5	profile 5	11959.3	12967.2	12606.8	9175.46	16135.1	12921.4	21220.8	17893.4	15152.9	7685.42	17120	19704.6
BSGatlas-gene-3141	CDS	yrpD	14494.8	profile 1	profile 2	18023.5	16474.1	14658.6	16518	14784.2	12397.4	10866.7	11379.4	12266.2	17999.1	13943.3	14627.7
BSGatlas-gene-4493	CDS	yxlF	14396.4	profile 9	profile 9	2706.5	2063.23	11200.1	20585.8	20637.6	20626.3	3655.97	3529.26	16166.9	32289.3	14831	24464.2
BSGatlas-gene-2037	CDS	nrdE	14366.3	profile 6	profile 3	11656.9	14290.3	20774.7	14570.9	14304.4	10512.2	11554.4	12638	21769.7	17450.2	11276.8	11597.3
BSGatlas-gene-3343	CDS	trxA	14329.1	profile 3	profile 10	10056.4	14991.2	21274.7	12790.9	13731.4	12755	12876	17861.1	24072.4	9593.62	11337.7	10608.2
BSGatlas-gene-893	CDS	yfnI	14244.4	profile 6	profile 10	7991.82	10578.7	18649.5	12986.4	14751.3	14302.7	11633.5	14325.4	24476.3	13888.3	12604.8	14743.6
BSGatlas-gene-162	CDS	rplD	14170.6	NA	NA	21567.5	16695	14204	11861.2	11573.1	8123.68	14459.8	12610.9	16119.1	17165.2	13245.2	12423
BSGatlas-gene-3784	CDS	thrB	14155.5	NA	NA	25128.3	12910.2	10253.8	9298.2	11603.6	7588.11	26121.3	18031.3	12213.2	13141.6	12184.3	11392.5
BSGatlas-gene-2046	CDS	glnA	14081.1	NA	NA	28852.3	15299.4	12445.6	11236	12061.2	8380.73	21982.8	13522.5	13708.6	13021.5	9796.58	8665.76
gap-705	un-annotated region	gap-705	14056.2	profile 1	profile 10	6516.51	12767	20498.5	18703.4	19168.2	9990.09	12777.6	16188.3	10982.3	16467.2	15687.1	8927.9
BSGatlas-gene-99	CDS	cysK	13986.7	NA	NA	11233.6	13517.2	13574.1	16148.8	17081.2	16663.8	14428.3	12104.3	12511.1	11622.2	13117.7	15837.5
BSGatlas-gene-2734	CDS	ribD	13979.2	profile 10	profile 9	5156.41	10818.3	15089.4	13636.3	16139.6	17166	11345	17468.2	16239	14573.9	14526.6	15591.5
BSGatlas-gene-4292	CDS	atpC	13973	profile 4	profile 7	28565.1	13676.3	12794.2	10698.9	10054.9	9229.2	13659.7	9906.95	10569.4	17360.8	15300.5	15860.3
BSGatlas-gene-3423	CDS	ytsJ	13948	NA	NA	12006.6	15501.1	17620.5	12096.2	12518.9	10979.6	11929.4	18173.4	17895.1	14466.3	12220	11969.4
BSGatlas-gene-4324	CDS	murAB	13920.8	profile 4	profile 8	17914.7	16575.3	11096.8	13285.9	13972.2	15405.8	12017	11297.2	11325.4	14358	13718.8	16082.5
BSGatlas-gene-129	CDS	radA	13875.9	profile 9	profile 9	6399.03	5428.6	13128.7	13896.4	15299.4	27808.6	10288.1	9564.76	17533.1	9182.56	15651	22330.9
BSGatlas-gene-4485	CDS	licC	13875.3	profile 10	profile 1	4880.25	11105.4	9404.34	19146.1	10973.4	14779.3	3758.37	22476	14468.5	27851.4	13807.9	13852.1
BSGatlas-gene-369	CDS	yceE	13852.2	NA	NA	13424.3	10365.7	14008.7	12427.8	12707.9	12783.6	15011.2	16026.1	16929.2	12454.3	15320.8	14767.3
BSGatlas-gene-1354	CDS	appB	13837.9	profile 2	profile 2	23070.4	26395.6	18498	11756.9	10873.2	7914.01	18725.9	12649.3	10733.6	11084.7	8348.65	6004.4
BSGatlas-gene-2665	CDS	trpD	13793	profile 3	profile 1	3790.65	22913.7	9254.48	13501.7	14978.2	16726.1	8141.65	28632	12083.3	10709.9	10038	14745.8
BSGatlas-gene-3349	CDS	fadR	13748.1	NA	NA	8038.51	12894.8	12447.4	17195.5	16257	20043.1	7547.73	12052.8	11920.7	18986.6	13840.7	13752.8
BSGatlas-gene-1807	CDS	ftsA	13742.3	profile 5	profile 5	17544.3	16499.3	10214.9	14240.3	12808.1	18465.1	14892.6	12535.5	11502	9463.39	12842	13899.5
BSGatlas-gene-689	CDS	ydgF	13738.2	NA	NA	11755.7	13223	14384.9	12906.4	12865.1	12843.8	12244.4	18688.3	11616.4	12058.9	17283.2	14987.9
BSGatlas-gene-4633	CDS	yxnB	13672.2	profile 2	profile 2	38358	29510.3	10283.6	5590.28	2945.62	2229.61	33728	26269.8	5479.07	4101.06	3280.09	2291.16
BSGatlas-gene-2652	CDS	qcrC	13648.2	profile 5	profile 7	23586.2	15509.8	11925.7	12018.4	12994	11802.4	14487.4	9815.62	8382.42	12887.1	15075	15294.2
BSGatlas-gene-167	CDS	rpsC	13509.1	NA	NA	19490.6	15218.6	13011	12451.4	11485.5	12590.3	13297.5	11038.9	15977.8	15068.1	11504.6	10974.6
BSGatlas-gene-4222	CDS	ywqJ	13470.9	NA	NA	14506.2	13835.8	10943.9	11353.1	15033.4	14094	20178	15239.4	14021.2	10966.2	11537.6	9941.93
BSGatlas-gene-1364	CDS	oppF	13379.2	profile 8	profile 8	19017.3	17063.6	10716.9	10084.9	13005	14844	16234.2	13409.7	9771.32	12873.6	11848.7	11680.6
BSGatlas-gene-3370	CDS	cstA	13366.8	profile 4	profile 4	10890	13533.4	7164.49	17646.7	12662.6	20390.1	5775.66	9752.7	6050.27	16337.4	17366	22832.3
BSGatlas-gene-4198	CDS	rbsB	13317.9	profile 1	profile 1	6327.23	17449.8	7082.8	23527.2	13796.5	17504.4	1427.92	5893.49	6536.06	29198.6	11555.3	19515.3
BSGatlas-gene-4163	CDS	gtaB	13304.4	profile 10	profile 6	7868.34	9097.35	28462	13001.7	12545.4	9444.07	7838.67	10476.6	20956.7	15755.5	12672.4	11533.6
BSGatlas-gene-155	CDS	rpsG	13284.4	NA	NA	18530.6	16723.5	12847.7	10164.3	8960.27	10230.9	15101.8	16428	16873.1	12646.5	10435.1	10471.3
BSGatlas-gene-988	CDS	malA	13144.7	profile 8	profile 7	23165.1	7773.33	4741.31	11215.2	10971.1	12483.1	17460.5	19274.7	7060.96	14849.3	14837	13904.7
BSGatlas-gene-93	CDS	tilS	13042.5	NA	NA	9350.4	12290.1	14389	12132.9	14237.6	15294.6	11203.8	15714.9	15302.9	10882	12930.6	12781.3
BSGatlas-gene-1751	CDS	ylaG	13040.8	profile 3	profile 3	13009.3	12463.5	16401	11338.2	11411.7	9408.08	13780.9	16992.7	18158.7	11244.6	12043.2	10237.3
BSGatlas-gene-1544	CDS	ykfC	12947.1	profile 8	profile 2	17511.5	18134.2	12038.4	11332.5	9716.54	9563.59	20231.3	16649	9243.97	10147.2	11242.3	9555.15
BSGatlas-gene-4482	CDS	ywaA	12924.9	NA	NA	8472.4	14309.4	16168.3	12037	13704.8	9356.39	10196.8	14446.8	16155.5	16094.6	12443.3	11713.2
BSGatlas-gene-3347	CDS	etfB	12900.6	profile 1	profile 1	6506.69	11985.9	10809.8	18101.9	15644.4	19189.7	5959.85	11418.5	10478.9	19527.5	12261.7	12922.1
BSGatlas-gene-4530	CDS	yxjG	12876.8	profile 10	profile 3	9440.85	16802	18443.9	13056.6	10790.5	6480.9	6341.82	14471.8	20614.6	17441	11114	9524.07
BSGatlas-gene-402	CDS	putP	12859.3	profile 8	profile 8	22646.3	13575.6	8667.38	7437.69	9387.3	9240.78	20581.1	16390.9	8540.03	11296.5	14233.9	12314.3
BSGatlas-gene-1947	CDS	proS	12844.8	NA	NA	18934.5	13991.2	11273.6	11105.1	11197.8	13322.5	14687.8	13270.8	10874.7	9541.02	12419.9	13518.5
BSGatlas-gene-4353	CDS	albA	12831.1	NA	NA	23044.4	13213.2	13285.7	8649.95	9897.53	6849.79	23552.2	16029.7	10516.5	11609	10058.1	7266.96
BSGatlas-gene-4439	CDS	qoxA	12830	profile 7	profile 7	38099.6	12663.5	10320.2	5059.1	8192.72	8037.19	28854.5	8686.29	6834.33	10365.7	9048.81	7797.53
BSGatlas-gene-3970	CDS	eno	12796.1	NA	NA	10983.6	14410.6	13801	10270.7	10053.3	8847.47	9018.61	15087.2	17811.1	18361.1	12377.3	12531.7
BSGatlas-gene-371	CDS	yceG	12780.7	profile 3	profile 6	9791.14	11922.2	17241.2	11015.9	12075	10672.1	12628.7	16690.2	20725.5	11439.5	9604.21	9563.13
BSGatlas-gene-3701	CDS	pbpD	12772.5	NA	NA	8668.24	11338.3	16738.9	11901.6	13309.9	8718.56	11603.5	14232.8	16904.9	18760.1	11216.3	9877.26
BSGatlas-gene-2712	CDS	serA	12675.3	profile 2	profile 2	16099.3	17824.9	13474.5	9952.17	7899.95	6439.63	16561.5	21058.1	16539.3	10659.4	7666.95	7928.52
BSGatlas-gene-3241	CDS	relA	12654.2	NA	NA	9855.92	12731.8	14109.2	13401.8	14418.8	12875.5	10455.3	13462.5	12907.2	12904	12833.7	11894.4
BSGatlas-gene-3301	CDS	hemL	12638.4	NA	NA	16174	11334.2	12182.5	10157.6	11223.7	13583.5	14758.5	11788.3	13896.5	10370.3	11552.7	14638.8
BSGatlas-gene-2732	CDS	ribA	12628.2	profile 10	profile 10	4028.71	9999.62	15202	12653	14383.1	13207.5	8896.69	15959.8	17368.7	15121.3	12313.9	12403.7
BSGatlas-gene-1363	CDS	oppD	12517.1	profile 8	profile 8	21056.1	16599.2	9250.04	8860.41	10983.7	12799.5	15827.6	11634.5	7533.85	12508.1	11703.7	11448.7
BSGatlas-gene-1336	CDS	carA	12469.3	profile 5	profile 5	6497.29	10746	7764.56	5846.61	12969.7	18567.1	18701.5	16669.1	12182.5	6181	15552.9	17953.5
BSGatlas-gene-1075	CDS	katA	12462.6	profile 6	profile 6	13865.5	4511.82	26396.9	15181.6	11308.5	4737.56	5846.39	7146.24	24477.2	17723.9	7254.46	11100.5
BSGatlas-gene-3482	CDS	acuC	12431.4	NA	NA	8245.97	12009.6	10658.6	13745.6	14202.5	15277.6	7468.2	11107.3	11052.1	18613.3	11854.3	14941.7
BSGatlas-gene-4333	CDS	fadF	12389.2	profile 1	profile 5	15623	24009.1	7374.19	9578.61	9411.25	23325.3	7527.93	10587	9280.34	13372.6	10408.2	8172.98
BSGatlas-gene-468	CDS	fpbN	12331.5	profile 8	profile 2	17418.5	13651.5	11390.2	9214.58	7311.29	4960.22	17411.4	24551.6	9011.52	11266.3	12755.5	9035.08
BSGatlas-gene-75	CDS	ctc	12330.4	profile 6	profile 6	11694.8	7807.66	33731.8	10343.2	7826.8	6098.23	10700.2	7577.31	20130	12482.6	10430.2	9141.83
BSGatlas-gene-188	CDS	rpsK	12053.7	NA	NA	16048.7	14534.2	14753.1	8865.17	8601.57	5782.4	11511.7	13790.1	20590.7	16158.3	7426.13	6582.2
BSGatlas-gene-1044	CDS	perR	12027.5	profile 10	profile 9	7788.32	7724.59	14728.9	12669.7	13520.3	15424.4	8868.36	11609.2	16232.9	8157.43	13129	14477.2
BSGatlas-gene-1839	CDS	pyrD	12000	profile 9	profile 4	1474.23	1922.46	2991.52	5464.35	15300.9	64914.6	267.804	317.5	4128.77	4283.07	6542.37	36392.3
S1110	tentative ncRNA	S1110	11951.7	NA	NA	11464.1	9916.26	13635.1	13022.5	13250.5	8899.82	10291.8	9049.5	12778.4	22707.4	10165.5	8239.27
BSGatlas-gene-228	CDS	ybbC	11937.8	NA	NA	7886.63	8660.33	14759.4	11813.6	12968	8920.22	10568.5	15899.7	15072.2	19015.1	10575.6	7114.66
BSGatlas-gene-2016	CDS	pksM	11905.9	profile 6	profile 2	28936	15565.3	10047	11851.1	7403.64	9070.39	8052.91	5555.02	16811.6	13832.1	7049.26	8695.96
BSGatlas-gene-2805	CDS	gndA	11903.8	profile 2	profile 8	12428.6	12510.6	10024.1	9126.14	10329.9	11960.1	13904.7	16487.1	13456.4	9441.09	11259.9	11917
BSGatlas-gene-1542	CDS	ykfA	11869.2	profile 8	profile 8	18363.2	15281.9	9233.93	10797.3	9945.83	10846.8	17904.2	11412.4	7164.91	8236.91	11975.1	11268.1
BSGatlas-gene-469	CDS	fpbO	11867.7	profile 8	profile 2	20691.9	13399.8	8752.6	8777.61	6841.17	6707.57	18091.4	20878.3	7040.74	8751.32	12575.8	9903.68
BSGatlas-gene-479	CDS	gabD	11764.6	NA	NA	6827.97	11147	17684.8	8494.72	9385.67	6665.96	7949.33	14401.9	21956.4	13394.3	11641.2	11625.7
BSGatlas-gene-4147	CDS	tagO	11764.2	NA	NA	9758.63	11377.6	10698.6	10712.4	11032.1	14439.8	11625.8	15539.8	8975.17	10038.1	13649.7	13322.2
BSGatlas-gene-3311	CDS	clpX	11762.5	profile 3	profile 2	14860.3	14602.8	12188.2	8393.36	8666.18	10918.8	13043.5	17772.5	15286.7	6632.91	8971.43	9813.33
BSGatlas-gene-1376	CDS	yjbH	11690.4	NA	NA	10115.4	12586.7	14043.7	10295.4	11003.6	11350.3	9773.06	14210.8	12639.4	9997.97	12064.8	12203.8
BSGatlas-gene-4681	CDS	rocE	11589.4	profile 5	profile 2	17990.4	12792.3	10104.9	10546.7	12388.5	8281.2	13019.1	10811.8	7981.4	12564.5	11961.6	10630.3
BSGatlas-gene-532	CDS	mntH	11572.4	profile 3	profile 3	8017.33	14533.7	19955.1	8886.66	9704.09	6755.91	11072.4	20822.3	12478.4	8444.17	10382	7816.42
BSGatlas-gene-1843	CDS	cysH	11557.8	NA	NA	7927.79	12609.6	15264.5	11472.9	11959	8888.29	10415.5	14667.6	15269.9	12326.3	8966.13	8926.51
BSGatlas-gene-1731	CDS	pdhB	11508	profile 10	profile 2	15725.1	15832.9	10725.9	9735.87	7859.19	6160.15	6903.88	11619.1	14438.8	20680.2	9066.31	9349.12
BSGatlas-gene-4632	CDS	yxbA	11461.6	profile 8	profile 2	27938.4	22906.8	8030.36	6388.13	3792.43	3887.74	30943.9	20654.8	3840.53	2661.31	3487.41	3007.79
BSGatlas-gene-1844	CDS	cysP	11432.2	NA	NA	13027.7	12581.7	10216.4	10245.4	10431.1	12359.8	12588.3	12785.5	9016.54	9465.92	11591.6	12876.7
BSGatlas-gene-1730	CDS	pdhA	11428.4	profile 10	profile 2	14531.7	13005.6	10860.2	11045.8	8597.23	10224.2	7174.67	10509.1	13312.2	17522.6	9376.53	10981.1
BSGatlas-gene-4302	CDS	glyA	11422.9	NA	NA	10551.1	13334	13303.3	9363.75	12370.4	7839.51	9908.71	11929.8	14239.8	12709.6	10451.1	11074.2
BSGatlas-gene-1367	CDS	spx	11401.9	profile 6	profile 6	7922.24	6457.67	17647.8	12914.5	9830.15	9016.84	8996.18	9687.92	22847.4	9403.28	10847.5	11251.4
BSGatlas-gene-2873	CDS	yqhQ	11394.4	profile 3	profile 3	8485.59	10731.4	20758	10238.4	10083.8	7086.01	11737.4	14437.5	12929.9	11845.3	10325.5	8073.74
BSGatlas-gene-1335	CDS	argD	11390.7	profile 5	profile 5	6923.41	9477.33	6427.26	5562.83	11673.6	18514.4	16894.5	14262.9	8687.66	5005.43	15178.8	18080.2
BSGatlas-gene-4259	CDS	bcrC	11296.5	profile 10	profile 10	2841.78	5445.18	16560.1	14016.1	11351.9	10429.1	6320.89	12512.7	23591.4	10297.8	11400.1	10790.6
BSGatlas-gene-3769	CDS	yumC	11285.4	NA	NA	8816.37	14358.4	15622.5	7995.9	9542.37	5739.62	11394.4	20047.2	15534.2	9852.53	8853.32	7667.46
BSGatlas-gene-141	CDS	sigH	11256.3	NA	NA	12325.5	13202.5	8532.84	10445.4	11979.5	15525.5	18715.6	10057.2	6831.79	6280.87	10101.2	11077.4
BSGatlas-gene-1885	CDS	ffh	11215.9	NA	NA	13502.7	10625.5	11575.9	10607.8	10287.1	8199.18	11035.5	10773	12032	12209.2	12353.5	11389.8
BSGatlas-gene-1972	CDS	rnjB	11205.8	profile 8	profile 2	11750.9	14611.4	11261.8	10129	11333.1	9987.66	14606.9	13280.9	9466.39	9674.75	9299.64	9067.33
BSGatlas-gene-3741	CDS	yueB	11172.9	profile 10	profile 7	14188.5	11005.1	11617.6	11884	11492	10624.3	6170.77	7684.53	16015.2	11752.4	10652.7	10988
BSGatlas-gene-281	CDS	aimA	11144.1	NA	NA	4587.79	3594.98	9276.31	9146.17	11832.1	17792.7	4307.48	9605.55	12406.8	12839.5	15771.4	22567.8
BSGatlas-gene-1693	CDS	rok	11142.1	NA	NA	8627.58	11970.6	13990.4	10193.8	12021.7	10107.3	10628.7	12060.2	13319.5	9985.1	10668.3	10131.5
BSGatlas-gene-202	CDS	salA	11039.6	profile 4	profile 4	7469.12	7788.83	8498.24	11430.6	12245.5	18551.3	9055.26	10273.5	8745.89	9600.95	13536.1	15280
BSGatlas-gene-4119	CDS	prfB	11029.2	profile 6	profile 9	9774.69	10006.6	11586.8	9172.58	10316.5	11991.4	11084.5	11143.3	14652.5	9383.84	10621.3	12616
BSGatlas-gene-786	CDS	gabP	10986.5	profile 1	profile 2	14200.5	14550.5	10953.9	9144.37	8256.99	6630.99	10555.9	11923.4	11494.7	15125.1	8925.79	10075.8
BSGatlas-gene-2969	CDS	floA	10941.5	profile 7	profile 7	34785	11502.7	5144.08	5799.99	5338.29	7795.44	28064	8336.3	3525.32	4771.09	8120.16	8115
BSGatlas-gene-134	CDS	gltX	10879.6	NA	NA	13457.5	11417.5	8921.5	9207.14	9631.6	12971.8	11176.5	12641.4	10450.4	8053.06	10701.8	11924.5
BSGatlas-gene-434	CDS	comS	10874.8	profile 2	profile 2	27992.5	23132.8	4057.87	2485.11	2215.81	1458.03	38061.1	23312.9	2750.2	2209.55	1679.32	1142.9
BSGatlas-gene-3729	CDS	pncB	10843.8	NA	NA	13538.4	11647.8	9206.68	9668.31	10269.1	11115.1	10323.3	9782.28	9686.64	9615.95	12288.6	12983.5
BSGatlas-gene-4094	putative ncRNA	S1335	10827.2	NA	NA	2917.38	5599.71	11094.7	16812.3	20004.8	15889.8	6111.48	8169.79	8893.35	14348.8	11121.3	8962.6
BSGatlas-gene-1968	CDS	asd	10819.6	NA	NA	8813.56	10163.6	10967.9	10995.9	12303.3	13030.9	11051.7	11530.4	10806.1	9170.61	10366.1	10635.5
BSGatlas-gene-1832	CDS	pyrP	10816.1	profile 9	profile 9	3525.34	6638.69	12805	6690.88	23123.1	13775.1	1020.63	1637.39	5031.84	7710.48	12087.6	35746.8
BSGatlas-gene-4477	CDS	dltA	10786.3	profile 3	profile 2	19566.9	14557.6	10016.2	7483.55	7073.7	5754.73	12679.2	12905.5	15931.7	8625.06	6996.79	7845.24
BSGatlas-gene-2811	CDS	yqjD	10688.6	profile 4	profile 4	10019.2	9231.43	8268.43	11134	11681.2	13480.2	8674.34	8956.16	7510.31	11881.7	13234	14192.2
BSGatlas-gene-4447	CDS	ywcA	10687.1	profile 1	profile 9	3365.75	5222.79	7582.29	15502.5	12615.4	12550.1	4234.93	8950.34	5936.04	19016.4	18852.1	14416.4
BSGatlas-gene-177	CDS	rplR	10661.5	profile 6	profile 2	15264.6	11635.5	10849.2	9124.02	8458.45	7994.47	9357.67	9852.41	15242.7	13745.8	8144.36	8268.36
BSGatlas-gene-4497	CDS	sigY	10633.6	profile 9	profile 9	1893.82	1320.08	9699.86	16515.1	16779.1	9353.07	2527.02	2564.61	14092.1	28780.5	9963.45	14114.9
BSGatlas-gene-4754	CDS	ssbA	10632	profile 6	profile 3	10210.9	12116	12799.5	9524.84	9892.94	5886.78	8520.31	10257.7	18333.6	12271.4	8682.68	9087.61
BSGatlas-gene-3786	CDS	hom	10610	NA	NA	21638	12266.3	7580.88	5600.99	8848.77	5487.05	18737.8	12778.4	7806.08	8524.69	8750.71	9300.54
BSGatlas-gene-467	CDS	thrD	10607.2	NA	NA	9366.82	11780.2	9659.93	7602.58	9599.33	7633.9	8113.01	13843.2	12840.6	14713.9	9701.65	12430.8
BSGatlas-gene-1338	CDS	argF	10564.3	profile 8	profile 5	8088.67	10044.3	6156.23	4000.38	7351.99	13337	23181.5	16394.5	11053.3	4724.92	10177.5	12260.6
BSGatlas-gene-812	CDS	purH	10559.7	profile 9	profile 4	1531	2042.81	3934.76	4969.52	17480.3	43202.8	1386.37	1661.69	9300.75	10084.6	5677.08	25445.1
BSGatlas-gene-2633	CDS	aspB	10531.3	profile 9	profile 4	11007.7	9025.76	8997.84	11622.7	12051.1	15747.1	7427.08	5876.63	10201.4	10496.1	10307.5	13615.2
BSGatlas-gene-3312	CDS	tig	10504.2	profile 3	profile 2	17830.2	15586.9	10539.9	8112.36	7940.15	7443.11	10122.9	9169.54	13575.1	9759.84	7521.39	8448.55
BSGatlas-gene-3537	CDS	melE	10488.1	profile 10	profile 10	2153.51	10111.6	9997.67	14413.5	10558.7	12384.2	1335.55	6393.51	11633.7	20507	11626.2	14741.9
BSGatlas-gene-3973	CDS	pgk	10482.9	NA	NA	7978.59	10499.7	11688.3	8531.2	10060.9	7625.51	7753.49	10266.9	13375.4	16307.9	10505.9	11201.2
BSGatlas-gene-4522	CDS	pepT	10474.3	NA	NA	6530.57	8741	11309.4	11513.4	13215.3	11760	7079.73	9713.56	12814.9	13963.1	9523.55	9527.03
BSGatlas-gene-3316	CDS	leuB	10472.4	profile 4	profile 8	18815.9	15560.3	9916.55	9199.3	6979.86	10371	10462.2	6940.27	8462.89	11026.9	7252.65	10680.8
BSGatlas-gene-263	CDS	skfC	10459.1	profile 8	profile 8	75131.5	20850.3	682.447	949.133	679.748	1594.9	19720.6	2895.96	471.285	465.892	932.666	1135.39
BSGatlas-gene-3286	CDS	minD	10438.4	profile 3	profile 3	11705.7	11759.9	12187.9	9468	8290.66	7692.23	10907.7	12733.2	16466.5	8261.64	7944.52	7842.86
BSGatlas-gene-1361	CDS	oppB	10419.1	profile 5	profile 8	21163.9	13638.3	6522.39	6554.45	8271.73	10025.8	14092.2	8485.72	5056.55	9549.34	10987.4	10681.4
BSGatlas-gene-1373	CDS	pepF	10310.9	profile 8	profile 8	12224.9	13368.6	9447.95	9655.76	9977.22	10878.4	10650.1	10580.3	9733.08	8365.21	8891.58	9958.17
BSGatlas-gene-233	CDS	murQ	10298.1	NA	NA	5752.67	6005.22	9353.21	10705.5	13100.5	11007.7	8077.51	12215.6	11232.3	15927	11356.5	8843.33
BSGatlas-gene-2948	CDS	sigA	10229.9	profile 3	profile 6	9018.5	8672.65	11630.1	11580.8	9342.42	8956.04	10562.1	10287.5	16196.9	9387.26	8712.68	8412.39
BSGatlas-gene-3661	CDS	yubA	10218.1	NA	NA	7853.07	9006.17	10418.8	9868.11	10201.6	12508.3	8435.51	13833.9	8683.19	8153.41	12341.6	11313.5
BSGatlas-gene-565	CDS	ndoA	10198.8	NA	NA	10057	10551.8	8432.83	9717.16	11446.4	13083.4	8778.07	9409.88	8033.64	8769.14	11112	12994.1
BSGatlas-gene-3471	CDS	dgcP	10170.2	profile 5	profile 9	6361.36	8125.16	11671.7	10184.8	10601.1	10958.8	10209.9	11356.3	10333.8	9341.45	12064.6	10833.6
BSGatlas-gene-4622	CDS	csbC	10169	profile 6	profile 6	2912.46	1906.73	53225.3	7365.05	4065.48	2563.6	3747.69	4084.45	22329.3	8245.77	6590.46	4991.11
BSGatlas-gene-505	CDS	ycsN	10164.8	profile 2	profile 2	15547.9	13748.3	8979.64	9443.76	7923.78	7264.71	13194.7	10647.7	8904.71	9584.94	8907.45	7830.4
BSGatlas-gene-2910	CDS	yqgS	10147.2	NA	NA	12539.9	10854.3	8616.11	9294.8	10244.9	11828.4	9474.44	9663.11	8875.35	9568.96	9856.91	10949.4
BSGatlas-gene-3420	CDS	accA	10126.6	profile 7	profile 8	17375.4	17822.2	7059.39	7848.39	8072.66	9736	13187.6	8870.89	6944.7	6367.22	8459.56	9774.84
BSGatlas-gene-4104	CDS	uvrA	10100.5	NA	NA	8014.57	7161.12	10160.5	8981.11	10440.8	11577.2	9151.07	9010.71	12247.2	9673.87	12347.4	12440.9
BSGatlas-gene-1169	CDS	dat	10068.5	NA	NA	10561.9	8642.36	5537.9	9666.88	10575.3	18349.9	12517.7	7173.94	4789.6	6725.38	12058	14223.4
BSGatlas-gene-916	CDS	yfmG	10019.7	profile 8	profile 2	49612.4	28034.3	3005	1608.99	996.204	1273.3	23923.1	7659.36	1200.52	689.689	1157.49	1076.69
BSGatlas-gene-3864	CDS	yusV	10003.6	profile 8	profile 2	12414.1	15014.6	9094.49	7840.02	7186.97	5581.19	15626.1	18619.4	6233.65	5436.14	9844.75	7151.57
BSGatlas-gene-3518	CDS	opuD	9953.16	profile 2	profile 2	13047.1	12101.9	10650.7	9608.29	8250.26	8295.88	9864.21	11948	9705.88	8668.2	9091.11	8206.27
BSGatlas-gene-4271	CDS	ureC	9950.25	profile 7	profile 8	16281.4	13008.5	7591.26	8626.17	7543.96	8120.07	16526.2	9200.31	7618.21	8173.21	8546.09	8167.62
BSGatlas-gene-990	CDS	malP	9924.78	profile 1	profile 5	14844	5892.84	3919.45	12024.4	8559.56	12574.6	6480.78	10521.3	4232	16217.7	11415.8	12414.9
BSGatlas-gene-3568	CDS	metK	9842.47	NA	NA	9827.34	10337.2	10584.3	9285.66	9312.76	8032.02	8918.07	11906.7	11636.7	10227.3	8968.7	9072.84
BSGatlas-gene-846	CDS	rapH	9833.67	NA	NA	19805.7	14016.7	7927.86	9497.06	7097.18	7018.62	15384.4	9330.71	6177.25	7556.46	7629.97	6562.13
BSGatlas-gene-4296	CDS	atpH	9794.69	profile 6	profile 2	16746	10557.5	11507.2	7692.05	7476.25	4819.78	9022.79	6625.3	10609	17938	7632.53	6909.88
BSGatlas-gene-1721	CDS	ktrC	9771.17	NA	NA	8737.04	9215.58	9456.32	10807.3	11067.9	11675.4	7846.34	8676.45	8856.85	8476.5	10994.2	11444.1
BSGatlas-gene-4067	CDS	cwlO	9738.12	NA	NA	10966.4	13547	10689.6	7278.84	6894.44	3975.32	10593.9	11982.2	14280.6	12840.4	7590.94	6217.82
BSGatlas-gene-1948	CDS	polC	9717.47	NA	NA	9639.02	8499.92	9343.82	9224.18	9807.58	11698.4	10255.1	9681.69	10029.6	9200.51	9253.03	9976.79
S63	tentative ncRNA	S63	9685.92	NA	NA	11105.7	11232.7	6742.75	9574.73	9575.5	13413.7	7351.87	10229.6	6431.42	7401.68	11370.1	11801.2
BSGatlas-gene-178	CDS	rpsE	9685.64	profile 5	profile 7	23553.9	9999.78	5024.18	7128.6	6797.18	12645.2	10282	6397.06	6187.25	6864.26	9704.32	11644
BSGatlas-gene-1819	CDS	ylmE	9675.85	NA	NA	7964.34	9786.8	9911.94	10799	9766.17	8573.53	8719.53	10011	10650	11079.4	9675.17	9173.27
BSGatlas-gene-570	CDS	rsbU	9621.74	NA	NA	6916.95	9599.67	10412.1	9612.86	10182.3	8620.12	8839.57	11614.7	11451.7	10433.2	9293.12	8484.7
BSGatlas-gene-1362	CDS	oppC	9603.65	profile 5	profile 8	17889.9	13713.6	6313.04	6473.4	7888.12	10187.1	12076	8306.66	5181.45	9473.39	8866.9	8874.25
BSGatlas-gene-3315	CDS	leuC	9594.07	profile 5	profile 8	15788.8	14205.8	6877.16	8514.36	7136.59	16208	9818.75	5780.09	6603.72	7506.55	5718.55	10970.4
BSGatlas-gene-1213	CDS	ecsB	9571.26	NA	NA	11040.1	11450.7	10177.2	8659.82	8491.38	7136.69	8565.08	12161	8767.39	10083.7	9731.64	8590.35
BSGatlas-gene-3384	CDS	rplT	9550.75	NA	NA	9175.05	9745.68	9969.1	8863.04	8150.41	8159.61	10984.3	11698.5	12114.6	9881.59	8346.58	7520.5
BSGatlas-gene-3258	CDS	csbX	9549.89	profile 1	profile 10	6234.06	8634.51	9820.95	11026.1	8631.81	10698	4146.84	9506.81	6735.21	13617.7	13095	12451.7
BSGatlas-gene-4478	CDS	dltB	9508.03	profile 3	profile 2	15446.5	12101.9	8451.65	7042.11	6917.7	7025.2	10859.9	10500.8	15328.8	7554.08	5793.35	7074.4
BSGatlas-gene-1716	CDS	mreBH	9307.17	profile 10	profile 9	790.12	1496.8	6233.47	5868.16	6806.64	6982.92	4269.54	14078.1	31114.5	7564.74	13901.7	12579.3
BSGatlas-gene-2246	CDS	yobO	9259.11	profile 1	profile 1	9616.03	11976.7	7378.02	13193.2	8575.85	11079.9	5971.56	8203.8	7694.43	10239	8071.28	9109.5
BSGatlas-gene-2719	CDS	resC	9257.21	profile 7	profile 2	17785.4	10874.2	9193.69	7435.35	7298.56	6672.62	11304.2	7725.37	7946.9	10449.3	7349.06	7051.91
BSGatlas-gene-2160	CDS	yoeA	9253.09	profile 8	profile 2	22213.5	16933.2	6842.82	6384.12	4808.67	5177.14	14518.5	11912.6	5890.67	4621.28	6120.62	5613.88
BSGatlas-gene-3785	CDS	thrC	9213.08	NA	NA	17954	8517.84	5243.58	5653.27	8669.44	8294.47	17837.9	9912.32	6366.1	6227.42	7417.69	8463.01
BSGatlas-gene-2309	CDS	yodF	9173.07	profile 2	profile 2	19579.6	20669.3	8591.18	4912.65	4112	3166.38	12005.1	14239.1	8467.91	5793.93	4362.86	4176.74
BSGatlas-gene-4349	CDS	argS	9163.56	NA	NA	10647.2	9544.59	8436.23	8791.74	9377.43	8495.15	8889.07	8389.04	7727.44	9653.95	10097.9	9912.97
BSGatlas-gene-3866	CDS	yusY/1	9158.61	NA	NA	9383.06	10913.7	9313.33	8156.49	8696.56	8591.18	7764.17	9505.85	8673.78	9951.37	8938.63	10015.2
BSGatlas-gene-2165	CDS	ggt	9157.71	profile 1	profile 1	5861.15	7924.69	7798.8	9944.03	9963.96	9541.69	8949.29	8780.43	7918.56	13006.1	10721	9482.82
BSGatlas-gene-2730	CDS	ribT	9144.12	profile 8	profile 9	5271.89	7198.68	8664	10001.2	10788.2	11332.5	10009.7	10379.5	8652.78	8202.28	10250.5	8978.07
BSGatlas-gene-3540	CDS	melA	9142.57	profile 9	profile 10	2300.79	8718.42	10029.1	13093.7	10431.2	8816.65	1573.45	5026.26	9214.01	17686.7	11209.1	11611.5
BSGatlas-gene-66	CDS	veg	9125.02	profile 5	profile 4	5055.13	5496.72	4330.37	8080.63	10150	21853.4	12006.6	7910.84	4490.75	3682.05	11972.9	14470.9
BSGatlas-gene-2131	CDS	ynfC	9079.07	NA	NA	7840.22	9565.91	15921.9	8156.29	7995.61	4820.2	10168.6	14905.4	9334.1	6954.91	7665.28	5620.44
BSGatlas-gene-3567	CDS	asnB	9072.81	profile 6	profile 7	12954.3	8286.94	9559.81	8630.02	7716.34	7005.46	8373.9	8391.33	12501.3	9730.8	7304.67	8418.82
BSGatlas-gene-4220	CDS	ywqL	9067.25	profile 7	profile 8	14885.7	10325.7	5848.4	6825.03	8240.86	9366.37	16818.2	9166.48	6338.32	4898.47	8580.62	7512.83
BSGatlas-gene-1940	CDS	tsf	9045.76	profile 9	profile 8	18447.9	11320.8	6842.55	7874.53	7482.05	7515.11	7182.11	5794.69	8503.14	8651.6	8578	10356.6
BSGatlas-gene-2562	CDS	ilvA	8994.73	profile 8	profile 5	8232.24	10005.6	7583.41	8069.45	10359.2	12138.6	10866	9529.14	7288.01	6468.33	7781.03	9615.84
BSGatlas-gene-109	CDS	lysS	8978.61	NA	NA	7232.99	8898.49	9002.23	9147.48	8813.61	8427.66	8578.98	10482.3	12362.2	10488.4	7344.3	6964.66
BSGatlas-gene-3309	CDS	lonA	8978.52	profile 6	profile 6	9352.11	8710.4	10539.2	8698.51	8906.17	9195.3	8004.94	8042.78	10064.8	8485.52	8538.23	9204.23
BSGatlas-gene-1874	CDS	recG	8948.33	NA	NA	5977.32	6784.94	7210.06	7259.18	11798.3	13821.9	8071.66	7497.08	6810.82	9256.71	11973.5	10918.5
BSGatlas-gene-4561	CDS	wapA	8939.87	profile 6	profile 8	25496.1	17614.7	3990.76	9974.76	8673.5	8998.63	6564.26	1756.09	5826.8	9203.72	4380.38	4798.78
BSGatlas-gene-3917	CDS	yvgN	8857.69	NA	NA	8756.9	7916.14	7435.35	7789.48	8485.85	13623.4	6436.41	8893.87	8376.71	5942.73	9628.39	13007.1
S61	tentative ncRNA	S61	8849.73	NA	NA	5849.83	7954.34	12640.1	8666.6	7171.21	5309.83	5822.12	12421.6	12616.4	13163.7	8209.98	6371.13
BSGatlas-gene-2018	CDS	pksR	8846.68	profile 6	profile 2	17356.6	12797.8	7964.63	7804.57	5845.5	6977.49	6830.83	5984.02	15085.2	8355.6	4962.56	6195.37
BSGatlas-gene-1897	CDS	sucC	8838.53	profile 5	profile 5	9722.92	7671.25	5769.88	7646.99	8098.81	15970.5	9808.2	9195.65	7557.35	6334.4	7228.62	11057.8
BSGatlas-gene-1791	CDS	mraW	8801.06	profile 4	profile 4	10366.5	7998.93	6348.24	12934.4	14523.6	15521.9	5044.54	3760.66	5326.15	9013.95	6578.66	8195.26
BSGatlas-gene-3833	CDS	sufU	8788.39	NA	NA	6761.24	7029.11	8599.83	6875.27	7490.03	11086.8	5958.7	9901.14	12104.3	6871.6	9425.08	13357.6
BSGatlas-gene-859	CDS	yesM	8719.34	profile 1	profile 1	8226.46	12452.5	4564.41	14186.5	7079.21	12664.1	3021.9	7624.87	5369.6	11638.3	7218.09	10586.2
BSGatlas-gene-4483	CDS	licH	8687.23	NA	NA	4051.48	9071.81	6011.6	12131.5	9013.32	10692.9	2635.61	9781.76	6982.19	13865.8	9363.75	10645.1
BSGatlas-gene-176	CDS	rplF	8632.41	profile 4	profile 7	20143.5	9021.66	5910.25	6765.35	5973.33	7723.18	8558.44	6290.83	7446.11	8350.01	8608.51	8797.71
BSGatlas-gene-3721	CDS	comP	8608.68	profile 4	profile 5	9925.47	8656.45	8101.18	9230.47	8567.99	9636.09	7122.37	6178.26	7724.61	8315.87	9655.48	10189.9
BSGatlas-gene-3852	CDS	fadN	8557.96	profile 1	profile 5	11331.1	14175.9	5778.82	9014.42	7180.53	17466.9	5268.69	5215.04	6137.44	9022.4	6448.15	5656.07
BSGatlas-gene-2153	CDS	ppsE	8531.69	profile 3	profile 2	16918	13416	9525.33	8101.86	5934.14	4602.53	8711.3	7413.22	10319.9	8441.14	4703.85	4292.96
BSGatlas-gene-180	CDS	rplO	8525.77	profile 4	profile 7	16105.6	9331.77	6317.25	7023.38	5941	9413.14	8524.43	7257.93	7788.03	8208.44	7781.89	8616.46
BSGatlas-gene-2637	CDS	dinG	8482.63	profile 10	profile 9	5827.62	5155.36	10809.7	8901.07	8593.41	9301.91	6045.93	8173.68	13441.4	8101.85	7810.14	9629.59
BSGatlas-gene-4121	CDS	hpf	8457.45	NA	NA	13373.5	5157.74	9824.23	7721.93	8868.5	12121	11694	5941.56	6707.47	4117.85	8188.04	7773.64
BSGatlas-gene-3836	CDS	sufC	8418.03	profile 10	profile 10	5407.08	6282.05	10753.4	7270.15	8067.2	8164.16	5556.09	8689.34	14567.9	8374.28	8017.16	9867.56
BSGatlas-gene-3793	CDS	lipA	8391.6	NA	NA	6951.46	8683.57	8997.04	7340.81	8370.89	5664.25	6536.59	8788.44	10269.4	11683.2	8413.61	8999.82
BSGatlas-gene-2632	CDS	asnS	8364.69	NA	NA	9123.85	7517.84	8043.14	8095.32	8888.87	10295.5	8368.06	8493.53	7992.54	7168.9	7447.97	8940.72
BSGatlas-gene-4761	CDS	parB	8362.55	NA	NA	9361.47	9092.68	7450.49	8328.7	7759.01	8035.62	9162.89	8126.48	7704.73	8255.2	8632.36	8441.01
BSGatlas-gene-1601	CDS	htpX	8344.74	profile 5	profile 3	7325.45	7130.35	7505.16	7030.39	6596.33	5828.08	8268.82	11523.1	7265.92	9145	12283.4	10234.9
BSGatlas-gene-4672	CDS	yycR	8341.54	NA	NA	9482.94	11566.8	8596.44	9198.69	7463.49	4845.88	7114.35	7318.25	7980.77	10603.9	8733.1	7193.88
BSGatlas-gene-899	CDS	yfnC	8316.92	profile 3	profile 2	12622.3	14334.4	11091	5364.73	5076.75	2588.98	8276.16	11694.4	8981.01	8856.17	6183.06	4734.16
BSGatlas-gene-817	CDS	yerA	8312.15	NA	NA	7835.47	6413.76	6885.95	9212.78	7670.61	12149.9	6992.44	10203.3	6642.81	10768	6478.08	8492.53
BSGatlas-gene-1272	CDS	addB	8285.46	NA	NA	6007.26	5850.37	8056.41	7816.67	9231.49	10026.3	6946.23	7863.63	7420.28	8187.73	10807.1	11212.1
BSGatlas-gene-3149	CDS	yraO	8283.86	profile 9	profile 4	1500.35	1294.84	1706.88	13005.1	11395.7	18940.9	866.747	1059.37	2535.52	13200.9	14303	19596.9
BSGatlas-gene-4705	CDS	gdpP	8244.15	NA	NA	7566.74	7316.97	7177.31	7415.75	8088.8	10293.5	8937.61	10288.3	6861.67	6637.93	9334.22	9010.96
BSGatlas-gene-2980	CDS	grpE	8233.57	profile 9	profile 4	9427.59	6164.26	6678.69	7118.81	8960.22	13749.3	6038.09	5247.48	10148.7	6137.05	8123.6	11009
BSGatlas-gene-912	CDS	yfmJ	8217.28	profile 2	profile 2	12913.2	13468	7992.17	5313.1	5344.35	4515.86	11036.5	11864.8	7132.88	6533.2	6514.67	5978.61
BSGatlas-gene-3700	CDS	yuxJ	8171.57	NA	NA	5916.19	6235.64	9496.13	7011.68	7627.1	5615.91	7690.42	9303.06	9055.81	11559.5	10031.7	8515.69
BSGatlas-gene-1235	CDS	lcfB	8167.06	profile 1	profile 1	7828.84	9674.05	6614.23	9381.53	8134.85	9456.06	4813.57	6828.13	7243.65	11556.7	8514.86	7958.32
BSGatlas-gene-3684	CDS	yugM	8131.04	NA	NA	8218.34	6442.4	5419.44	9283.19	7689.68	12000.8	5521.26	7911	4731.89	8530.35	10105.8	11718.3
BSGatlas-gene-3706	CDS	nupN	8115.72	profile 4	profile 2	13170.8	10028.9	7162.83	9585.56	7932.32	6373.82	8479.95	5228.5	5521.61	8688.95	8071.78	7143.63
BSGatlas-gene-3151	CDS	yraM	8103.25	profile 9	profile 9	81.1345	91.7253	1407.08	14381.5	15083.2	13658.6	79.0677	108.09	2641.11	15924.9	17564.9	16217.7
BSGatlas-gene-3490	CDS	murC	8033.39	profile 3	profile 3	7899.29	8505.32	9419.77	7487.3	7520.08	6745.59	7883.75	9846.31	12014.9	6896.7	5777.09	6404.62
BSGatlas-gene-793	CDS	guaA	8012.84	NA	NA	9722.25	8682.17	7612.75	7064.95	7415.71	7343.59	6824.94	7855.83	8568.6	8409.86	7627.93	9025.46
BSGatlas-gene-3259	CDS	yrbE	8003.16	NA	NA	5972.9	6593.69	5023.81	10355.2	7975.21	14091.8	3771.23	8118.48	5528.75	9005.2	8033.44	11568.1
BSGatlas-gene-3024	CDS	yqcG	7913.96	NA	NA	7115.31	8180.67	8540.62	9246.3	8471.06	8067.23	6763.76	6449.01	7822.24	7604.38	8961.45	7745.43
BSGatlas-gene-1654	CDS	ptsG	7909.17	profile 9	profile 5	11937.8	6830.69	4956.15	7026.03	7011.46	9863.98	3180.27	3044.26	6076.79	13032.9	9527.5	12422.2
BSGatlas-gene-3974	CDS	gapA	7854.49	profile 2	profile 3	9724.73	15704.4	12597.7	3454.97	3756.82	1355.88	10639.4	12598.6	10341.2	8989.01	3134.12	1957
BSGatlas-gene-187	CDS	rpsM	7848.68	profile 7	profile 8	17926	9479.14	4904.13	5457.89	5379.56	8690.62	8965.02	6960.49	6485.35	6290.41	6356.98	7288.59
BSGatlas-gene-163	CDS	rplW	7847.19	NA	NA	14416.9	8984.86	7161.54	6122.83	5856.73	5012.12	8255.58	6969.17	8155.32	8989.25	7337.76	6904.13
BSGatlas-gene-3957	CDS	sdpC	7838.94	profile 2	profile 2	33223.8	21230.7	5045.16	3874.39	1938.04	2563.99	12940.8	6122.84	2282.22	1969.8	1399.32	1476.24
BSGatlas-gene-3306	CDS	hemA	7834.92	NA	NA	9630.89	6865.32	10208	6128.4	8765.31	7755.12	9362.64	5949.3	7574.95	7417.23	7109.51	7252.4
BSGatlas-gene-2130	CDS	ynfCc	7833.8	profile 2	profile 3	7285.62	8301.97	15032.3	6700.27	6077.22	3410.97	8823.19	12055.4	8442.28	6463.61	6405.28	5007.46
BSGatlas-gene-4389	CDS	bacG	7804.47	profile 8	profile 3	7076.4	9079.97	7691.76	6006.43	7712.06	6739.65	9457.08	10910.5	7005.65	6449.88	8242.67	7281.58
BSGatlas-gene-2568	CDS	ypjQ	7795.95	profile 2	profile 10	6158.98	7140.97	8599.53	7795.98	8138.56	7955.87	7979.15	8835.26	7550.07	7587.73	8568.79	7240.5
BSGatlas-gene-4696	CDS	purA	7747.73	NA	NA	6363.87	9293.86	8181.13	5723.98	11024.3	6626.49	4324.34	4492.25	5163.22	4965.24	12039.2	14774.8
BSGatlas-gene-1209	CDS	serC	7736.46	profile 3	profile 2	10459.2	11187.1	9453.1	6131.81	6059.26	3433.45	8936.45	9640.93	9602.13	8414.75	4993.08	4526.34
BSGatlas-gene-1892	CDS	rplS	7728	NA	NA	9522.17	5637.04	6150.54	7642.47	7087.08	11523	9606.95	6200.53	8705.19	4710.41	7441.12	8509.49
BSGatlas-gene-4061	CDS	glmR	7700.09	NA	NA	8460.16	7120.75	6736.1	6596.62	7709.02	7118.92	9958.47	8172.61	6525.8	6767.34	8722.54	8512.79
BSGatlas-gene-1254	CDS	yhjB	7693.62	profile 2	profile 2	8753.64	10349.3	8775.7	4433.62	4854.6	3514.11	13912.7	14941.1	7465.4	5050.08	5740.37	4532.87
BSGatlas-gene-3235	CDS	aspS	7643.92	profile 9	profile 8	10388.1	8389.8	6644.28	8133.85	7019.77	7718.93	5472.5	5409.93	7084.87	7522.32	7922.34	10020.4
BSGatlas-gene-1205	CDS	scoC	7628.46	NA	NA	6496.27	7947.86	6904.12	7682.34	8831.05	11162.7	8517.46	7449.58	6030.12	5128.39	7384.84	8006.79
BSGatlas-gene-920	CDS	fecC	7623.14	NA	NA	4075.56	6748.93	7821.43	7666.67	8935.24	8527.96	6297.99	9059.76	8230.74	8250.24	8000.03	7863.12
BSGatlas-gene-4437	CDS	qoxC	7618.62	NA	NA	23024.6	7240.6	6746.31	3310.51	4092	4082.29	14671.7	5591.96	5115.8	7388.5	5506.74	4652.44
BSGatlas-gene-4202	CDS	alsD	7610.44	profile 3	profile 10	1858.81	4958.74	9399.14	3340.64	4914.57	4876.12	13308.2	17025.6	18448.2	3341.81	5738	4115.48
BSGatlas-gene-78	CDS	mfd	7603.75	profile 6	profile 4	6710.94	6470.5	6965.27	7418.94	7790.12	9116.39	7708.26	7125.53	10084.3	6658.65	7192.58	8003.51
BSGatlas-gene-4176	CDS	tagA	7599.32	profile 3	profile 10	4580.61	5956.24	8098.62	6244.05	6469.8	7482.65	7201.55	11105.3	14499.8	5681.85	6801.22	7070.21
BSGatlas-gene-1352	CDS	appA/1	7590.61	profile 5	profile 5	10630.3	9047.51	3585.2	6824.84	8871.95	20015.1	8475.53	3488.11	1934.68	2830.52	6291.21	9092.27
BSGatlas-gene-3196	CDS	yrhE	7530.7	profile 4	profile 7	9010.77	5892.89	4808.98	5582.85	5366.93	7047.06	6195.3	4419.38	7237.05	11588.8	9319.72	13898.6
BSGatlas-gene-3920	CDS	cysI	7528.62	NA	NA	10379	7590.81	6825.26	7334.29	6616.27	6503.21	7410.78	6297.11	7855.29	7876.65	7413.95	8240.77
BSGatlas-gene-810	CDS	purM	7460.36	profile 9	profile 4	836.622	959.267	1198.09	3121.6	8341.99	36488.2	629.29	672.641	2813.36	2990.98	3880.17	27592.1
BSGatlas-gene-2965	CDS	phoH	7456.01	NA	NA	4869.8	6864.48	10313.6	8869.15	9225.97	7913.29	4198.97	6205.88	8135.85	7664.96	7699.99	7510.1
BSGatlas-gene-2762	CDS	drm	7443.78	profile 8	profile 8	7416.71	9139.46	6311.98	6496.33	6684.6	6391.8	7953.6	10609.6	6870.88	6856.73	7231.29	7362.41
BSGatlas-gene-3952	CDS	opuBA	7427.63	profile 8	profile 3	7026.52	14263.5	7828.65	7686.48	8090.36	6335.28	6202.26	9204.38	5076	5658.35	5827.23	5932.65
BSGatlas-gene-574	CDS	rsbX	7426.32	profile 6	profile 6	6502.55	5027.95	10918.6	7144.63	7517.05	10367	7089.69	5469.83	10043.8	5406.44	6650.41	6977.95
BSGatlas-gene-1158	CDS	yhdQ	7393.08	NA	NA	7368.16	6227.43	5506.33	6060.81	6851.7	10699.9	8479.43	8809.41	5084.99	4238.11	9146.44	10244.2
BSGatlas-gene-3939	CDS	rnr	7392.86	NA	NA	7676.48	7008.19	6521.31	7212.58	7339.2	9497.76	8243.9	6225.6	6426.18	5949.25	7926.22	8687.59
BSGatlas-gene-1395	CDS	fabI	7326.93	NA	NA	15200.9	10746.3	7689.7	4485.41	3940.94	2790.13	11573.3	7162.39	9866.03	5847.45	3954.87	4665.8
BSGatlas-gene-1766	CDS	ctaF	7283.61	profile 8	profile 2	21555.2	10504.2	5320.69	6073.32	4423.79	3835.73	11300.2	6550.36	2123.47	5129.83	5694.34	4892.17
BSGatlas-gene-1708	CDS	fruK	7278.49	NA	NA	3684.7	8934.6	9049.17	5411.97	4896.84	4070.94	3737.65	12864.2	12427.8	12689.8	4349.09	5225.18
BSGatlas-gene-1042	CDS	gsaB	7267.44	NA	NA	4105.2	6614.15	9324.47	6974.76	6975.39	4138.79	5766.42	8642.16	9072.09	11101.4	8029.26	6465.11
BSGatlas-gene-3570	CDS	pckA	7263.55	profile 2	profile 2	7882.35	11633.1	7868.96	3047.19	4780.32	3614.23	14044.1	12629.6	10415.7	4643.45	3458.26	3145.33
BSGatlas-gene-3410	CDS	phoR	7242.77	profile 1	profile 5	7622.19	7427.52	4434.74	9060.21	7101	11468.7	4003.98	5087.26	4452.28	9616.96	6726.24	9912.21
BSGatlas-gene-1909	CDS	fliF	7225.45	NA	NA	4839.51	5766.07	8339.97	9520.47	9428.15	9647.99	5580.57	5224.72	5769.14	8501.22	7245.19	6842.4
BSGatlas-gene-2717	CDS	resE	7197.13	profile 7	profile 7	14189.3	7911.3	5860.56	5537.07	5941.89	7889.44	8471.86	5719.48	6145.22	5696.42	6157.59	6845.43
gap-497	un-annotated region	gap-497	7182.53	profile 9	profile 9	277.108	557.474	2311.79	12849.1	13023.8	8202.25	442.264	884.425	3751.06	19220.8	13758	10912.3
BSGatlas-gene-3949	putative ncRNA	S1290	7167.38	profile 6	profile 6	1812.05	1429.33	29007	6700.82	5457.26	3841.41	4670.1	3434.56	12623.4	7724.14	5394.12	3914.34
BSGatlas-gene-3825	CDS	frlB	7161.93	profile 4	profile 4	3854.62	2052.36	1932.83	11399.4	19630.1	26015.9	2176.68	849.935	1364.02	3490.9	4238.21	8938.22
BSGatlas-gene-4092	CDS	yvnA	7123.31	NA	NA	2125.42	6050.75	13866.2	9221.31	9018.28	3398.7	4492.03	10875	9022.45	10097.5	5063.21	2248.83
BSGatlas-gene-525	CDS	kimA	7102.49	NA	NA	5737.5	5170.01	6720.68	7746.77	7226.01	5032.23	5393.95	6155.18	7478.77	11205.4	9473.82	7889.58
BSGatlas-gene-1013	CDS	mprF	7084.03	NA	NA	8785.32	6274.34	5270.58	6119.18	6514.53	9054.15	7041.78	7546.74	4236.55	5802.17	9038.63	9324.36
BSGatlas-gene-4623	CDS	htpG	7071.95	NA	NA	12005.8	9719.59	6317.08	6915.32	5949.73	5568.58	8565.67	6314.18	5693.91	5670.08	6097.82	6045.62
BSGatlas-gene-265	CDS	skfF	7047.5	profile 7	profile 8	48154.7	14305.6	777.502	1206.37	812.659	1676.36	11931.1	2074.68	629.509	572.276	1111.73	1317.51
BSGatlas-gene-127	CDS	mcsB	7042.1	profile 6	profile 9	6720.84	3418.83	8919.63	7171.36	8198	11297.9	5514.74	3599.82	10379.6	5676.65	5780.54	7827.24
BSGatlas-gene-102	CDS	pabC	7040.71	profile 10	profile 9	2952.46	6282.83	6451.8	8924.99	8511.52	9368.23	2892.91	8009.9	7267.76	8501.16	6974.46	8350.47
BSGatlas-gene-807	CDS	purQ	7026.96	profile 4	profile 9	1592.88	1501.62	4342.74	4128.64	5328.87	25275.3	1183.34	886.232	2433.8	4154.48	5594.59	27901.1
BSGatlas-gene-198	CDS	rpsI	7020.67	NA	NA	7726.31	7001.28	7014.68	6230.44	6715.64	5976.66	6375.98	6859.45	9114.47	8202.16	6128.56	6902.42
BSGatlas-gene-2707	CDS	ypbB	7003.94	profile 5	profile 9	5762.54	6053.68	7000.94	7208.84	7691.1	8947.91	6793.72	7340.96	5522.48	6947.18	7057.71	7720.29
BSGatlas-gene-3319	CDS	ilvC	6981.59	profile 4	profile 5	9824.22	7740.5	5019.32	6656.31	5917.21	16236.7	6267.71	3577.1	4932.03	4756.12	4585.61	8266.32
BSGatlas-gene-825	CDS	yerI	6956.87	profile 8	profile 2	11981.8	9208.17	5878.81	5267.04	4874.48	5249.89	11944.4	8781.22	4484.82	4362.71	6121.78	5327.37
BSGatlas-gene-803	CDS	purK	6927.99	NA	NA	1056.7	2495.65	8424.84	5642.79	11626	10772.5	1018.58	1149.21	2992.21	2539.52	10017.1	25400.9
gap-1071	un-annotated region	gap-1071	6867.28	NA	NA	2323.22	8262.17	10430	5715.94	5647.62	2848.53	5193	11806.9	9214.57	10787.8	5817.39	4360.26
BSGatlas-gene-2078	CDS	yncM	6848.7	NA	NA	6734.7	6950.34	6063.92	7103.31	7056.32	6430.4	8736.18	6719.99	4804.63	6865.66	7732.6	6986.36
BSGatlas-gene-3738	CDS	yueD	6842.23	profile 10	profile 3	7278.06	6717.23	8351.24	7108.13	6490.67	5505.1	4292.07	6402.37	10754	7532.11	5963.56	5712.2
BSGatlas-gene-3850	CDS	fadE	6814.94	profile 10	profile 2	12013.8	13279.2	6646.88	8321.65	5050.08	3981.65	3487.54	5122.89	7412.16	8828.34	3722.61	3912.5
BSGatlas-gene-804	CDS	purB	6813.16	profile 9	profile 9	1042.39	1660.07	9399.68	5926.62	9016.96	17225.2	1150.04	1162	3942.98	3834.44	6580.85	20816.7
BSGatlas-gene-3972	CDS	tpi	6794.37	NA	NA	6899.66	7064.42	7537.47	5149.95	5111.21	4395.29	5599.47	7542.79	8179.68	11066.3	6749.78	6236.4
BSGatlas-gene-1873	CDS	sdaAA	6744.03	NA	NA	2798.66	5191.58	6741.52	5509.56	9320.37	7811.94	4532.36	6707.1	6401.29	9235.6	9478.45	7199.97
BSGatlas-gene-1677	CDS	ykuI	6719.39	NA	NA	6507.52	5690.36	5703.71	5960.24	6122.55	8956.59	6175.01	7265.51	6679.81	5150.8	7875.94	8544.65
BSGatlas-gene-506	CDS	mtlR	6712.63	profile 9	profile 9	3795.88	5214.58	5526.09	8476.33	8243.82	10613.2	4560.46	5056.42	6065.84	7601.02	7304.54	8093.38
BSGatlas-gene-4509	CDS	msmX	6701.32	profile 9	profile 4	3969.22	4162.43	4585.95	9278.63	7459.47	10556.3	2652.59	4479.06	4911.95	9429.73	7921.55	11008.9
BSGatlas-gene-1535	CDS	htrA	6690.77	profile 3	profile 8	16743.5	10281.8	5404.48	4801.21	5417.57	4804.33	5638.21	5372.97	6311.88	4869.09	5361.03	5283.1
BSGatlas-gene-2282	CDS	sqhC	6688.25	NA	NA	2519.5	4647.71	8048.98	10807.4	7909.95	5080.16	3769.52	6492.24	6164.96	11742.9	7968.72	5106.98
BSGatlas-gene-796	CDS	yebC	6667.41	profile 6	profile 9	1537.86	1314.89	9576.49	10866.8	5562.26	6003.75	5339.97	5699.96	11974.9	6851.76	5921.65	9358.67
BSGatlas-gene-143	CDS	secE	6649.07	NA	NA	6212.23	10731.8	7212.83	6663.62	5722.8	5032.55	7285.31	8776.13	6146.65	5444.41	6204.46	4356.05
BSGatlas-gene-173	CDS	rplE	6645.06	profile 6	profile 7	12968	7036.73	4849.79	5464.25	5240.88	6834.55	6237.16	4881.7	6666.56	6855.77	6289.18	6416.14
BSGatlas-gene-1464	CDS	yjlC	6641.89	profile 10	profile 3	6478	6692.79	8800.94	6590.05	6537.68	4676.89	4729.39	6260.54	9487.46	7888.99	5949.52	5610.48
BSGatlas-gene-813	CDS	purD	6638.68	profile 9	profile 4	1265.07	1057.29	1630.34	2988.18	11243	29572.5	1032.83	870.011	3261.79	4070.76	3967.6	18704.9
BSGatlas-gene-4467	CDS	gspA	6621.84	profile 6	profile 6	2281.19	1334.59	28027.6	4941.53	4921.94	3813.23	3154.14	2283.44	15613.9	4859.11	4267.43	3964
BSGatlas-gene-1852	CDS	yloC	6615.23	NA	NA	5883.95	5961.91	6828.03	6413.78	6758.1	7440.41	6361.98	7477.68	7058.64	5784.45	6693	6720.79
BSGatlas-gene-1703	CDS	yknW	6612.02	profile 8	profile 8	25627.8	9735.83	2999.5	3181.11	3139.28	3426.5	13144.7	5577.93	2593.59	2865.22	3320.98	3731.8
BSGatlas-gene-2964	CDS	pgpH	6607.57	NA	NA	6089.95	6532.08	6592.07	6626.08	7323.84	7985.16	5620.64	6400.27	6267.58	6516.83	6450.36	6886.02
BSGatlas-gene-3752	CDS	dhbF	6606.41	profile 2	profile 2	18119.8	13782.2	4929.44	3451.53	2424.56	1208.3	10989.6	14864.1	3585.81	1931.57	2317.86	1672.21
BSGatlas-gene-1116	CDS	yhcR	6556.27	profile 7	profile 8	8198.62	8908.49	5323.93	6407.01	6047.15	7104.45	8601.87	5736.22	5454.02	5523.41	5422.18	5947.86
BSGatlas-gene-2168	CDS	gltB	6550.09	profile 6	profile 9	4777.46	3878.64	6427.04	6997.24	6301.48	7852.84	4822.86	3543.53	11693.4	7507.67	6245.29	8553.62
BSGatlas-gene-368	CDS	yceD	6542.03	profile 3	profile 6	5508.01	4472.61	7041.51	6057.61	6483.26	6439.65	6340.15	7639.94	9154.87	5752.98	6421.65	7192.14
BSGatlas-gene-3919	CDS	nhaK	6517.38	NA	NA	4705.55	6544.56	7970.6	5272.5	6171.02	7970.73	5981.77	8796.59	5824.07	4052.91	7266.44	7651.87
BSGatlas-gene-3487	CDS	ytxJ	6499.83	NA	NA	8792.92	8332.4	7093.56	6377.6	5328.57	6099.37	9443.55	5064.07	5982.7	4351.29	5516.74	5615.24
BSGatlas-gene-4712	CDS	ppaC	6490.22	NA	NA	5401.45	7380.8	7634.16	7060.22	6911.73	5427.11	5404.18	6297.36	7311.72	8253.22	5367.95	5432.7
BSGatlas-gene-544	CDS	ydbI	6483.75	NA	NA	8523.28	7202.84	5390.26	5287.01	5208.47	5569.76	7476.96	8295.2	4339.06	6117.48	7458.1	6936.54
BSGatlas-gene-2810	CDS	yqjE	6470.93	NA	NA	5918.69	5615.22	5227.61	6784.11	7103.62	7800.1	5569.81	5135.07	4957.78	7334.71	7514.88	8689.54
BSGatlas-gene-2577	CDS	metA	6448.96	profile 3	profile 10	5185.62	6976.43	9145.92	6009.46	6242.97	5967.55	6168.51	7755.11	8997.88	4458.51	5161.1	5318.51
BSGatlas-gene-3169	CDS	sacC	6438.41	profile 9	profile 4	3200.8	2109.34	4224.94	9740.93	7325.87	15950.8	1468.12	1455.6	3915.67	7258.62	7515.06	13095.2
BSGatlas-gene-3692	CDS	alaT	6430.82	NA	NA	5962.27	6693.33	7591.87	6424.91	6603.14	4829.55	5091.2	6464.02	7699.93	8507.47	5716.89	5585.25
BSGatlas-gene-168	CDS	rplP	6413.34	profile 7	profile 7	13228.2	6530.76	4530.01	5230.6	5258.29	8255.53	7129.4	4015.57	5198.62	5092.88	5817.31	6672.94
BSGatlas-gene-131	CDS	yacL	6410.93	NA	NA	5930.77	3767.59	4914.28	6256.67	6210.78	12825	5461.98	4276.67	5917.28	3517.31	7545.84	10307
BSGatlas-gene-4062	CDS	yvcJ	6388.8	NA	NA	7505.27	6304.63	6143.21	5472.14	5955.81	5239.11	7896.51	7094.74	5727.6	5872.19	7253.11	6201.24
BSGatlas-gene-372	CDS	yceH	6372.28	profile 3	profile 10	5275.84	5698.63	7327.69	5863.7	6288.26	6624.66	7061.32	7141.09	8891.79	4803.77	5614.17	5876.41
BSGatlas-gene-989	CDS	glvR	6320.24	profile 8	profile 5	9379.02	3975.16	2738.02	6168.36	5823.25	7699.09	6859.58	9182.74	3565.19	7604.01	6229.81	6618.6
BSGatlas-gene-3425	CDS	dnaE	6262.24	NA	NA	5623.58	5303.41	6065.8	5664.1	6586.77	6880.13	5213.45	5732.17	6537.6	6911.94	7329.61	7298.34
BSGatlas-gene-130	CDS	disA	6257.48	profile 9	profile 9	3075.52	2762.24	6076.54	6392.97	6871.52	12719.6	4831.47	4074.52	8784.67	4285.09	6216.28	8999.28
BSGatlas-gene-795	CDS	pbuG	6213.25	profile 4	profile 9	440.734	967.869	3666.32	2787.68	10796.2	10186.9	296.02	214.904	1382.98	1244.49	12133.4	30441.5
BSGatlas-gene-4388	CDS	hemQ	6207.7	NA	NA	7994.3	6679.66	6020.45	4284.07	5570.19	4114.11	9137.8	7641.73	5156.1	5964.7	6583.27	5346.08
BSGatlas-gene-823	CDS	ligA	6201.52	NA	NA	4549.36	3786.96	5134.21	5897.01	6543.34	8194.39	6369.4	4803	6854.19	4213.23	7283.17	10790
BSGatlas-gene-2748	CDS	ypuA	6184.38	profile 9	profile 9	2727.28	2279.59	5815.44	6094.15	6324.03	10744.6	4127.03	4547.57	10460.5	3367.72	5993.04	11731.6
BSGatlas-gene-828	CDS	opuE	6180.54	profile 6	profile 6	5230.52	3928.89	20200	3503.63	3727.06	2841.99	4496.08	4806.85	10401.1	4695.62	6058.9	4275.82
BSGatlas-gene-4085	CDS	yvoD	6177.35	NA	NA	6994.77	6267.12	4750.93	5665.33	6406.47	7039.98	6042.61	5583.39	4643.97	5868.06	7102.7	7762.89
BSGatlas-gene-2567	CDS	thyB	6161.54	NA	NA	5495.1	5435.13	6393.35	6080.18	6083.57	5540.35	5368.36	6030.27	5241.4	7386.44	7602.74	7281.57
BSGatlas-gene-1480	CDS	phrA	6114.43	NA	NA	3181.44	5133.58	6058.24	6017.25	6573.36	6853.82	7623.06	8426.08	7170.17	6590.98	4967.6	4777.57
BSGatlas-gene-3491	CDS	sftA	6114.27	profile 10	profile 9	4746.45	4601.44	5912.65	5386.61	5816.62	5544.65	4713.44	6395.44	10200.5	6673.94	6954.19	6425.22
BSGatlas-gene-1759	CDS	ftsW	6107.16	NA	NA	7867.87	6798.13	3496.28	4909.5	5692.8	10688.8	6966.9	5509.04	3324.32	2725.35	6756.85	8550.05
BSGatlas-gene-325	CDS	ycbJ	6105.1	profile 8	profile 2	9140.55	9202.35	6105.44	4894.17	4556.85	4164.76	9046.73	7950.59	4653.32	4708.89	4334.07	4503.53
BSGatlas-gene-179	CDS	rpmD	6100.8	profile 5	profile 7	13612.7	6722.97	3645.48	4659.55	4266.14	7670.24	6471.85	4288.49	4492.67	4548.82	5773.83	7056.9
BSGatlas-gene-2761	CDS	pupG	6098.49	NA	NA	5627.6	7754.46	5928.43	5277.8	5050.15	4179.82	6428.48	9708.69	6845.79	6211.2	5210.32	4959.12
BSGatlas-gene-2578	CDS	ugtP	6095.35	profile 3	profile 2	6862.34	8478.42	6918.53	4812.59	5312.13	4642.53	6544.29	7045.27	7670.93	4995.38	4991.98	4869.74
BSGatlas-gene-470	CDS	fpbP	6094.85	profile 2	profile 2	7088.26	7110.32	5944.93	5113.96	4481.25	3553.18	7840.4	10391.1	5714.27	6084.15	5227.38	4589.02
BSGatlas-gene-2257	CDS	yocA	6067.73	NA	NA	7390.12	5428.38	4309.11	5737.1	5663.22	7923.68	5966.69	6287.85	4333.32	3793.08	7440.7	8539.49
BSGatlas-gene-1124	CDS	yhxA	6051	profile 1	profile 1	5641.32	5659.36	5413.72	6449.12	7070.46	6178.3	4508.14	5142.23	4775.27	7380.08	7247.68	7146.25
BSGatlas-gene-1762	CDS	ctaB	6039.2	profile 8	profile 7	8416.3	6004.44	5776.51	4542.75	5184.36	5354.34	8400.72	7469.16	4431.66	5641.71	6238.6	5009.83
BSGatlas-gene-2857	CDS	yqhY	6020.33	NA	NA	13097.3	6491.88	3746.44	4932.35	4518.22	8558.05	6400.13	3262.65	2589.66	3645.06	6684.42	8317.83
BSGatlas-gene-1131	CDS	pgcA	6006.65	NA	NA	5672.2	6281.69	6685.1	5119.71	6019.93	5563.33	5568.85	6995.1	6726.73	6055.56	5569.78	5821.76
BSGatlas-gene-18	CDS	guaB	6001.69	profile 8	profile 8	8815.6	8462.35	5276.31	4705.25	5405.51	5256.58	7469.65	6319.94	5293.43	4812.09	4832.67	5370.95
BSGatlas-gene-1566	CDS	metE	5993.54	profile 10	profile 3	4604.13	11063.5	6306.35	6011.83	5063.28	5441.63	1837.72	4193.67	11007.8	6226.72	4196.92	5968.92
BSGatlas-gene-567	CDS	rsbR	5976.92	NA	NA	3163.43	5685.62	7345.11	5843.55	6593	5516.06	4405.01	7483.07	8462.75	7017.09	5499.75	4708.55
BSGatlas-gene-4142	CDS	degU	5948.12	NA	NA	6745.29	6357.47	4385.36	5414.2	6159.26	7235.89	7581.84	5220.53	5010.68	4838.64	6196.85	6231.46
BSGatlas-gene-1800	CDS	murG	5908.47	profile 6	profile 9	2871.23	2274.14	7148.53	6989.48	6029.35	8176.28	5200.35	4560.43	8545.94	4361.67	6462.3	8281.99
BSGatlas-gene-3239	CDS	yrvJ	5900.46	profile 6	profile 2	7627.87	8604.73	6879.56	5610.73	4878.97	3592.4	4407.49	5220.3	7774.16	6685.65	4832.41	4691.22
BSGatlas-gene-4356	CDS	albD	5867.22	profile 7	profile 7	17705.2	6118.56	4069.65	2956.49	3247.03	3297.62	13711.8	5108.18	2844.84	3396.72	4429.49	3521.04
BSGatlas-gene-1823	CDS	divIVA	5864.09	NA	NA	8545.02	6624.22	5017.99	6399.95	5422.44	5776.55	4685.48	5202.04	4779.74	5565.42	6278.74	6071.46
BSGatlas-gene-3542	CDS	leuS	5860.39	NA	NA	8448.73	5799.64	5614.48	4807.06	5658.22	5045.34	6045.04	5665.53	6686.16	5895.28	5115.39	5543.8
BSGatlas-gene-2848	CDS	yqxC	5843.32	NA	NA	5997.15	5372.8	5514.71	4784.41	5381.84	6295.88	6549.1	6924.38	6330.8	4768.85	6059.06	6140.85
BSGatlas-gene-3274	CDS	nadR	5843.3	NA	NA	3494.99	3340.07	9582.45	5334.96	6081.43	4242.41	3002.6	8170.5	10076.3	7078.25	4625.55	5090.17
BSGatlas-gene-3493	CDS	ytpQ	5820.9	profile 10	profile 3	5619.99	6251.01	5872.37	5665.39	5948.9	5760.35	4668.21	5615.95	6200.82	6533.01	5749.36	5965.41
BSGatlas-gene-3409	CDS	polA	5805.85	NA	NA	4994.38	5151.54	5471.51	5470.56	6978.3	7708.12	5487.28	5064.72	5289.22	5071.93	5989.12	6993.56
BSGatlas-gene-51	CDS	holB	5791.82	NA	NA	5068.45	4717.8	5214.28	6217.77	6962.07	9557.81	4897.53	4660.84	5012.99	4463.52	6041.85	6686.93
BSGatlas-gene-1706	CDS	yknZ	5773.3	profile 7	profile 8	24670.4	9163.56	2811.84	3289.16	2476.94	2676.35	7706.36	3514.6	3132.08	2984.21	3016.16	3837.98
BSGatlas-gene-488	CDS	mtlD	5771.55	NA	NA	3865.44	2899.2	4521.48	4338.33	3979.46	6743.93	3824.78	2395.96	4803.76	18720	3298.65	9867.61
BSGatlas-gene-4399	CDS	rocB	5761.38	profile 2	profile 5	7681.32	3670.15	3625.65	4422.09	5977.11	6904.8	6180.19	6644.85	6036.13	5821.36	6291.03	5881.88
BSGatlas-gene-4547	CDS	yxiO	5758.88	profile 1	profile 3	4851.54	5293.63	6081.76	5586.45	5778.08	4240.16	6279.35	7264.39	4070.08	7068.09	7203.52	5389.5
BSGatlas-gene-1197	CDS	yhaM	5758.41	NA	NA	3487.2	5557.81	7272.21	4955.96	5586.99	4339.27	4666.87	8449	7751.65	6062.96	5765.89	5205.13
BSGatlas-gene-2718	CDS	resD	5747.3	NA	NA	9935.63	5134.1	3942.78	4857.41	5177.48	8246.55	6626.48	4008.38	3549.59	4012.18	6330.32	7146.73
BSGatlas-gene-2657	CDS	ypiA	5745.52	NA	NA	3937.25	3609.95	5433.66	5541.97	5958.46	8992.7	4434.4	5215.02	5139.68	4663.81	7453.19	8566.22
BSGatlas-gene-3287	CDS	minC	5722.33	profile 3	profile 5	6719.51	5445.85	4734.84	5779.99	5570.16	7871.96	6647.85	5710.41	6736.08	3319.55	4591.87	5539.89
BSGatlas-gene-4766	CDS	gidA	5700.47	NA	NA	5171.64	5674.27	6340.36	5722.17	6308.16	5732.46	4905.94	5274.98	6963.07	6243.49	4961.17	5107.93
BSGatlas-gene-262	CDS	skfB	5655.13	profile 8	profile 2	36841.5	13782.3	327.686	118.893	83.0862	78.6735	14330.8	1900.69	90.9698	116.22	88.8932	101.763
BSGatlas-gene-1707	CDS	fruR	5654.82	NA	NA	4659.69	6702.9	4945.6	5021.18	3568.13	5430.09	4532.66	11021.5	6321.68	7083.94	3641.08	4929.41
BSGatlas-gene-2871	CDS	yqhS	5614.36	NA	NA	3609.64	4746.03	6262.76	5712.39	6278.26	5510.17	4119.25	5987.36	6161.77	7098.59	6027.44	5858.63
BSGatlas-gene-2118	CDS	yneN	5611.08	NA	NA	4720.35	4586.1	4550.05	4719.27	3778.61	6255.93	4825.54	6664.25	5769.56	6146.26	7316.35	8000.72
BSGatlas-gene-4243	CDS	rapD	5609.14	profile 3	profile 4	4757.83	5353.61	5355.34	5609.85	6263.01	7865.18	5673.08	6199.22	5907.67	4929.46	4657.47	4738.03
BSGatlas-gene-3393	CDS	serB	5601.58	profile 5	profile 7	6733.76	5284.83	4655.38	6177.11	5751.26	5614.09	6043.98	4514.14	3199.23	5176.08	7209.11	6859.95
BSGatlas-gene-60	putative ncRNA	S25	5598.71	NA	NA	6370.77	5819.44	6299.34	5235.62	4224.07	4334.71	5748.53	6658.01	8530.07	5241.34	4392.55	4330.03
BSGatlas-gene-1622	CDS	kinD	5587.93	NA	NA	3689.33	5907.33	7474.44	5414.14	6024.26	5264.8	5583.86	7384.51	6349.4	5547.28	4490.17	3925.68
BSGatlas-gene-3509	CDS	ytjP	5579.28	NA	NA	4267.17	4435.81	4485.39	5566.4	6499.25	7991.25	4885.99	5600.47	4761.34	5776.9	5805.94	6875.46
BSGatlas-gene-3797	CDS	yunD	5564.44	NA	NA	7714.68	5682.92	4197.95	4791.51	5148.81	6542.84	5418.43	5624.91	4014.97	4283.01	6606.87	6746.32
BSGatlas-gene-4320	CDS	rho	5558.66	profile 1	profile 2	7324.06	6075.12	5294.28	5826.76	4804.55	3660.19	5616.88	5233.12	5242.96	6593.78	5780.35	5251.92
BSGatlas-gene-1190	CDS	khtS	5553.47	profile 10	profile 10	1325.05	3220.82	7591.47	5427.31	6101.26	4562.55	2965.6	7552.95	7430.83	7295.36	7099.72	6068.7
BSGatlas-gene-1939	CDS	rpsB	5515.46	NA	NA	7697.12	7188.05	6298.53	4266.81	3992.84	3053.14	5550.18	6092.29	8547.21	5959.38	3761.82	3778.21
BSGatlas-gene-264	CDS	skfE	5489.14	profile 7	profile 8	32455.7	10898.9	834.711	1246.85	1026.18	1916.4	11652.6	1968.41	743.438	668.411	1119.8	1338.39
BSGatlas-gene-1979	CDS	ymfH	5488.47	profile 3	profile 10	4684.22	5719.77	6011.7	5162.86	5809.85	6002.15	4444.49	5968.1	6767.12	5091.55	4894.85	5304.97
BSGatlas-gene-1568	CDS	ispA	5487.01	profile 10	profile 9	1604.88	4553.73	5216.61	5755.55	7267.99	7943.12	4527.3	6042.3	7142.51	4863.51	5592.33	5334.32
BSGatlas-gene-824	CDS	yerH	5482.61	NA	NA	5437.27	3288.44	3526.77	4830.91	5173.17	9832.12	6309.76	3762.77	4620.81	2915.11	6701.66	9392.54
BSGatlas-gene-1825	CDS	ileS	5480.54	profile 6	profile 8	10424.7	7406.67	4254	4849.82	4511.1	4725.53	5123.39	4230.23	5307.19	5069.27	4578.34	5286.19
BSGatlas-gene-1969	CDS	dapG	5476.56	NA	NA	5272.93	5467.93	6346.51	4630.92	5233.45	3922.36	5237.31	5975.85	6701.82	6670.92	4978.06	5280.64
BSGatlas-gene-938	CDS	yflG	5468.88	NA	NA	3382.83	5548.26	6578.25	5306.98	6507.23	5144.48	3667.91	5166.63	6154.58	5747.2	6160.28	6261.97
BSGatlas-gene-2855	CDS	folD	5456.08	NA	NA	7237.8	5673.61	4699.82	5556.06	5789.95	5976.37	5995.95	4807.23	4935.47	4548.12	4950.54	5302.02
BSGatlas-gene-2100	CDS	lexA	5385.34	profile 3	profile 10	2893.36	4975.48	6811.22	4678.84	6025.79	4569.78	5005.99	7344.37	7515	5072.09	5299.35	4432.78
BSGatlas-gene-4279	CDS	rapB	5381.4	NA	NA	4444.92	5908.88	5342.88	5680.45	6407.58	6794.46	4807.81	4710.15	4490.18	4177.82	5740.49	6071.16
BSGatlas-gene-1332	CDS	argC	5372.6	profile 2	profile 10	2796.67	5537.76	6425.94	3117.19	6699.88	3917.01	6963.23	8796.71	6479.94	2993.97	5203.63	5539.27
BSGatlas-gene-4303	CDS	ywlG	5369.09	NA	NA	6014.8	5014.88	4757.6	4524.12	4916.47	4990.6	5545.33	5224.03	4562.51	5202.9	6933.79	6742.06
BSGatlas-gene-4619	CDS	iolS	5338.34	NA	NA	4483.6	6210.98	5997.74	5112.78	4713.14	4460.67	4429.24	6663.92	7196.84	6248.94	4400.55	4141.63
BSGatlas-gene-554	CDS	ddl	5332.71	profile 3	profile 10	3542.56	4425.8	6824.81	4413.72	4626.28	4005.55	4398.68	6823.78	10234.2	5334.05	4773.28	4589.86
BSGatlas-gene-1898	CDS	sucD	5329.46	profile 2	profile 4	5274.81	4214.88	4362.13	4992.07	5123.15	6386.73	6313.18	6288.89	5871.02	4841.44	4649.54	5635.69
BSGatlas-gene-3171	CDS	levG	5328.65	profile 4	profile 4	4607.76	1936.12	4020.57	7011.27	5534.76	10688.6	2203.27	1401.82	3480.61	5059.64	7211.68	10787.7
BSGatlas-gene-4580	CDS	pdp	5297.92	profile 9	profile 8	7085.73	7059.95	4009.7	5394.99	4805.83	4825.72	3454.96	4441.67	5208.29	6524.43	5246.06	5517.68
BSGatlas-gene-3172	CDS	levF	5292.98	profile 4	profile 4	4356.16	1857.45	3370.75	6326.78	6008.89	11941.2	2137.64	1340.41	2976.03	4111.19	7207.29	11882
BSGatlas-gene-518	CDS	topB	5273.66	NA	NA	4842.99	5876.79	6109.31	4259.02	5078.46	3713.27	5677.09	6108.48	6608.22	5549.33	4966.89	4494.1
BSGatlas-gene-3352	CDS	mutSB	5223.44	NA	NA	4740.61	5146.45	5734.2	4740.25	5182.9	5563.3	5730.44	5294.35	6547.41	5051.46	4284.78	4665.07
BSGatlas-gene-1267	CDS	yhjN	5223.14	profile 2	profile 2	6438.79	7357.93	6849.57	2543.57	2392.19	1389.62	6792.48	9916.03	6477.66	4714.89	4494.29	3310.66
BSGatlas-gene-101	CDS	pabA	5217.15	profile 10	profile 9	1739.07	4123.88	4782.62	6903.29	6928.54	7002.94	2125.47	5542.42	5575.54	6242.36	5220.18	6419.44
BSGatlas-gene-1836	CDS	pyrAA	5189.34	profile 9	profile 9	793.724	697.412	4828.21	2469.15	6979.32	21723.2	65.8572	107.714	1535.17	2386.27	3883.19	16802.8
BSGatlas-gene-1871	CDS	fakA	5172.72	NA	NA	5628.62	5862.7	4330.48	4798.95	5536.1	6073.06	5570.31	4942.32	4794.38	4865.2	4621.21	5049.25
gap-1210	un-annotated region	gap-1210	5169.2	profile 10	profile 10	809.1	2297.04	6483.13	6151.11	5036.46	4905.16	1532.55	5615.91	6601.33	9941.19	6161.67	6495.71
gap-1269	un-annotated region	gap-1269	5156.54	profile 10	profile 10	867.84	3360.96	6770.28	4914.67	4831.04	3503.63	2836.1	8286.59	7299.14	6426.53	7950.73	4830.99
BSGatlas-gene-3709	CDS	nupQ	5147.73	profile 7	profile 2	10082.3	7054	4773.7	5018.68	3865.06	2733.2	6250.06	4303.03	3967.64	5001.45	4842.23	3881.43
BSGatlas-gene-2706	CDS	recS	5114.6	NA	NA	4965.4	4206.08	4109.25	5209.1	5897.9	8132.07	5600.14	4470.28	3477.03	3854.39	5109.66	6343.9
gap-193	un-annotated region	gap-193	5103.76	profile 8	profile 10	3052.44	6148.45	6734.98	5480.38	5226.04	3179.61	6330.18	7656.82	3487.41	4512.19	6198.74	3237.84
BSGatlas-gene-1275	CDS	sbcC	5094.69	NA	NA	3879.97	3560.35	4472.79	5369	5703.19	8002.56	4145.67	3861.8	4907.32	5136.82	5571.16	6525.7
BSGatlas-gene-1946	CDS	rasP	5074.88	profile 3	profile 4	4819.16	4957.35	4782.36	4835.97	5796.49	7183.61	4732.71	5142.5	5216.81	4060.1	4451.61	4919.88
BSGatlas-gene-940	CDS	ltaS	5069.27	profile 3	profile 2	7687.57	7089.88	6199.28	3543.3	3439.88	2553.95	4042.49	5552.82	8876.74	5222.64	3319.31	3303.32
BSGatlas-gene-2627	CDS	recU	5061.75	profile 6	profile 9	2542.72	2463.89	5728.87	5039.61	5144.97	6499.25	3508.66	4783.5	10724.6	4803.82	4251.81	5249.31
BSGatlas-gene-1312	CDS	yitJ	5054.67	profile 10	profile 10	2438.8	6745.84	6885.43	5498.77	4794.67	3369.3	2159.1	5091.41	8997.05	6410.27	4052.39	4212.96
BSGatlas-gene-3504	CDS	amyX	5051.58	NA	NA	5097.6	5439.98	5246.37	5724.94	4945.21	3861.74	4065.21	4527.18	5286.62	7257.64	4869.16	4297.36
BSGatlas-gene-1912	CDS	fliI	5045.52	NA	NA	3688.83	3489.36	4591.99	6258.58	6588.87	8741.91	4408.87	2983.33	3049.82	4507.68	5889.22	6347.78
BSGatlas-gene-3660	CDS	uppP	5039.63	NA	NA	4064.22	4795.4	5066.24	4637.05	5266.98	5691.89	4245.81	6338.5	4510.49	4147.98	5950.07	5760.92
BSGatlas-gene-3950	CDS	opuBC	5035.78	profile 8	profile 2	7542.2	10328.6	4272.16	5158.59	4392.06	4141.38	4778.03	5354.04	3138.56	3439.88	3862.64	4021.22
BSGatlas-gene-3744	CDS	yukC	5005.36	profile 9	profile 7	6344.71	5100.03	5079.98	5093.78	5180.99	5366.26	2718.26	3195.1	6743.32	4884.94	4960.69	5396.26
gap-144	un-annotated region	gap-144	4975.57	profile 1	profile 10	2625.89	3878.44	5653.48	5305.38	5932.73	4073.89	4864.03	5551.86	3945.34	6506.38	6603.08	4766.34
BSGatlas-gene-2983	CDS	lepA	4959.39	NA	NA	4010.33	4642.9	5305.73	4357.31	5040.08	4749.67	5044.38	5919.3	5939.2	4653.03	4989	4861.77
S1475	tentative ncRNA	S1475	4956.03	profile 1	profile 10	2560.08	3988.02	5399.97	5346.49	5693.63	4516.82	4530.25	6151.41	4782.12	6578.13	5889.2	4036.25
BSGatlas-gene-3734	CDS	yueF	4949.5	NA	NA	4236.87	5316.38	5773.82	4386.91	4162.67	3242.28	4403.39	7238.66	5095.41	6343.62	5105.19	4088.75
BSGatlas-gene-3492	CDS	ytpR	4938.33	NA	NA	5773.3	5300.29	3583.96	4483.02	5087.94	6960.89	4294.43	4291.85	3766.46	3625.38	5086.84	7005.64
BSGatlas-gene-1978	CDS	ymfF	4928.75	NA	NA	4225.69	5274.27	5797.69	4669.23	5266.51	5279.68	3600.35	5186.77	6049.46	4804.91	4218.34	4772.12
BSGatlas-gene-1665	CDS	kinA	4920.93	NA	NA	5566.95	6644.02	5593.64	4957.26	4273.55	4045.57	4912.93	5242.82	6368.37	4919.9	3376.78	3149.33
BSGatlas-gene-1370	CDS	mecA	4913.7	NA	NA	4542.91	4420.73	5216.84	4467.72	4350.93	6731.24	4804.34	6097.64	4360.19	2699.99	5609.95	5661.93
BSGatlas-gene-409	CDS	nasF	4907.74	NA	NA	4864.52	4096.17	4819.66	4312.83	4275.16	3268.85	6491.19	6287.92	4801.85	6148.87	5232.12	4293.75
gap-757	un-annotated region	gap-757	4897.4	profile 8	profile 10	3358.87	4746.41	5269.86	4504.05	5098.36	3389.54	5767.57	6518.49	3546.17	6358.7	6352.71	3858.04
BSGatlas-gene-4614	CDS	iolD	4895.4	profile 10	profile 1	3230.39	7735.41	3736.67	5124.91	4479.55	5415.09	2507.07	5875.97	4615.7	6424.56	4582.22	5017.3
BSGatlas-gene-103	CDS	sul	4893.14	profile 9	profile 9	1890.28	4092.63	3504.92	5589.42	6524.54	9094.66	2060.58	4777.37	4032.22	4985.87	5138.98	7026.24
BSGatlas-gene-2816	CDS	artR	4854.21	profile 8	profile 2	5521.45	5391.22	4470	3119.37	4228.14	3629	9207.57	6474.42	4038.86	2856.93	4602.33	4711.19
BSGatlas-gene-1384	CDS	yjbO	4853.17	NA	NA	5684.34	5550.04	5056.32	4633.7	4399.23	3486.19	4151.01	5425.79	5153.91	4996.92	4873.35	4827.28
BSGatlas-gene-1861	CDS	yloM	4817.09	NA	NA	5985.58	4513.39	4219.46	4727.9	4707.28	6302.31	5358.76	4215.21	4646.87	3626.42	4269.3	5232.59
BSGatlas-gene-1416	CDS	metC	4814.87	NA	NA	3078.61	5678.69	5083.89	5094.71	5300.18	4918.43	2693.6	5363.78	6024.52	4753.83	4594.24	5193.93
BSGatlas-gene-2599	CDS	xpt	4808.88	profile 9	profile 9	38.9183	98.2069	2309.43	1752.46	7932.97	11182.4	38.5785	29.4474	713.916	489.835	4559.99	28560.4
BSGatlas-gene-3233	CDS	yrvM	4799.55	profile 9	profile 9	2404.32	2508.02	5251.6	5669.75	5136.82	5330.25	2865.68	3534.76	5092.87	5408.11	6960.44	7432
BSGatlas-gene-2565	CDS	ypkP	4772.35	NA	NA	5525.08	4270.17	3357.9	4424.77	4369.57	6414.69	4882.94	4236.52	2987.89	3597.54	6122.43	7078.67
BSGatlas-gene-3563	CDS	ytpB	4771.27	NA	NA	5248.98	5405.23	4444.83	4313.73	4447.14	5068.91	4726.17	5583.96	4919.68	4027.72	4106.1	4962.82
BSGatlas-gene-2720	CDS	resB	4769.81	profile 7	profile 7	8492.23	5406.35	4189.83	3845.02	4847.8	4819.7	5491.17	3045.74	3659.82	4318.76	4363.32	4757.99
BSGatlas-gene-2656	CDS	reoY	4764.1	NA	NA	4561.45	6300.85	4829.89	4611.54	4270.62	4912.8	6110.58	5132.19	5036.85	3597.74	3765.44	4039.21
BSGatlas-gene-3683	CDS	yugN	4760.7	profile 4	profile 4	3672.61	3611.12	2776.5	6003.12	5046.6	7289.67	2677.48	3641.02	2421.91	5498.03	6264.42	8225.9
BSGatlas-gene-1310	CDS	yitH	4751.58	NA	NA	3304.76	4897.14	5905.47	4999.61	4937.46	2883.62	3110.66	4108.86	5231.05	7900.92	5108	4631.38
BSGatlas-gene-244	CDS	cdaR	4739.63	profile 3	profile 5	4455.12	4779.92	5194.98	3989.78	4796.33	5395.34	4159.52	5221.71	6532.11	4149.15	3909.38	4292.21
BSGatlas-gene-4100	CDS	yvlB	4733.19	profile 7	profile 7	8096.07	4253.37	4684.86	3799.57	4099.93	4197.81	7415.44	4675.76	4604.56	3626.03	3555.51	3789.41
BSGatlas-gene-3461	CDS	ytcJ	4721.94	NA	NA	5495.84	4819.16	4079.92	4217.83	4676.37	5103.36	4274.61	4570.14	4238.55	4541.7	4837.62	5808.14
BSGatlas-gene-4770	CDS	yidC1	4719.07	NA	NA	7097.91	5394.45	3624.52	4333.04	4127.99	5701.71	4615.67	4334.29	3603.15	3502.73	4808.6	5484.81
BSGatlas-gene-1606	CDS	kinE	4711.95	NA	NA	5918.15	6243.02	4781.63	4892.14	4029.51	3960.78	5622.3	5776.46	5968.65	3854.79	2789.28	2706.66
BSGatlas-gene-1333	CDS	argJ	4709.07	profile 5	profile 9	2103.18	3917	4016	2691.76	6342.9	5344.32	6322.05	6598.54	4840.61	2452.42	5535.68	6344.32
BSGatlas-gene-1546	CDS	ykgB	4689.84	profile 9	profile 9	2544.3	2639.61	5053.04	5439.53	5816.45	6302.87	2000.74	2773.91	5760.51	6340.68	5118.14	6488.25
BSGatlas-gene-486	CDS	mtlA	4689.35	NA	NA	3578.85	1869.14	2914.95	3382.42	3384.98	5987.34	4132.96	2239.99	2716.69	10685.2	3812.45	11567.2
BSGatlas-gene-4678	CDS	rapG	4679.66	profile 8	profile 2	6027.96	6433.88	4493.63	3975.1	3820.81	3132.36	6529.29	7142.49	3575.2	3558.98	4164.58	3301.69
BSGatlas-gene-74	CDS	prs	4658.51	profile 6	profile 2	7610.86	5800.69	4803.28	4386.23	3697.11	2597.39	4652.56	3592.77	5122	5911.78	3901.86	3825.58
BSGatlas-gene-3292	CDS	maf	4652.61	profile 3	profile 10	1923.34	2954.72	5858.12	4669.27	4740.83	4475.92	3664.86	7185.14	9013.9	4294.92	3470.03	3580.25
BSGatlas-gene-4339	CDS	ywjA	4638.39	NA	NA	5345.77	5685.79	5844.83	3355.4	3267.35	2274.29	6803.36	7940.24	5024.79	3430.4	3720.65	2967.83
BSGatlas-gene-2558	CDS	ypmS	4635.68	NA	NA	8158.92	6692.66	4141.27	3798.65	3337.15	4110.38	6433.35	5416.9	3791.51	2636.52	3686.25	3424.58
BSGatlas-gene-1040	CDS	ygaD	4631.4	profile 10	profile 9	3192.9	4127.7	5176.39	3864.21	4775.55	5636.43	3826.26	5338.38	6122.71	3745.28	4537.48	5233.5
BSGatlas-gene-4020	CDS	pnbA	4622.82	profile 2	profile 2	5970.89	6658.96	5782.22	3683.84	3591.7	2351.9	5357.12	7456.18	3661.46	3339.22	4504.13	3116.25
BSGatlas-gene-4680	CDS	rocF	4614.77	profile 5	profile 7	7767	4753.43	3495.83	4031.46	5218.3	4882.19	5611.85	3970.65	3060.72	3800.01	4204.64	4581.14
BSGatlas-gene-3761	CDS	yuiE	4612.83	profile 4	profile 4	3628.65	3716.9	3216.28	5283.17	5763.01	7554.34	3434.23	3518.06	3290.95	4664.09	5083.87	6200.39
BSGatlas-gene-4472	CDS	ywaD	4605.66	profile 3	profile 2	6968.34	7883.72	4989.05	4120.93	3299.2	2255.29	5137.18	4330.7	5690.42	4593.39	3174.45	2825.21
BSGatlas-gene-4233	CDS	ywqA	4605.52	NA	NA	5475.04	5186.99	4117.34	3493.46	3772.55	3814.06	5694.05	6096.02	5691.49	3846.89	4059.31	4019.06
BSGatlas-gene-943	CDS	yflA	4594.32	profile 6	profile 6	3865.37	2654.13	16173.3	3321.8	2760.14	2297.53	4404.83	2968.52	4916.7	3020.49	5106.66	3642.39
BSGatlas-gene-4762	CDS	parA	4564.77	NA	NA	5317.47	4862.28	3477.52	4705.34	4118.01	5452.84	4593.66	4098.86	3406.2	4144.26	5235.88	5364.88
BSGatlas-gene-3881	CDS	liaS	4560.05	profile 5	profile 4	2439.43	2043.6	3750.44	6419.29	8513.23	14797.7	3941.97	2730.92	1433.89	1881.27	3198.13	3570.76
BSGatlas-gene-2681	CDS	yphE	4553.38	profile 5	profile 5	5594.13	4451.04	1984.12	4274.88	4225.44	8986.86	4158.92	4173.82	1205.52	1856.88	6474.26	7254.71
BSGatlas-gene-3185	CDS	yrhJ	4536.84	profile 3	profile 10	2957.23	3815.12	4919.64	3611.33	4319.06	4660.67	6209.61	5210.04	6345.17	2994.59	4640.21	4759.39
BSGatlas-gene-1378	CDS	yjbI	4536.72	NA	NA	2324.86	4451.27	7750.5	4171.13	4147.81	2376.1	2688.8	6517.42	7660.48	5542.55	3631.43	3178.22
BSGatlas-gene-4110	CDS	minJ	4529.23	NA	NA	5157.79	4497.84	3679.06	4002.43	4359.17	4704.6	4135.55	5706.13	3221.69	3776.48	5694.89	5415.17
BSGatlas-gene-148	CDS	rplJ	4515.43	profile 3	profile 2	10505.7	5537.53	4049.84	3576.18	2774.32	2284.75	4057.26	4306.98	5902.31	4320.82	3922.88	2946.64
BSGatlas-gene-1970	CDS	dapA	4514.7	NA	NA	4723.91	4155.06	4476.75	4191.95	4520.42	4897.22	4363.42	4397.21	5358.67	4120.11	4105.97	4865.76
BSGatlas-gene-401	CDS	putC	4513.32	NA	NA	7968.48	2589.42	3496.3	2001.82	3385.98	3401.93	9876.93	5376.66	4446.15	3640.51	4034.5	3941.12
BSGatlas-gene-3314	CDS	leuD	4504.26	profile 7	profile 8	10078.9	7631.74	3002.2	3624.47	2512.58	6552.25	5106.03	3007.46	2979.87	3269.15	2228.22	4058.23
BSGatlas-gene-2738	CDS	sipS	4503.81	NA	NA	5518.41	4949.12	3555.34	3840.69	4125.8	4917.42	5046.6	5332.22	3512.64	3176.79	4951.1	5119.54
BSGatlas-gene-770	CDS	fruC	4486.47	NA	NA	5277.64	2663.62	3085.04	4713.44	4237.65	7099.64	2650.91	2485.25	2692.13	3565.81	6912.86	8453.71
BSGatlas-gene-3296	CDS	valS	4486.04	profile 2	profile 8	8228.69	6172.53	3617.71	3721.54	3625.05	3222.28	5634.73	4592.21	3953.46	4127.34	3519.82	3417.11
BSGatlas-gene-2749	CDS	lysA	4468.82	profile 8	profile 2	6046.5	5575.01	3821.55	3769.61	3446.58	3332.08	5928.62	6464.44	3777.61	3437.01	3717.19	4309.67
BSGatlas-gene-190	CDS	rplQ	4461.47	profile 3	profile 2	8340.17	5277.77	4022.89	3317.5	3093.45	2787.17	4556.5	4614.21	5769.67	5153.38	3413.4	3191.51
S1299	tentative ncRNA	S1299	4448.85	profile 10	profile 10	1773.94	3661.25	3693.02	2503.01	3120.1	2459.29	1634.28	4625.22	9370.08	7069.58	6570.08	6906.37
BSGatlas-gene-885	CDS	yetJ	4444.82	profile 2	profile 2	6577.09	7348.2	4720.73	2561.92	2509.14	1447.51	6510.46	8600.8	5264.92	3443.72	2622.57	1730.79
BSGatlas-gene-463	CDS	rapC	4437.56	profile 2	profile 8	7264.84	7531.36	2937.16	2939.55	2772.89	3141.14	7464.61	7495.76	4294.97	2837.5	2279.37	2291.62
BSGatlas-gene-59	CDS	metS	4430.68	profile 9	profile 5	5216.87	4685.63	4158.08	4281.22	4418.31	5125.46	3470.29	3281.78	4803.64	4670.09	4005.01	5051.83
BSGatlas-gene-3783	CDS	yuxL	4416.65	profile 6	profile 2	5985.17	5900.28	4066.66	4613.23	3637.3	3846.57	3389.16	3265.74	5580	4770.91	3635.38	4309.41
BSGatlas-gene-4721	CDS	yybN	4400.75	NA	NA	8173.01	8095.36	4271.22	3180.52	2613.05	3180.46	5391.2	6809.02	4242.86	2151.58	2491.61	2209.16
BSGatlas-gene-73	CDS	gcaD	4399.68	profile 6	profile 8	6266.61	4991.75	3790.44	4534.85	4370.7	4364.16	4493.53	2797.18	4168.81	4719.65	3843.56	4454.91
BSGatlas-gene-3353	CDS	polX	4386.36	NA	NA	4204.18	4650.48	4713.1	3739.45	4282.47	4037.53	4659.63	4820.67	5020.79	4281.4	3924.98	4301.66
BSGatlas-gene-3707	CDS	nupO	4386.07	NA	NA	6951.23	5751.89	4585.32	4619.28	3632.51	2011.65	4629.34	3380.46	4031.36	5702	3995.78	3342.01
BSGatlas-gene-1763	CDS	ctaC	4379.92	profile 7	profile 8	9688.43	6794.31	3089.63	4193.56	4019.3	4418.64	6224.92	3037.1	1504.14	3273.65	3000.33	3315.08
BSGatlas-gene-1952	CDS	nusA	4355.51	NA	NA	4851.93	4784.44	3821.48	3617.93	4441.72	5200.53	4911.33	4462.48	4579.54	3680.54	3702.98	4211.17
BSGatlas-gene-2954	CDS	glyS	4354.12	NA	NA	6511.08	5565.22	4366.32	3747.33	3111.67	2481.85	4646.96	4812.95	5373.97	5143.63	3533.17	2955.24
BSGatlas-gene-4480	CDS	dltD	4326.51	profile 3	profile 2	8620.03	5746.5	3854.99	2934.08	2527.82	2799.65	5444.29	4547.89	7306.62	3322.11	2196.05	2618.08
BSGatlas-gene-4542	CDS	katE	4318.29	profile 6	profile 6	2688.41	1160.14	9190.94	3839.56	4302.02	3876.09	3454.08	1924.55	7032.54	4601.92	4878.8	4870.49
BSGatlas-gene-3951	CDS	opuBB	4313.92	profile 8	profile 2	5628.41	7887.8	4097.59	4354.64	4052.73	3397.21	4044.96	5334.33	2411.34	2927.92	3822.19	3807.95
BSGatlas-gene-4087	CDS	hprK	4307.68	NA	NA	3805.75	4420.92	4709.15	4087.68	4298.19	3372.64	3782.5	4778.14	4291.03	5370.68	4619.83	4155.67
BSGatlas-gene-3229	CDS	trmU	4293.17	profile 6	profile 9	3169.11	3510.45	4710.39	3395.58	4425.74	4910.4	3691.26	4251.9	6469.04	3763.43	4094.31	5126.5
BSGatlas-gene-1557	CDS	ykkE	4290.05	profile 10	profile 10	3523.68	4060.99	4535.74	4107.23	4414.09	3824.44	3297.1	5332.13	5367.55	4263.14	4452.89	4301.67
BSGatlas-gene-4474	CDS	menA	4279.8	NA	NA	5701.08	3666.72	2627.05	3581.3	4070.68	6543.21	3510.53	3536.39	2560.61	2840.56	5470.79	7248.61
BSGatlas-gene-1228	CDS	yhfE	4279.36	profile 9	profile 7	4572.94	4280.75	3973.37	4471.04	4484.38	3986.11	3018.06	3664.51	4501.11	5095.96	4531.07	4773.05
BSGatlas-gene-3874	CDS	yuxN	4275.1	NA	NA	1584.5	2909.46	5952.06	4292.75	5557.67	5521.14	2362.54	4723.55	4750.31	3889.28	5321.6	4436.35
BSGatlas-gene-1858	CDS	priA	4264.39	NA	NA	3410.74	3467.99	4451.87	4314.25	4528.34	4973.51	3989.91	4035.82	5675.97	4069.57	3820.89	4433.86
BSGatlas-gene-4235	CDS	glcR	4258.14	profile 5	profile 5	3174.13	4511.34	2522.75	3151.19	4774.97	8482.07	3783.12	4588.51	1919.19	4142.67	4644.77	5403.03
BSGatlas-gene-3357	CDS	pheT	4254.94	NA	NA	5859.87	4769.6	3794.62	4099.69	3628.45	3545.83	4707.19	4242.51	4801.08	3959.17	3531.79	4119.45
BSGatlas-gene-3851	CDS	fadA	4237.91	profile 1	profile 2	7422.73	7781.98	3784.15	5006.38	3322.28	3051.1	2594.1	2799.05	3673.61	5521.63	2935.76	2962.09
BSGatlas-gene-1033	CDS	yfhP	4235.86	NA	NA	3111.77	3893.21	5169.01	3929.56	4232.11	4167.25	3571.56	5351.57	4561.45	3512.51	4689.17	4641.11
BSGatlas-gene-4441	CDS	galT	4233.02	NA	NA	4521.59	4074.4	3898.77	4602.96	4448.19	4321.19	3579.52	3166.46	4512.07	4859.16	4230.73	4581.24
BSGatlas-gene-1649	CDS	papB	4228.09	NA	NA	3978.73	4243.17	3319.36	3989.28	4676.22	6348.26	3524.97	3508.9	3257.88	3757.92	4496.76	5635.58
BSGatlas-gene-2613	CDS	gpsB	4215.2	NA	NA	3081.6	3798.58	4645.25	4362.81	4389.72	5250.57	3489.48	3941.84	6033.5	3521.03	3883.75	4184.26
BSGatlas-gene-47	CDS	yaaO	4209.01	profile 9	profile 9	3633.14	2627.94	4291.9	4372.32	5260.99	5101.61	3506.74	3404.32	4193.14	4801.8	4668.76	4645.45
BSGatlas-gene-3486	CDS	aroA	4198.72	profile 2	profile 2	5201.03	5622.5	4609.62	3396.21	3818.29	2588.48	4608.8	4371.36	4610.32	4379.02	3708.83	3470.19
BSGatlas-gene-2564	CDS	yplQ	4196.64	profile 10	profile 9	2740.58	2978.19	4641.22	4441.05	4653.01	4896.53	3466.5	4445.03	4503.35	4800.58	4092.23	4701.39
BSGatlas-gene-3481	CDS	acuB	4191.19	NA	NA	2950.56	3860.36	4011.68	4919.89	4552.65	4365.66	2565.91	4117.25	4001.24	6718.67	3988.38	4242.02
BSGatlas-gene-1945	CDS	ispC	4186.66	profile 9	profile 8	4967.97	5177.94	3477.55	4336.55	4164.44	4887.12	3021.59	3786.75	3967.04	4033.65	3932.4	4486.98
BSGatlas-gene-4357	CDS	albE	4166.84	NA	NA	9678.46	4651.15	3941.07	2468.73	2810.81	1989.63	9061.28	4227.7	2869.91	3421.76	2817.31	2064.31
BSGatlas-gene-2972	CDS	rpsU	4159.67	NA	NA	3321.34	3383.86	4199.95	4915.9	4763.37	4575.63	5660.8	4703.99	4837.99	3348.29	3157.18	3047.73
BSGatlas-gene-437	CDS	ycxA	4158.42	profile 2	profile 2	8717.82	7299.99	3500.47	2466.25	2555.15	1847.44	6877.34	5159.19	2935.56	3123.84	2786.41	2631.57
BSGatlas-gene-1605	CDS	ykrP	4158.32	profile 10	profile 10	929.637	1283.34	3016.42	1843.43	1915.71	1894.38	2088.76	11717.5	11340.2	2956.95	5421.51	5491.9
BSGatlas-gene-175	CDS	rpsH	4154.57	profile 6	profile 7	8156.81	4668.57	3321.09	3512.38	3056.05	3819.19	4325.96	3166.16	4530.27	4178.87	3494.69	3624.82
BSGatlas-gene-3546	CDS	ytvA	4149.96	NA	NA	2475.44	3035.41	3645.18	4430.23	4495.26	5233.65	2480.46	3847.54	4568.46	4019.64	5546	6022.26
BSGatlas-gene-1900	CDS	topA	4143.81	profile 2	profile 2	4370.63	4574.29	4357.73	3511.64	3677.13	3685.39	5155.62	5060.62	4409.6	3286.96	3929.15	3706.93
BSGatlas-gene-3327	CDS	ysnB	4134.57	NA	NA	3775.9	4466.3	4712.19	4076.7	4402.33	3923.25	3978.66	4246.45	4861.86	4022.5	3600	3548.72
BSGatlas-gene-4481	CDS	dltE	4132.6	profile 3	profile 2	6369.42	4913.99	4734.89	2867.93	2697.83	1922.51	4554.66	4638.69	8065.04	3578.8	2648.33	2599.13
BSGatlas-gene-1838	CDS	pyrK	4125.46	profile 9	profile 4	523.957	514.578	541.02	1743.1	4535.59	24866.7	79.8805	70.7245	913.029	1108.9	1676.93	12931
BSGatlas-gene-3625	tRNA	trnB-Met3	4117.69	NA	NA	3579.75	4181	4459.74	3562	3978.98	2368.09	4261.81	5428.8	3659.5	3623.5	5803.74	4505.34
BSGatlas-gene-767	CDS	gutR	4112.89	NA	NA	2004.71	3033.08	4581.51	5072.73	5262.67	4537.96	2201.69	3636.21	4730.33	6099.21	4247.25	3947.33
BSGatlas-gene-4355	CDS	albC	4080.34	profile 7	profile 7	10129.9	4002.22	3140.47	2263.69	2629.39	2640.04	8986.97	3933.09	2256.52	2778.89	3496.13	2706.74
BSGatlas-gene-4246	CDS	mbl	4079.42	NA	NA	4744.24	4257.1	4250.83	3550.37	3886.37	3503.47	4640.38	4114	4159.36	4113.77	3771.11	3962.02
BSGatlas-gene-4236	CDS	ssbB	4077.01	profile 2	profile 2	6029.35	10647	2903.3	1937.83	2025.27	1409.5	9308.33	5497.65	2384.6	2747.77	2346.4	1687.16
BSGatlas-gene-3168	CDS	yraA	4076.41	NA	NA	3291.74	4183.22	3882.11	3249.91	4099.21	5452.31	3917.63	5456.12	3861.34	2505.73	3991.03	5026.54
BSGatlas-gene-2689	CDS	fni	4069.97	profile 3	profile 2	4788.82	5381.29	4397.61	3088.21	3317.27	3111.38	3993.6	5351.33	5165.34	3524.99	3306.06	3413.73
BSGatlas-gene-3290	CDS	mreB	4047.65	profile 3	profile 2	4714.24	4758.14	4291.36	2861.16	3327.56	3787.73	4258.22	4535.84	5969.59	3248.42	3018.2	3801.31
BSGatlas-gene-1659	CDS	ykwB	4036.87	profile 2	profile 10	2960.67	4713.42	3928.25	4141.33	3982.12	3719.79	4716.02	6043.66	3194.26	4209.83	3596.96	3236.18
BSGatlas-gene-4703	CDS	yycA	4032.52	profile 1	profile 2	5295.82	5320.74	4527.28	3286.67	2821.84	1996.77	4066.29	4592.67	4026.16	5301.71	3766.75	3387.55
BSGatlas-gene-3798	CDS	yunE	4023.54	NA	NA	5248.61	3947.76	3269.15	3378.95	3626.81	4447.84	3708.73	4542.39	2878.45	3427.4	4810.4	4996.05
BSGatlas-gene-3291	CDS	radC	4020.24	profile 3	profile 9	2318.74	2371.36	4331.48	4133.42	3716.47	5113.79	3739.72	4915.11	5924.15	3001.11	3910.04	4767.5
BSGatlas-gene-811	CDS	purN	4017.3	profile 9	profile 4	638.557	603.863	959.705	1737.18	4901.71	18964.2	440.763	521.007	2222.01	2615.38	2420.36	12183
BSGatlas-gene-1788	CDS	ylbQ	4011.77	NA	NA	3646.09	5008.43	3887.02	3334.11	4098.37	4461.46	3449.39	5469.37	3512.23	3071.79	3957.3	4245.73
BSGatlas-gene-2787	CDS	yqjV	3997.56	profile 2	profile 2	5332.33	5442.73	4428	3871.97	3176.18	2347.15	4041.08	5223.49	3237.11	4140.71	3739.75	2990.27
BSGatlas-gene-1334	CDS	argB	3989.29	profile 5	profile 5	2359.51	3456.29	2310.98	2163.8	4111.69	6499.34	5724.2	5342.67	2988.4	1874.18	4886.59	6153.84
BSGatlas-gene-1411	CDS	yjcF	3983.43	profile 5	profile 4	2314.63	3093.28	2723.51	3931.8	5364.84	7423.33	3997.73	3946.1	2812.53	3524.29	4250.4	4418.69
BSGatlas-gene-1954	CDS	rplGA	3968.04	NA	NA	5187.6	4119.87	2385.56	3236.26	3823.83	7200.57	4835.41	3196.46	2599.82	2211.42	3830.03	4989.65
BSGatlas-gene-311	CDS	ybgE	3956.02	profile 9	profile 9	1302.16	2528.16	3547.54	5309.68	5625.57	7093.59	1463.26	1960.09	3186.77	4946.48	3775.11	6733.86
BSGatlas-gene-2934	CDS	ispG	3953.51	NA	NA	2631.16	5100.48	6248.74	3130.56	3274.39	1864	2853.31	4958	6803.32	4324.66	3269.6	2983.89
BSGatlas-gene-3288	CDS	mreD	3953.1	profile 3	profile 3	3901.09	3470.71	4472.32	3109.8	3476.11	3337.7	3498.09	4412.59	7465.95	3494.8	3210.37	3587.66
BSGatlas-gene-3663	CDS	rhaA	3951.96	profile 10	profile 10	2307.93	3926.5	4200.76	5115.32	3799.06	4225.38	1948.02	4627.37	4149.79	5594.25	3688.14	3841.06
BSGatlas-gene-3702	CDS	yuxK	3951.75	NA	NA	3742.75	3615.86	3795.92	3688.07	4261.29	4159.17	3939.92	4097.82	4074.96	4306.42	3838.58	3900.26
BSGatlas-gene-1802	CDS	divIB	3944.29	profile 10	profile 9	1533.42	2463.02	4648.34	4260.96	4683.25	5164.22	2997.57	3836.51	6056.6	3709.98	3876.34	4101.21
BSGatlas-gene-1153	CDS	yhdL	3941.25	profile 6	profile 9	1561.3	2161.36	5089.74	4438.9	4236.07	5266.87	2713.46	3518.07	7161.39	2660.52	3692.96	4794.38
BSGatlas-gene-306	CDS	gltP	3940.21	profile 1	profile 2	6070.36	5740.05	2798.11	5000.12	2981.97	2827.57	3114.98	3509.84	2824.19	5586.19	3456.55	3372.59
BSGatlas-gene-3517	CDS	ytfP	3937.96	NA	NA	2877.89	3173.61	4202.8	4964.99	4297.82	4599.99	3238.07	4009.42	4362.7	3789.45	4037.84	3700.96
BSGatlas-gene-4159	CDS	lytB	3931.24	profile 9	profile 4	4448.69	4463.74	4122.63	4747.56	4077.26	4925.68	2517.15	2468.88	4446.17	3953.93	3180.29	3822.94
BSGatlas-gene-3883	CDS	liaG	3923.32	profile 8	profile 9	1620.05	1742.73	3961.27	6017.29	8113.87	12058.1	3267.66	2602.64	1578.74	1605.71	2188.1	2323.7
BSGatlas-gene-1997	CDS	mutS	3899.62	NA	NA	4122.48	4456.1	4393.98	3365.92	3665.78	3022.51	3979.56	4182.11	4712.66	4027.98	3392.26	3474.13
BSGatlas-gene-2929	CDS	sodA	3893.66	NA	NA	3078.96	3364.29	3694.33	3813.87	4474.92	6463.32	3006.69	2685.48	4318.91	3135.45	3725.39	4962.3
BSGatlas-gene-4515	CDS	galE	3892.01	NA	NA	3264.77	4395.59	3743.39	3576.53	4249.88	3671.85	4167.61	4366.07	3841.54	4065.62	3471.91	3889.35
BSGatlas-gene-4195	CDS	rbsD	3890.4	profile 1	profile 1	1321.17	2735.84	1390.56	6660.14	3311.2	7457.73	452.074	2370.67	1862.93	9717.53	3203.04	6201.97
BSGatlas-gene-2170	CDS	gltC	3884.74	NA	NA	3845.44	3743.89	4006.92	4122.46	3732.13	4338.99	3930.34	3362.64	3700.15	3417.12	4070.97	4345.81
BSGatlas-gene-3485	CDS	ccpA	3878.44	profile 10	profile 3	3750.16	4020.89	4857.38	3739.73	3408.53	2712.49	3005.63	4832	4842.32	4296.48	3682.05	3393.57
BSGatlas-gene-2285	CDS	yocS	3871.19	NA	NA	5496.97	5333.34	3766.21	3274.4	3047.69	2787.69	4490.33	4467.53	3564.76	3328.56	3544.96	3351.8
BSGatlas-gene-3549	CDS	bceB	3870.82	profile 8	profile 8	13003.9	13285.9	148.469	215.382	250.992	269.167	15998.4	2258.59	185.874	251.719	291.989	289.419
BSGatlas-gene-2669	CDS	aroB	3869.03	NA	NA	6665.81	4588.49	2524.43	3657.89	3360.96	4185.43	4485.39	3008.79	2775.83	2844.11	3822.26	4508.91
BSGatlas-gene-1845	CDS	sat	3862.67	NA	NA	4154.82	4836.24	4073.42	4485.16	3698.98	3847.23	4174.75	3501.18	4472.25	3393.43	2431.47	3283.1
BSGatlas-gene-3780	CDS	yutJ	3858.73	NA	NA	2900.78	4421.33	6209.02	3261.26	3859.49	2261.67	2301.34	3494.35	6286.38	4680.16	3607.68	3021.31
BSGatlas-gene-1527	CDS	pit	3857.79	NA	NA	3146.74	4048.75	5986.44	3198.2	3577.4	2117.31	2600.24	3924.23	6250.38	5538.22	3023.88	2881.72
BSGatlas-gene-1975	CDS	spoIIIE	3847.54	NA	NA	3934.46	3587.56	2771.52	3173.88	3924.75	6499.41	5127.94	4146.26	3117.1	2050.88	3650.76	4185.95
BSGatlas-gene-4562	CDS	yxxF	3843.36	profile 2	profile 2	4157.12	5024.56	4202.33	3114.15	2903.93	2192.86	4619.53	6401.08	3527.67	3822.57	3457.23	2697.26
BSGatlas-gene-4381	CDS	ywfO	3842.24	NA	NA	4345.79	3923.94	3632.37	3683.38	4139.39	4518.09	3968.89	3874.73	3190.81	3409.54	3536.66	3883.34
BSGatlas-gene-3882	CDS	liaF	3834.45	profile 8	profile 9	1602.06	1782.2	4628.31	6111.47	7883.07	10056.6	3012.44	2730.41	1931.31	1894.81	2248.01	2132.72
BSGatlas-gene-3824	CDS	frlO	3830.41	profile 4	profile 4	1634	862.511	1007.1	6402.48	10452.3	14702.8	1002.92	317.947	612.645	2191.53	1900.76	4877.97
BSGatlas-gene-2880	CDS	gcvPA	3826.38	NA	NA	4502.45	3111.5	3094.18	3855.08	3574.49	3263.28	5115.18	3707.93	3567.6	4565.97	3643.4	3915.47
BSGatlas-gene-3708	CDS	nupP	3822.1	profile 7	profile 8	8915.5	4930.64	2616.71	3828.52	2738.92	2801.31	4847.1	2902.45	2225.05	2992.21	3701.45	3365.33
BSGatlas-gene-1286	CDS	yisK	3819.22	profile 5	profile 8	5749.24	4927.85	2370.2	3707.35	3441.35	4980.87	3565.57	3186.32	2917.18	2812.37	3664.01	4508.32
BSGatlas-gene-1744	CDS	nprE	3813.36	profile 2	profile 3	2377.82	4773.22	5486.37	2660.72	3095.21	2376.23	6033.33	6943.55	5499.06	2489.94	2210.69	1814.17
BSGatlas-gene-2159	CDS	galM	3812.95	profile 2	profile 2	5577.68	6121.94	3516.06	3698.43	2948.06	2730.46	4827.54	4214.55	3650.44	3493.31	2491.33	2485.56
BSGatlas-gene-70	CDS	purR	3811.92	profile 5	profile 8	5341.27	5716.58	2758.04	2670.55	4024.74	4586.68	4892.47	4017.13	2436.82	1601.59	3606.13	4091
BSGatlas-gene-3445	CDS	ytkL	3811.33	profile 10	profile 10	2802.95	3568.64	5850.96	3728.95	3690.98	3219.58	2570.25	3659.08	5262.62	4354.46	3547	3480.42
BSGatlas-gene-107	CDS	yacF	3805.7	profile 5	profile 4	2549.59	3151.93	2251.18	4030.53	4527	7701.19	3177.71	3432.35	2670.31	2877.42	4072.58	5226.56
BSGatlas-gene-1854	CDS	gmk	3802.92	profile 3	profile 9	3045.93	3329.78	3900.93	3604.77	4085.46	4978.3	3361.11	4324.77	4760.55	3205.11	3185.95	3852.4
BSGatlas-gene-2758	CDS	spoIIAB	3795.61	profile 8	profile 8	13564.7	11517.5	1093.74	1497.58	1109.66	1453.33	8110.45	2683.3	1035.51	986.239	1208.7	1286.59
BSGatlas-gene-1951	CDS	ylxS	3792.15	NA	NA	4634.44	4752.94	3379.81	3195.39	3471.83	3510.43	4375.39	4231.69	3436.63	3336.45	3829.31	3351.45
BSGatlas-gene-171	CDS	rplN	3791.67	NA	NA	5085.26	4263.73	3295.9	3409.86	3522.95	3935.6	3225.02	2993.07	4827.99	4309.03	3053.88	3577.72
BSGatlas-gene-3385	CDS	rpmI	3783	profile 3	profile 9	2866.75	3555.4	3778.11	3633.53	3888.56	4507.25	3818.44	4274.28	4421.97	3540.12	3456.98	3654.62
BSGatlas-gene-564	CDS	ndoAI	3781.41	NA	NA	4459.12	3324.28	2159.61	3752.6	4360.69	6575.25	3623.62	2897.53	1938.87	2299.65	4530.96	5454.69
BSGatlas-gene-3899	CDS	oxdC	3766.72	profile 3	profile 3	2848.09	9634.66	6437.39	1369.89	530.03	352.401	5429.06	4871.57	8400.52	2145.3	1061.95	2119.8
BSGatlas-gene-1986	CDS	cinA	3763.12	NA	NA	5021.61	3835.04	3320.49	3458.71	3932.71	4294.94	3295.67	2729.5	3574.16	3739.65	3557.52	4397.49
BSGatlas-gene-3243	CDS	recJ	3760.45	NA	NA	4585.48	4263.76	4162.25	2985.48	3392.4	3243.11	4037.65	4281.82	4686.01	3245.64	3005.37	3236.39
BSGatlas-gene-52	CDS	yaaT	3758.92	NA	NA	4248.94	3531.13	2360.2	3637.44	4228.52	7887.59	3786.4	2887.88	2314.6	2015.23	3753.01	4456.09
BSGatlas-gene-2959	CDS	yqzL	3752.01	profile 5	profile 5	4612.66	2873.2	2038.12	3809.83	3543.81	6401.03	4551.78	3685.94	1335.65	2142.41	5469.57	4560.18
BSGatlas-gene-572	CDS	rsbW	3742.38	NA	NA	3150.12	2116.85	4063.37	3509.58	3976.68	8655.14	3782.54	2164.99	2870.85	1754.62	3706.09	5157.76
BSGatlas-gene-89	CDS	spoIIE	3736.11	profile 8	profile 2	15276.2	14667.4	477.198	190.429	172.595	186.631	10128.3	2928.33	269.104	159.834	183.188	194.059
BSGatlas-gene-2522	CDS	sunT	3724.56	profile 9	profile 8	7239.16	4637.02	2830.09	3839.89	2853.54	4495.29	2028.9	1822.84	3887.98	2746.64	4156.95	4156.45
BSGatlas-gene-2709	CDS	ribU	3720.49	profile 9	profile 9	1699.45	2812.35	3620.12	3691.76	4200.32	5042.89	2744.56	4355.47	3957.42	2830.31	4336.85	5354.39
BSGatlas-gene-4690	CDS	walK	3720.11	NA	NA	2864.82	2475.66	2900.74	3805.63	4484.95	7228.25	2896.18	2993.87	2936.08	3113.79	4144.39	4796.97
BSGatlas-gene-4506	CDS	yxkI	3718.23	profile 1	profile 9	2763.89	2579.5	3455.46	3065.81	3738.14	3453.19	2801.58	3958.06	3068.98	4812.83	6082.97	4838.4
BSGatlas-gene-4058	CDS	yvcN	3711.96	profile 2	profile 5	3611.94	3915.28	3544.11	3337.74	3624.28	3830.43	4311.72	4166	4259.34	2858.69	3598.45	3485.5
BSGatlas-gene-2927	CDS	pbpA	3711.58	profile 6	profile 9	2577.11	2307.42	4369.41	3931.1	4077.36	5627.03	2371.34	2553.34	5652.17	3455.71	3275.1	4341.83
BSGatlas-gene-1188	CDS	khtU	3711.29	profile 10	profile 10	1665.4	2325.98	4682.39	3480.94	3538.01	3673.21	2164.93	5075.95	4887.57	4486.81	4215.35	4338.89
BSGatlas-gene-790	CDS	yeaD	3700.95	NA	NA	3692.39	3121.15	3030.89	3395.99	3764.69	4729.99	3490.53	4387.48	2676.46	2919.91	4503.6	4698.32
BSGatlas-gene-3536	CDS	melR	3697.5	profile 10	profile 1	916.454	3111.75	2452.73	4967.56	3081.66	5361.26	497.918	3374.5	4505.17	6586.45	4312.69	5201.88
BSGatlas-gene-2006	CDS	pksC	3689.21	profile 4	profile 5	4805.07	4090.11	3119.01	3995.22	4155.04	4253.01	3390.07	2901.04	2725.73	3557.48	3585.32	3693.38
BSGatlas-gene-1994	CDS	ymcB	3688.33	NA	NA	3878.58	3565.16	3301.91	3967.39	3733.05	4344.31	3264.69	2985.26	3698.51	3697.5	3520.34	4303.32
S929	tentative ncRNA	S929	3671.46	NA	NA	1825.64	2912.42	5223.37	4310.58	3644.13	2073.87	1910.25	3378.78	3601.3	7917.38	3941.69	3318.07
BSGatlas-gene-298	CDS	ybfK	3662.28	NA	NA	2996.53	3995.51	4346.22	3972.9	3709.43	2769.89	3093.52	3770.14	3542.3	4365.7	3904.57	3480.67
BSGatlas-gene-1240	CDS	yhfP	3659.57	NA	NA	4667.74	3517.57	2381.86	2983.43	3383.93	5288.38	3993.49	3613	2127.44	2352.37	4394.71	5210.87
BSGatlas-gene-2129	CDS	parC	3657.88	NA	NA	3052.46	3154.25	3843.25	4422.46	4564.8	4427.21	2972.81	2573.69	3506.49	4150.36	3617.08	3609.67
BSGatlas-gene-2879	CDS	gcvPB	3654.56	NA	NA	5602.3	3043.65	2481.55	3539.45	3246.43	3449.61	5530.05	3176.6	2755.27	3400.36	3604.44	4025.06
BSGatlas-gene-3720	CDS	comA	3644.34	profile 4	profile 4	2278.59	2517.51	2358.63	3781.29	4017	6472.06	2620.09	3528.94	2615.83	3541.86	4745.65	5254.68
BSGatlas-gene-3419	CDS	pfkA	3638.47	profile 4	profile 4	3198.94	3378.19	2864.35	3463.46	4037.5	5633.61	2934.42	3245.5	2986.48	3196.45	3788.6	4934.13
BSGatlas-gene-4	CDS	dnaA	3627.84	NA	NA	3853.12	3815.91	3864.94	3358.63	3863.48	3759.96	3809.05	3712.4	4048.22	3709.31	2789.32	2949.81
BSGatlas-gene-4158	CDS	lytC	3627.3	profile 6	profile 2	4651.12	4320.45	4268.17	3912.07	3267.51	3104.54	2556.45	2557.56	4449.13	4191.62	3040.58	3208.38
BSGatlas-gene-21	CDS	pdxS	3625.87	profile 5	profile 8	5426.45	4482.62	2917.38	3011.95	4524.19	3223.49	3988.72	2459.81	2598.26	2324.62	4031.34	4521.67
BSGatlas-gene-4234	CDS	phoC	3624.12	NA	NA	2692.3	3689.36	2454.48	2695.37	4280.39	5508.19	3385.98	3650.69	1970.11	4049.69	4544.65	4568.29
BSGatlas-gene-2697	CDS	ypdA	3622.42	NA	NA	2412.33	3530.67	4423.7	3403.05	3923.51	3983.48	3511.88	3976.09	4518.64	3368.18	3090.5	3326.96
BSGatlas-gene-4105	CDS	uvrB	3622.1	NA	NA	3294.35	2986.17	4705.21	3155.25	3830.71	3769.58	3158.13	3383.11	3942.32	2993.62	4147.98	4098.77
BSGatlas-gene-3697	CDS	kinB	3605.43	NA	NA	3345.7	4500.69	4195.86	3389.11	3543.14	2731.28	3213.23	4298.49	3588.85	4397.66	3290.52	2770.64
gap-1465	un-annotated region	gap-1465	3602.55	NA	NA	1355.06	2178.69	3346.14	4826.72	4429.02	3052.03	2214.43	3145.72	3022.91	6279.62	5883.94	3496.3
BSGatlas-gene-471	CDS	fpbQ	3592.95	NA	NA	3999.59	4627.65	3639.64	3123.87	2547.75	2279.1	4556.77	5914.78	4419.55	3665.94	2275.66	2065.04
BSGatlas-gene-301	CDS	psd	3589.36	NA	NA	6341.23	4328.17	2782.01	2678.06	2395.1	2497.83	5785.3	4089.43	2835.96	2596.88	3337.45	3404.88
BSGatlas-gene-2563	CDS	yplP	3586.39	profile 10	profile 9	1351.86	2270.79	4618.2	4007.06	4288.31	4288.15	2282.46	3598.86	5150.42	5039.47	2891.74	3249.34
BSGatlas-gene-738	CDS	ydiL	3585.56	NA	NA	2838.46	3850.34	4266.28	3657.29	3377.73	3002.43	2783.28	4711.87	3853.03	3776.77	3731	3178.21
BSGatlas-gene-1697	CDS	moeA	3584.73	NA	NA	3143.11	3769.53	4197.39	3281.1	3465.63	2721.96	3172.17	3976.47	3926.64	4427.91	3633.99	3300.84
BSGatlas-gene-3595	CDS	menB	3572.83	NA	NA	4605.37	3482.84	2660.77	3280.45	3410.61	4216.56	2839.45	3121.38	2806.35	3472.28	4091.32	4886.61
BSGatlas-gene-886	CDS	yetK	3564.97	profile 8	profile 2	7632.9	5704.66	2543.95	2065.64	1949.69	1482.62	6036.52	5534.77	2422	2259.92	2783.49	2363.45
BSGatlas-gene-4651	CDS	gntZ	3563.29	profile 10	profile 3	1839.45	3860.48	5065.29	2846.7	2869.51	1870.93	1503.39	5038.21	7216.48	5088.4	2734.76	2825.91
BSGatlas-gene-4089	CDS	nagB	3550.16	NA	NA	3954.86	4157.84	4033.72	2841.37	2967.08	1735.29	3435.4	4574.04	4579.84	5014.97	2854.17	2453.29
BSGatlas-gene-3428	CDS	ytzJ	3550.03	NA	NA	3723.44	2516.1	2697.55	3829.46	5075.68	4133.35	4623.53	2552.81	2303.81	3761.92	3697.25	3685.47
BSGatlas-gene-2696	CDS	prsW	3544.82	profile 5	profile 4	2135.35	3152.54	2897.61	3549.59	3783.74	6339.99	3307.57	4067.91	2542.68	2657.31	3860.67	4242.94
BSGatlas-gene-732	CDS	ydiF	3532.27	NA	NA	2045.49	3118.52	4630.5	3439.49	3858.04	3603.26	2643.66	3876.98	5513.38	3708.65	2992.38	2956.9
BSGatlas-gene-3948	CDS	opuBD	3528.29	profile 2	profile 2	4318.58	7081.8	3916.77	3553	2765.52	2004.8	3102.18	4695.6	2831.82	3023.97	2657.4	2388.09
BSGatlas-gene-3712	CDS	mrpA	3508.73	NA	NA	5203.03	4070.02	3084.86	2751.74	2824.16	3084.92	3674.68	4209.37	3089.58	3218.03	3345.68	3548.78
BSGatlas-gene-917	CDS	fecF	3506.25	profile 10	profile 10	983.025	2256.48	4517.92	3746.6	4413.7	3650.33	1874.87	4044.42	4745.99	4385.8	3781.39	3674.5
BSGatlas-gene-2136	CDS	xynC	3505.99	profile 8	profile 2	5361.39	4476.09	3273.36	3092.35	2848.88	2367.75	4974.2	4128.86	2604.97	3080.53	3125.6	2737.87
BSGatlas-gene-527	CDS	ydaP	3499.22	profile 6	profile 6	1583.47	976.252	9636.08	2554.12	2924.7	1860.9	2288.39	1532.19	7156.96	4354.41	3866.18	3256.94
BSGatlas-gene-2606	CDS	kduI	3490.07	profile 8	profile 4	2794.27	2902.16	3050.62	3391.06	3307.02	3978.82	4240.84	4142.36	3381.95	3214.79	3516.4	3960.59
BSGatlas-gene-2677	CDS	folE	3487.4	profile 3	profile 3	3934.52	4984.88	4269.29	2534.97	2698.86	2063.33	3766.87	5294.14	4270.87	2887.96	2658.29	2484.84
BSGatlas-gene-483	CDS	ycnJ	3476.13	NA	NA	4100.88	2911.58	4098.14	2966.59	3625.2	2398.03	4753.27	3087.14	2568.35	4808.3	3602.01	2794.05
BSGatlas-gene-2912	CDS	glcK	3474.61	NA	NA	3751.9	2765.27	1712.9	2938.57	3628.22	8756.94	2400.78	1856.98	1344.05	1730.53	4148.46	6660.69
BSGatlas-gene-822	CDS	pcrA	3472.46	NA	NA	3745.35	3642.74	3196.81	2817.18	3133	2809.75	3952.99	3928.27	4466.54	3504.62	3179.38	3292.93
BSGatlas-gene-1626	CDS	clpE	3472.08	profile 6	profile 6	1097.03	202.32	4399.22	2776.27	995.232	1041.63	956.776	348.706	15278.4	7160.45	1077.07	6331.84
BSGatlas-gene-4487	CDS	licR	3471.36	profile 8	profile 2	3516.21	3837.81	3329.46	3365.84	3127.79	3384.35	4289.3	4643.71	2739.67	3322.22	3152.19	2947.81
BSGatlas-gene-1168	CDS	yheN	3471.18	NA	NA	4468.05	5400.42	3052.89	2775.14	2841.2	1957.75	4326	3695.39	3304.89	4351.04	2953.81	2527.65
BSGatlas-gene-1122	CDS	yhcX	3471.16	NA	NA	3443.77	3298.25	3125.57	3070.63	3684.75	4077.44	3004	3547.9	3459.29	3203.78	3568.57	4169.97
BSGatlas-gene-1928	CDS	flhA	3469.82	NA	NA	5305.96	3770.35	3148.33	4171.12	3173.29	5117.81	3113.31	2197.1	3397.25	2620.57	2405.44	3217.27
BSGatlas-gene-204	CDS	kbaA	3463.01	NA	NA	5234.13	3577.94	1307.92	2945.99	2866.56	6417.22	2495.5	3072.8	1278.26	1858.9	4816.03	5684.85
BSGatlas-gene-1257	CDS	yhjE	3456.2	NA	NA	3212.07	2602.08	2511.44	2933.23	2934.89	4332	3197.5	4240.62	1893.43	2532.19	5558.53	5526.46
BSGatlas-gene-3848	CDS	gcvH	3452.1	profile 4	profile 4	3305.37	3277.18	2537.78	3510.83	3704.7	5234	2381.86	2671.52	2815.97	3398.21	4068.56	4519.23
BSGatlas-gene-1824	riboswitch	T-box_iswA	3450.18	NA	NA	3850.5	3446.54	2532.2	3999.6	3884.74	4458.93	2762.4	2679.49	2399.05	2815.55	4123.56	4449.65
BSGatlas-gene-584	tRNA	trnS-Ser	3447.13	NA	NA	794.444	4046.1	5330.88	3356.37	3544.16	1344.88	1689.49	5790.33	7404.63	3830.58	2506.88	1726.85
BSGatlas-gene-1799	CDS	spoVE	3439.49	NA	NA	4937.42	3502.83	2844.06	2846.53	2903.41	3329.43	3198.26	3728.75	3877.88	3041.39	3282.69	3781.26
BSGatlas-gene-1156	CDS	plsC	3438.67	NA	NA	7441.17	3961.43	2673.12	2611.5	2460.03	2419.9	5503.23	3292.87	2248.46	2227.05	3277.5	3147.74
BSGatlas-gene-2566	CDS	dfrA	3435.29	NA	NA	3433.52	3185.16	3585.3	3282.04	3334.18	3038.03	3220.85	3352.1	3185.39	3919.78	3855.16	3831.94
BSGatlas-gene-1719	CDS	kinC	3407.62	profile 10	profile 9	1576.14	1944.08	3974.25	4242.09	4266.86	5152.22	1909.4	2653.33	3899.57	4250.61	3695.23	3327.64
BSGatlas-gene-2654	CDS	qcrA	3406.59	NA	NA	5785.27	3420.42	2238.14	2723.39	3321.75	4834.38	3859.87	2402.72	1576.48	2456.03	3912.84	4347.81
BSGatlas-gene-4133	CDS	flgK	3405.2	profile 2	profile 2	5397.35	5867.54	3901.58	3299.65	2423.8	1909.74	4881.37	3180.15	4040.66	2706.5	1639.5	1614.52
BSGatlas-gene-3277	CDS	obg	3400.39	NA	NA	3745.59	3469.81	2882.73	3445.35	3682.73	4447.78	4062.44	3186.13	2260.99	2422.59	3480.59	3717.95
BSGatlas-gene-292	CDS	ybfG	3396.93	profile 3	profile 6	1477.82	1062.58	3543.89	1579.08	1799.72	1368.3	4898.02	6054.52	6291.32	4382.09	5031.18	3274.68
BSGatlas-gene-3331	CDS	racE	3388.24	NA	NA	3145.83	2810.28	3291.38	3306.76	3749.27	3805.23	2736.01	2759.36	3707.81	3509.49	3584.34	4253.08
BSGatlas-gene-805	CDS	purC	3384.93	profile 9	profile 9	599.128	792.806	4492.35	2783.89	3406.76	10029.3	615.771	561.714	2145.14	2279.88	2452.9	10459.6
BSGatlas-gene-2996	CDS	yqeM	3376.28	NA	NA	4856.97	4014.24	3178.84	2832.54	2678.3	3351.31	4404.18	4186.78	3289.37	2051.37	2772.05	2899.48
BSGatlas-gene-4052	CDS	yvcT	3375.05	NA	NA	1827.25	2960.38	3298.6	3453.42	4515.49	4262.06	2482.55	3652.43	3565.83	3751.34	3268.9	3462.33
BSGatlas-gene-3870	CDS	htrB	3357.06	profile 9	profile 2	5131	3800.06	3757	2853.92	3312.62	2852	1877.15	2401.96	3886.53	3393.36	3586.14	3433.01
BSGatlas-gene-3907	CDS	fhuD	3348.87	NA	NA	4700.53	5512.11	4200.55	2425.83	1946.36	752.819	5516.29	6556.04	3271.95	2224.05	1768.86	1311.09
BSGatlas-gene-1798	CDS	murD	3334.19	profile 6	profile 8	3487.54	3344.04	3235.81	3012.26	3209.91	3174.33	2285.09	3032.25	5919.77	3994.45	2300.02	3014.85
BSGatlas-gene-2111	CDS	yneJ	3332.48	profile 5	profile 8	4578.58	3509.65	2184.86	2534.94	2182.77	4340.49	3463.08	5878.7	1864.93	1715.98	3817.36	3918.39
BSGatlas-gene-1383	CDS	nadF	3326.31	NA	NA	2993.07	3643.21	3568.04	3326.97	3370.97	2854.66	2603.77	3137.99	3707.77	3559.37	3452.38	3697.54
BSGatlas-gene-2639	CDS	panC	3324.41	profile 9	profile 4	2868.68	2309.92	3063.76	3617.73	3928.03	4397.21	1755.3	2250.16	4277.11	4025.48	3290.39	4109.15
BSGatlas-gene-580	CDS	ydcI	3321.46	NA	NA	2366.46	2869.32	3392.61	3439.63	4050.8	3877.36	2333.27	3075.27	3713.26	3687.57	3528.07	3523.9
BSGatlas-gene-4084	CDS	yvoE	3318.37	NA	NA	3238.43	3582.01	3570.81	3260.25	3328.8	3082.11	3215.35	3672.98	4006.83	3680.58	2501.65	2680.61
BSGatlas-gene-820	CDS	yerD	3303.09	profile 6	profile 6	1005.36	856.864	13239.6	2112.48	2063.78	1273.72	1384.26	1699.91	8123.03	3506.73	2489.47	1881.81
BSGatlas-gene-3643	CDS	floT	3287.07	profile 7	profile 7	9148.88	2680.67	1965.36	1864.78	2159.65	2311.98	7853.15	2843.1	2136.3	1987.44	2091.07	2402.5
BSGatlas-gene-3230	CDS	yrvO	3282.1	NA	NA	2313.3	2504.05	2670.15	2841.72	3704.54	5859.51	3117.96	2980.54	3160.96	2222.62	3643.16	4366.69
BSGatlas-gene-2559	CDS	ypmR	3281.51	NA	NA	3328.31	4559.78	3885.8	3029.01	2868.13	2940.05	3728.98	3937.12	4451.55	2697.84	2008.02	1943.53
BSGatlas-gene-267	CDS	skfH	3278.66	profile 2	profile 2	20964.1	7479	681.618	571.973	395.076	334.77	5944.15	1190.97	636.992	483.309	342.264	319.696
BSGatlas-gene-275	CDS	ybxG	3276.78	NA	NA	5277.27	3665.72	2430.32	2578.74	2579.21	3145	3811.47	4005.08	2212.83	2754.55	3436.96	3424.23
BSGatlas-gene-1794	CDS	pbpB	3272.96	profile 9	profile 4	3596.97	3068.85	1997.94	4106.69	5259.43	8324.42	2039.85	1220.56	2269.66	2584.43	1923.3	2883.37
BSGatlas-gene-3921	CDS	cysJ	3264.63	NA	NA	3605.64	2959.4	3469.75	2960.46	3262.05	3368.86	2931.58	2728.68	3786.69	3616.02	2903.38	3583.09
BSGatlas-gene-4358	CDS	albF	3262.17	profile 7	profile 7	7805.44	3364.12	2310.93	1916.54	2412.31	2223.19	8158.25	2836.58	1709.16	2146.33	2345.16	1918.06
BSGatlas-gene-2869	CDS	efp	3258.22	NA	NA	3581.11	3341.45	2430.42	3543.3	3505.57	4046.25	2933.81	3110.47	2761.61	3581.88	2929.86	3332.93
BSGatlas-gene-4664	CDS	fbp	3256.39	profile 9	profile 9	1867.25	2425.28	3240.87	3334.08	4713.54	5969.25	2254.23	2654.2	3489.56	2952.21	2721.12	3455.08
BSGatlas-gene-921	CDS	yfmB	3251.56	profile 4	profile 9	1713.38	2419.22	2773.44	3291.14	3933.43	5424.66	2708.65	3442.18	2783.35	2983.8	3652.8	3892.61
BSGatlas-gene-552	CDS	ydbO	3245.96	profile 5	profile 6	2407.6	1827.25	3786.08	3270.9	2721.22	3412.51	3505.79	3393.17	4077.32	2455.5	3750.5	4343.64
BSGatlas-gene-1017	CDS	yfhB	3245.42	NA	NA	3216.36	3508.64	3091.76	3563.06	3749.54	3522.75	2726.87	2600.27	2686.22	3649.29	3157.23	3473.02
BSGatlas-gene-4263	CDS	ywnG	3236.71	NA	NA	1770.01	2487.91	3889.98	4040.78	3500.75	2605.8	1800.64	2843.23	4143.79	3872.22	4113.76	3771.63
BSGatlas-gene-4143	CDS	degS	3231.54	profile 5	profile 4	2358.74	2661.13	2580.37	3246.99	4032.07	5713.82	3051.15	2799.56	2365.19	2398.49	3694.55	3876.4
BSGatlas-gene-1323	CDS	yitS	3230.35	NA	NA	2926.18	3703.4	3573.92	3053.35	3167.46	2624.34	3243.33	3799.53	3122.77	3379.02	3264.27	2906.58
BSGatlas-gene-1995	CDS	ymcA	3229.63	NA	NA	4215.03	3997.53	3565.13	3363.27	2513.21	2510.99	4065.74	3607.78	4054.05	3022	2067.85	1772.95
BSGatlas-gene-1998	CDS	mutL	3225.92	profile 3	profile 5	3156.53	3180.59	3105.56	2937.3	3145.73	3995.77	3463.93	3623.38	3987.36	2663.84	2476.51	2974.52
BSGatlas-gene-4689	CDS	walH	3223.39	NA	NA	2393.01	2040.63	2872.84	3690.76	4370.64	5903.13	2571.18	2325.87	3000.62	2770.41	3127.75	3613.85
BSGatlas-gene-4364	CDS	ywhH	3220.5	NA	NA	2807.88	3054.33	3123.04	3881.66	3685.15	2260.75	2413.81	3156.75	2988.86	4458.67	3916.15	2898.91
BSGatlas-gene-1920	CDS	fliM	3219.3	NA	NA	3379.56	3100.29	4021.41	4284.59	3101.05	3204.66	2633.53	2522.22	3701.83	3640.11	2434.85	2607.5
BSGatlas-gene-1822	CDS	ylmH	3212.52	profile 10	profile 2	3162.33	4066.01	3290.65	3001.74	2896.57	2541.47	2313.89	3243.38	4392.72	3540.32	2965.04	3136.12
BSGatlas-gene-4140	CDS	degV	3208.35	NA	NA	3017.06	2872.01	2504.1	3584.85	3376.12	4360.65	2384.23	2385.65	2132.22	2945.67	4337.86	4599.82
BSGatlas-gene-3967	CDS	yvbI	3201.8	profile 10	profile 3	2978	4239.77	4094.36	2824.17	2523.92	1816.68	2293.89	4167.84	3860.96	3682.62	3353.45	2585.98
BSGatlas-gene-273	CDS	ybdN	3200.47	NA	NA	5783.99	7133.68	3868.99	1909.18	1515.31	817.275	5923.82	5703.97	2329.05	1520.2	1113.06	787.138
BSGatlas-gene-2140	CDS	yngC	3196.76	profile 2	profile 10	2375.05	2936.99	3391.78	2897.09	3066.62	3256.76	3779.83	4362.11	3366.67	2863.73	3074.3	2990.16
BSGatlas-gene-2105	putative ncRNA	S661	3192.88	profile 3	profile 10	1057.37	2272.21	3911.47	2648.02	2614.05	2807.45	2109.07	5804.22	5860.88	2734.53	3611.06	2884.27
BSGatlas-gene-2021	CDS	ymaE	3176.98	profile 2	profile 2	5973.65	5588.86	3643.21	2445.51	2036.21	1353.77	4000.27	4437.93	2489.58	2307.56	2126.58	1720.64
BSGatlas-gene-970	CDS	yfjO	3174.9	NA	NA	2583.87	3398.48	3553.25	3036.56	3344.65	2554.64	2602	3192.43	3918.26	3603.84	3229.73	3081.15
BSGatlas-gene-734	CDS	rex	3167.36	profile 5	profile 4	1980.54	2206.6	2691.76	3099.15	3453.66	6150.07	2252.75	3519.48	2701.66	1928.31	3473.06	4551.29
BSGatlas-gene-2675	CDS	hepS	3165.95	NA	NA	3390.26	4372.95	3178.47	2966.86	2825.09	3557.76	2638.64	3547.5	4047.64	2505.51	2218.26	2742.48
BSGatlas-gene-1473	CDS	exuR	3164.69	NA	NA	1928.67	2815.14	4208.53	3550.56	3656.67	2946.6	2549.93	3936.16	3819.81	3380.92	2802.53	2380.75
BSGatlas-gene-1607	CDS	ogt	3163.2	NA	NA	4089.48	4044.72	2850.07	3111.5	2809.52	3231.75	4129.61	2993.95	2780.7	2234.04	2687.33	2995.69
BSGatlas-gene-4370	CDS	ywhC	3152.45	NA	NA	2783.07	3580.7	3622.29	2648.61	2899.7	2186	2870.07	4120.78	3090.05	3628.33	3541.33	2858.45
BSGatlas-gene-4363	CDS	phrF	3147.3	profile 5	profile 7	7913.25	3230.93	1187.87	3026.99	2404.28	4611.43	2439.24	2057.22	979.115	1637.08	4067.9	4212.28
BSGatlas-gene-4093	CDS	cypX	3144.11	profile 8	profile 2	10172.8	13414.1	2074.97	1184.71	770.496	483.083	4457.83	1753.36	877.036	760.726	953.716	826.46
BSGatlas-gene-243	CDS	cdaA	3142.07	NA	NA	3152.53	3251.24	3286.76	2711.23	3040.44	3372.21	3005.35	3511.2	3427.59	2667.56	3091.87	3186.81
gap-896	un-annotated region	gap-896	3142	profile 1	profile 10	915.63	1772.83	3259.13	4022.06	3591.96	2158.77	1728.47	2507.47	2643.05	7331.18	4919.14	2854.28
BSGatlas-gene-1756	CDS	ylaL	3138.16	NA	NA	1604.34	2832.96	3843.59	3256.39	3407.24	2440.87	2123.34	3646.51	3794.87	4468.76	3163.68	3075.34
BSGatlas-gene-33	CDS	dnaX	3121.16	NA	NA	3239.32	2617.39	2773.05	3157.37	3532.84	4161.13	2632.56	2566.99	2976.94	3018.89	3126.96	3650.41
BSGatlas-gene-221	CDS	ybaR	3113.43	NA	NA	3605.11	2439.36	1724.73	3134.61	3232.69	4520.08	2578.99	2117.21	1387.73	2257.95	5134.08	5228.65
BSGatlas-gene-865	CDS	rhgR	3111.22	profile 10	profile 2	3768.87	6033.7	2315.57	3325.29	1445.26	1121.07	859.308	4341.96	5737.57	4475.93	1679.53	2230.56
BSGatlas-gene-872	CDS	yesZ	3102.87	profile 10	profile 2	3319.2	4993.64	2782.36	3025.76	1524.59	1099.33	748.226	2826.87	8343.29	4617.94	1749.95	2203.32
BSGatlas-gene-1015	CDS	yfiZ	3101.5	profile 5	profile 2	4780	4165.67	2788.73	2954.01	2443.12	2052.05	2589.89	3789.4	2298.18	2799.84	3407.51	3149.62
BSGatlas-gene-1696	CDS	moeB	3098.94	NA	NA	3351.51	3167.44	2593.28	2816.58	3194.1	4031.31	3104.45	2912.25	2201.35	2509.35	3364.76	3940.85
BSGatlas-gene-1266	CDS	ntdR	3098.65	profile 8	profile 8	4698.68	4748.47	2380.13	2751.06	2572.27	4041.12	4598.6	3890.22	1457.86	1190.35	2387.94	2467.14
BSGatlas-gene-4572	CDS	abn2	3094.61	NA	NA	2239.98	3618.96	2734.98	4084.67	3292.9	3157.29	1614.27	2572.2	3709.57	5131.57	2381.92	2596.99
BSGatlas-gene-1983	CDS	ymfK/2	3092.39	NA	NA	2794.96	3498.51	3967.12	3289.93	3261.15	2554.72	2257.69	2595.89	3171.62	3419.21	3202.27	3095.64
gap-542	un-annotated region	gap-542	3087.46	profile 1	profile 9	644.882	1173.17	2780.28	4334.92	3672.95	2539.92	947.734	1413.43	2212.3	8358.96	4970.8	4000.16
BSGatlas-gene-174	CDS	rpsN	3087.12	profile 7	profile 5	5074.68	3379.29	1966.37	2639.78	2736.99	4694.84	3031.4	2300.63	2888.58	2722.31	2479.84	3130.75
gap-1014	un-annotated region	gap-1014	3084.82	NA	NA	2395.64	4134.49	3905.32	2983.27	2525.95	1698.98	3273.49	4742.69	3271.51	3103.07	2927.66	2055.8
BSGatlas-gene-4098	CDS	yvlD	3073.16	NA	NA	8178.33	2631.9	2797.7	2223.03	1885.46	2338.7	5286.72	2849.52	2462.56	1735.42	2166.01	2322.58
BSGatlas-gene-4425	CDS	ywdA	3068.47	profile 10	profile 1	1706.95	5452.22	2413.96	3904.7	3223.64	5004.06	1057.91	3282.01	2479.6	2625.92	2554.22	3116.47
BSGatlas-gene-4612	CDS	iolF	3067.7	NA	NA	3127.72	4453.58	2879.39	3227.75	2671.05	3026.56	2379.66	2676.3	2518.23	3636.23	3088.82	3127.12
BSGatlas-gene-1167	CDS	srtN	3067.34	profile 5	profile 10	2323.56	2941.67	2840.48	2714.25	3091.16	2953.42	3428.48	3434.81	2454.2	2994.2	4052.47	3579.31
BSGatlas-gene-1941	CDS	pyrH	3065.89	profile 9	profile 8	5042.87	3822.52	2721.83	2710.97	2847.24	2608.69	2651.47	1913.28	3165.19	3242.3	2671.52	3392.81
BSGatlas-gene-2941	CDS	cshB	3063.65	NA	NA	3439.96	2815.55	3022.77	2616.28	2647.88	3073.27	3835.59	3252.07	3763.37	2540.38	2749.03	3007.71
BSGatlas-gene-160	CDS	rpsJ	3056.94	NA	NA	3922.72	3464.23	3135.6	2721.62	3281.99	2041.21	3271.5	2441.63	4105.01	3587.02	2323.94	2386.8
gap-1201	un-annotated region	gap-1201	3054.03	NA	NA	856.581	2296.47	4751.81	3284.73	3234.84	2081.49	1718.13	3903.9	4060.89	5343.45	2955.55	2160.52
BSGatlas-gene-1904	CDS	clpY	3052.36	profile 2	profile 7	4377.4	3290.13	3615.22	2513.37	2865.65	2882.82	3727.25	2885.63	3544.71	2368.05	2167.41	2390.65
BSGatlas-gene-3302	CDS	hemB	3050.23	NA	NA	3313.74	2935.62	3428.36	2440.51	2936.86	3282.71	3457.74	2609.86	3955.3	2870.7	2489.82	2881.53
BSGatlas-gene-3421	CDS	accD	3049.8	profile 2	profile 2	3801.01	4824.44	2671.09	2406.03	2447.23	2634.97	3751.46	3116.8	3017.45	2973.53	2385.62	2567.97
BSGatlas-gene-958	CDS	yfkH	3040.97	profile 9	profile 6	3297.74	2099.54	5004.18	3165.78	2626.52	2964.13	2389.01	1972.67	3441.94	2811.19	3323.41	3395.48
BSGatlas-gene-3975	CDS	cggR	3040.08	NA	NA	4024.83	6397.86	7948.46	869.104	953.262	337.683	3507.29	2898.16	5744.93	2193.31	976.873	629.133
BSGatlas-gene-3356	CDS	rnhC	3037.06	profile 2	profile 3	2534.34	3464.14	3645.38	2376.12	2731.86	2156.49	4113.1	4655.27	3310.37	2314.73	2760.65	2382.31
BSGatlas-gene-1840	CDS	pyrF	3034.72	profile 9	profile 4	544.516	610.012	1223.06	1361.29	3775.02	17273.6	129.035	122.216	1733.51	1622.71	1526.9	6494.79
BSGatlas-gene-869	CDS	yesW	3027.71	profile 10	profile 2	2705.66	5636.03	1833.31	3645.31	1725.82	1750.06	474.028	2740.13	6519.9	3900.09	2007.96	3394.23
BSGatlas-gene-789	CDS	yeaC	3016.64	NA	NA	2319.13	2647.9	3326.42	2898.51	2893.15	2824.3	2555.1	3977.67	2817.06	3195.1	3626.73	3118.59
BSGatlas-gene-1881	CDS	smc	3008.91	NA	NA	3872.42	3493.86	3011.4	2783.12	2826.63	2782.68	3337.36	3042.44	3062.36	2432.65	2699.9	2762.14
BSGatlas-gene-1880	CDS	rnc	3007.87	profile 5	profile 8	5702.7	4038.43	2757.51	2440.38	2723.57	2713.24	3064.09	2304.28	2292.55	2283.47	2841.87	2932.35
BSGatlas-gene-381	CDS	ycgA	3007.24	profile 2	profile 2	3670.19	4798.73	3267.7	3005.75	2746.5	2120.17	2549.71	3376.93	2560.46	2940.3	2633.97	2416.47
BSGatlas-gene-4173	CDS	tagF	3006.37	profile 3	profile 9	2680.62	2761.85	3262.8	2812.22	2917.41	3311.52	2835.36	3146.78	5599.45	2556.94	2009.42	2182.08
gap-236	un-annotated region	gap-236	2999.8	profile 2	profile 2	4269.32	4822.26	3229.79	2294.41	1573.01	1096.28	5340.36	5242.91	2236.69	2593.54	2131.81	1167.22
BSGatlas-gene-2846	CDS	recN	2994.3	NA	NA	2993.13	2745.68	2296.68	2588.78	2998.37	4610.5	3587.22	2993.81	2705.83	2010.37	2905.34	3495.95
BSGatlas-gene-3516	CDS	murJ	2992.95	NA	NA	3485.34	3198.72	2894.73	2287.28	2550.83	2703.3	3287.26	4196.55	2917.3	2689.76	2847.01	2857.28
BSGatlas-gene-3616	tRNA	trnB-Ser2	2992.14	NA	NA	2632.17	3735.48	3910.7	2394.91	2636.8	1313.9	3251.76	4273.46	3210.96	2602.04	3595.56	2347.9
BSGatlas-gene-3411	CDS	phoP	2989.2	profile 1	profile 4	1955.67	2075.89	1387.51	4173.72	3068.15	7045.44	1247.04	1877.22	1673.31	4161.03	2901.37	4304.05
BSGatlas-gene-1976	CDS	ymfC	2987.76	NA	NA	3404.56	3228.82	2556.29	2530.54	2749.62	4275.44	3610.58	3913.02	2621.82	1726.54	2278.95	2956.89
BSGatlas-gene-4650	CDS	gntP	2982.04	profile 10	profile 3	1800.32	3743.93	3237.66	2692.45	2395.72	2187.37	1337.99	4481.47	4499.29	3920.17	2615.83	2872.25
BSGatlas-gene-3913	CDS	yvgJ	2980.81	NA	NA	2828.08	2769.45	3146.05	2927.14	3188.03	3299.55	2666.82	3015.91	3101.96	2971.02	2995.28	2860.43
BSGatlas-gene-4069	CDS	bmrA	2978.94	NA	NA	3896.08	3345.43	2476.59	2744.86	2998.32	3280.48	3274.02	2721.81	2017.28	2665.03	2980.55	3346.89
BSGatlas-gene-918	CDS	fecE	2971.86	profile 10	profile 10	1418.4	2170.51	3505.62	2857.57	3270.45	2637.78	2093.7	3834.39	3331.9	3846.51	3576.77	3118.66
BSGatlas-gene-960	CDS	yfkF	2970.51	NA	NA	3681.25	3094.76	2382.44	2838.84	2757.46	2789.29	2820.15	2984.36	1924.69	2981.74	3932.27	3458.86
BSGatlas-gene-4400	CDS	rocA	2960.75	profile 5	profile 7	6495.38	2618.91	1331.12	2404.96	3620.51	2733.58	4068.58	2202.11	589.609	3158.43	3097.98	3207.79
BSGatlas-gene-1234	CDS	yhfK	2956.91	NA	NA	1701.51	2476.39	2646.66	2310.1	3055.26	3705.67	2220.12	3390.31	3189.95	2639.72	3604.23	4542.99
BSGatlas-gene-3862	CDS	yusT	2955.56	profile 8	profile 10	2195.03	3433.31	3121.4	2733.12	3007.72	2435.39	3583.91	4040.02	2498.39	2839.12	3116.09	2463.2
BSGatlas-gene-1804	CDS	ylxX	2954.46	NA	NA	2314.34	2183.49	2711.02	2971.26	3224.69	4316.6	3101.4	2836.75	3642.75	2313.36	2740.01	3097.88
BSGatlas-gene-299	CDS	pssA	2949.45	NA	NA	5794.01	3476.25	2129.65	2087.6	1925.05	2180.64	4811.93	3852.18	2180.17	1927.4	2504.37	2524.16
BSGatlas-gene-1860	CDS	fmt	2942.42	NA	NA	2728.8	2537.35	2892.27	3033.34	3250.27	3675.61	3011.56	2603.01	3140.93	2754.7	2696.88	2984.35
BSGatlas-gene-4066	putative ncRNA	S1326	2940.41	profile 6	profile 6	1660.18	754.439	10867.9	2683.14	1929.49	1305.11	2752.61	1357.1	5078.44	3502.57	1994.34	1399.57
BSGatlas-gene-4114	CDS	ftsX	2937.6	NA	NA	2819	2558.56	2636.54	2733.26	2813.67	2731.76	2501.84	3725.41	3701.74	2168.98	3614.58	3245.79
BSGatlas-gene-1796	CDS	murE	2935.16	profile 9	profile 5	2919.84	2616.68	2407.26	2661.14	3071.17	3367.47	2248.35	2190.4	3845.46	3159.91	2934.02	3800.18
BSGatlas-gene-184	CDS	ybzG	2929.98	NA	NA	2520.96	3205.84	2940.1	2693.85	2630.62	3210.1	2020.39	3432.81	5106.12	3743.62	1765.83	1889.48
BSGatlas-gene-4660	CDS	yydI	2926.14	profile 8	profile 8	5066.93	3901	3191.48	2795.41	2663.71	2960.36	2627.25	2867.88	2246.07	1800.35	2701.5	2291.69
BSGatlas-gene-4707	CDS	yybS	2925.32	NA	NA	3100.26	2616.34	2550.36	2514.42	2818.69	4151.04	3614.94	3985.5	2180.67	1788.18	2822.94	2960.55
BSGatlas-gene-558	CDS	ydbT	2911.23	profile 7	profile 2	7666.54	3615.13	2490.27	2083.09	1737.56	1503.24	3669.08	2425.98	2794.42	2707.07	2017.79	2224.63
BSGatlas-gene-2182	CDS	yoaE	2908.89	NA	NA	2989.25	3917.64	2959.26	2701.73	2809.8	2763.62	2814.09	3117.77	3523.54	2651.77	2098.13	2560.06
BSGatlas-gene-515	CDS	amj	2907.11	profile 10	profile 10	856.575	1532.04	3976.45	2726.36	2779.66	2461.99	2668.31	3522.06	4497.29	2490.41	3484.29	3889.92
BSGatlas-gene-3071	CDS	yqaP	2892.92	NA	NA	3197.92	2841.49	2927.95	2805.83	2669.44	3839.72	3289.89	3144.56	2779.92	1813.52	2665.75	2739
BSGatlas-gene-2714	CDS	rsiX	2879.4	profile 7	profile 2	5416.64	4053.1	2001.96	2387.52	1949.84	1793.03	4502.3	2363.13	2922.08	3029.41	2091.89	2041.96
BSGatlas-gene-2704	CDS	ypbD	2877.37	NA	NA	4606.54	2551.57	2008.68	2727.02	2566.45	3833.96	3545.84	2508.04	1564.21	1983.19	3014.2	3618.76
BSGatlas-gene-2007	CDS	pksD	2874.69	profile 1	profile 2	4787.32	3595.24	2780.07	3098.58	2694.37	2404.14	2500.68	2182.79	2572.77	3211.4	2389.96	2279.02
BSGatlas-gene-4199	CDS	ywsB	2870.9	profile 9	profile 10	1493.28	2722.84	6696.04	3384.96	2367.96	2177.44	586.294	814.075	3641.99	5989.02	1936.76	2640.16
BSGatlas-gene-1164	CDS	yhdW	2866.72	NA	NA	1715.35	3468.59	3632.52	2429.39	3054.87	1959.56	2866.58	4325.09	3500.41	3297.08	2139	2012.2
BSGatlas-gene-992	CDS	yfiC	2866.07	NA	NA	2540.88	2579.45	3079.62	2656.29	3042.95	2958.04	2183.87	2728.94	2866.27	3604.12	2829.51	3322.83
BSGatlas-gene-1801	CDS	murB	2862.39	profile 9	profile 9	855.76	832.907	2595.74	3318.11	3394.8	6587.68	2321.02	1761.4	3611.33	1647.77	2762.39	4659.81
BSGatlas-gene-2797	CDS	yqjN	2850.59	NA	NA	3351.81	2394.01	1947.73	2544.82	2688.73	3963.59	2821.91	2882.38	1883.41	2125.06	3368.59	4235.08
BSGatlas-gene-1222	CDS	hemY	2848	NA	NA	4406.62	2686.44	3081.45	2210.42	2404.52	2220.28	4054.04	2460.28	2592.78	2803.86	2693.39	2561.92
BSGatlas-gene-1509	CDS	xkdO	2844.51	profile 6	profile 6	1881.66	1210.9	2264.58	1305.73	1414.61	1189.99	4309.75	3556.09	4555.16	3992.68	4781.19	3671.83
BSGatlas-gene-904	CDS	yfmR	2841.63	NA	NA	2266.73	2781.72	3245.07	2683.91	2875.78	2378.96	2545.25	3351.89	3608.55	2988.81	2719.89	2652.96
BSGatlas-gene-3394	CDS	thrS	2835.53	profile 10	profile 2	3623.44	3537.43	2930.46	2700.07	2859.6	1733.78	1599.6	1935.35	4068.56	3975.11	2400.66	2662.26
BSGatlas-gene-991	CDS	yfiB	2833.15	NA	NA	2245.07	2710.84	3215.53	2542.67	2984.85	2772.84	1965.09	3078.33	2910.07	3583.02	2893.28	3096.27
BSGatlas-gene-1132	CDS	yhcY	2829.96	profile 8	profile 8	3178.73	3534.91	2514.06	2483.42	2689.99	2623.94	4113.55	3880.36	1880.73	2134.34	2553.66	2371.9
BSGatlas-gene-2901	CDS	rsbRD	2827.99	profile 6	profile 6	1294.5	945.821	13524.9	1962.83	1624.2	1325.91	1305.12	1168.63	5206.48	1817.59	2073.96	1685.95
BSGatlas-gene-1016	CDS	yfhA	2821.36	profile 10	profile 2	4200.75	4204.37	3046.93	2556.35	2246.08	1407.79	2268.57	2939.76	2835.92	2974.7	2696.65	2478.44
BSGatlas-gene-1926	CDS	fliR	2815.88	NA	NA	5152.1	2822.19	2154.42	3214.96	2428.31	4511.96	2540.81	1762.88	1832.44	1717.94	2509.13	3143.43
BSGatlas-gene-3339	CDS	lysC	2813.17	profile 10	profile 10	558.006	1212.77	6549.15	4320.92	2915.45	2254.55	460.837	889.623	5725.36	3316.03	2340.22	3215.13
BSGatlas-gene-197	CDS	rplM	2809.87	NA	NA	1487.14	2565.41	3959.89	2371.58	3115.01	2285.74	1718.73	2830.74	6316.51	4092.19	1546.98	1428.51
BSGatlas-gene-3454	CDS	ytxK	2808.74	profile 9	profile 10	1787.64	2455.3	3029.48	3067.29	3087.86	2329.22	1385.66	2291.58	2970.75	4321.98	3282.33	3695.74
BSGatlas-gene-4088	CDS	nagA	2803.73	NA	NA	3650.66	3333.67	2796.86	2140.21	2373.11	1357.73	3010.55	3688.23	2854.81	3608.84	2602.31	2227.81
BSGatlas-gene-170	CDS	rpsQ	2803.31	profile 7	profile 7	6526.42	2898.97	1672.96	2231.75	2100.7	4193.75	2965.17	1724.55	2212.99	1945.6	2281.75	2885.14
BSGatlas-gene-4496	CDS	yxlC	2801	profile 9	profile 9	1395.31	374.539	1817.3	4021.45	3893.99	4686.1	938.376	593.642	2578.11	5195.71	2993.4	5124.12
BSGatlas-gene-172	CDS	rplX	2800.66	NA	NA	3901.03	3032.37	2721.5	2469.84	2544.17	2358.65	2553.91	2335.7	3861.2	3411.62	2056.68	2361.27
gap-39	un-annotated region	gap-39	2799.38	profile 1	profile 9	950.3	1965.23	2823.38	3289.38	3606.79	3060.14	2633.06	2999.17	2281.38	3491.16	3776.29	2716.24
BSGatlas-gene-3688	CDS	yugJ	2796.28	profile 3	profile 2	3678.18	3297.84	2770.09	2151.49	2043.73	2354.53	2447.77	3967.51	3688.1	2276.41	2239.65	2640.08
BSGatlas-gene-2038	CDS	nrdF	2786.62	NA	NA	3389.38	2929.35	2559.98	2731.5	2636.25	3695.38	2884.44	2225.44	2938.53	2190.01	2285.35	2973.84
BSGatlas-gene-3467	CDS	ezrA	2777.84	profile 4	profile 4	2562.37	2459.81	2002.48	3153.81	3743.49	5496.92	2367.44	1599.02	1896.69	2203.44	2653.03	3195.55
BSGatlas-gene-1660	CDS	mcpC	2776.94	profile 6	profile 2	3942.22	5659.03	2941.99	3476.5	2029.04	2577.54	1775.14	1944.22	3422.48	2078.6	1398.2	2078.3
BSGatlas-gene-1864	CDS	prkC	2776.73	profile 6	profile 5	3922.92	2746.47	2407.92	2787.26	2669.77	3855.54	2698.09	2185.23	3272.66	2326.5	1919.62	2528.77
BSGatlas-gene-980	CDS	sspH	2776.16	NA	NA	998.15	2838.01	2488.37	3974.77	3078.16	3359.6	754.449	2742.64	2594.32	4997.34	2474.19	3013.96
gap-884	un-annotated region	gap-884	2774.28	NA	NA	1844.36	2504.87	3381.37	2980.37	3075.09	2116.06	2630.66	2954.89	2896.41	3933.36	2726.18	2247.81
BSGatlas-gene-3992	CDS	rsbP	2770.32	NA	NA	2883.1	2999.09	2716.41	2636.9	2927.35	2453.32	2899.64	2971.53	2707.24	3217.08	2459.16	2373.04
BSGatlas-gene-3739	CDS	yueC	2764.03	profile 10	profile 6	3007.69	2509.77	3160.9	3042.57	2965.03	2158.48	1556.42	2305.32	4849.3	3213.34	2191.87	2207.66
BSGatlas-gene-3211	CDS	yrrL	2756.63	profile 10	profile 10	895.004	1338.49	4278.42	3022.22	2720.53	2403.99	1229.17	2968.1	5191.65	3770.97	2674.45	2586.51
BSGatlas-gene-1218	CDS	hmoB	2753.29	NA	NA	1890.9	2943.26	3214.46	2730.08	3125.57	2551.79	1795.03	2957.43	3955.7	3505.83	2123.06	2246.35
BSGatlas-gene-1902	CDS	codV	2748.36	NA	NA	5357.51	2725.48	2630.14	2146.58	2296.89	2459.28	3774.25	2690.46	2211.22	1868.68	2365.88	2453.95
BSGatlas-gene-2700	CDS	ypbH	2748.27	profile 3	profile 9	1924.59	1856.64	2951.07	2842.04	2788.31	3747.04	2402.31	2933.22	4025.2	1767.76	2500.43	3240.66
BSGatlas-gene-4581	CDS	nupC	2747.44	profile 1	profile 8	5279.73	3770.84	1620.01	2530.57	1985.32	2705.64	2008.37	2919.37	2008.46	2916.77	2436.66	2787.6
BSGatlas-gene-1199	CDS	prsA	2746.32	NA	NA	2928.43	3029.81	2886.29	2505.81	3060.38	3463.53	2323.66	2157.98	3302.1	2340.05	2184.72	2773.09
BSGatlas-gene-791	CDS	yebA	2738.28	NA	NA	3041.66	2417.65	2309.65	2469.44	2761.51	3943.28	2820.49	2718.4	2311.57	2092.94	2825.39	3147.33
BSGatlas-gene-1348	CDS	fabF	2735.66	profile 7	profile 7	8571.08	3113.83	1859.48	1786.75	1801.61	1924.1	4759.23	1915.34	1878.12	1538.14	1654.15	2026.15
BSGatlas-gene-3236	CDS	hisS	2732.36	profile 10	profile 3	3093.71	3765.83	3533.86	2550.69	2503.06	1850.93	1486.98	1893.75	4226.97	3248.42	1931.4	2702.79
BSGatlas-gene-3417	CDS	ytzA	2730.5	NA	NA	3483.83	2747.87	2108.53	2352.47	2167.05	3106.2	2603.37	3088.41	2151.79	2500.04	3154.78	3301.68
BSGatlas-gene-1030	CDS	yfhM	2723.41	profile 7	profile 7	8068.9	1768.06	3744.39	1671.6	1490.4	1266.91	4510.91	2245.64	2701.74	1865.73	1715.72	1630.93
BSGatlas-gene-2974	CDS	yqeV	2721.15	profile 3	profile 2	3161.74	2956.9	2910.29	2095.46	2253.21	2454.98	2797.06	2767.94	4540.71	2403.61	1774.97	2536.88
BSGatlas-gene-3662	CDS	iolU	2719.59	NA	NA	3445.28	2937.5	2158.23	2452.11	2611.68	2812.33	2495.32	2879.55	2077.28	2661.32	2964.07	3140.4
BSGatlas-gene-3468	CDS	hisJ	2717.61	NA	NA	2282.45	3267.25	3374.69	2407.68	2709.16	2000.86	2784.98	3881.36	3290.83	2926.5	1882.64	1802.96
BSGatlas-gene-132	CDS	ispD	2706.99	profile 6	profile 9	1614.48	1732.39	2779.96	2772.92	3164.36	4185.08	2317.43	2132.18	4031.09	2164.24	2485.27	3104.48
BSGatlas-gene-476	CDS	yczG	2693.21	NA	NA	981.071	2218.6	3750.05	3063.67	3164.27	2167.97	1612.88	3078.7	4037.24	3802.12	2422.06	2019.92
BSGatlas-gene-3226	CDS	recD2	2690.63	NA	NA	3946.89	2687.7	1632.76	2536.34	2632.91	4434.41	2958.38	2139.41	1932	1503.16	2621.77	3261.78
BSGatlas-gene-3342	CDS	uvrC	2688.04	NA	NA	1393.05	2027.41	2995.44	2589.6	3393.57	3422.34	2042.53	2280.69	3093.54	2499.14	3321.35	3197.87
BSGatlas-gene-513	putative ncRNA	S140	2679.63	profile 3	profile 3	3176.41	3024.12	6731.94	1920.53	1519.99	1009.11	2944.54	2683.5	3964.45	1917.19	1813.65	1450.11
BSGatlas-gene-1415	CDS	metI	2679.11	NA	NA	1861.43	3710.77	2431.56	2657.12	3007.08	3776.65	1509.25	2904.73	2672.23	2120.16	2336.47	3161.87
gap-1426	un-annotated region	gap-1426	2679.05	NA	NA	2605.2	3294.2	2486.05	2930.64	2508.64	1780.8	2304.28	2959.75	2411.79	4116.26	2615.76	2135.22
BSGatlas-gene-1821	CDS	ylmG	2678.47	NA	NA	2265.98	3008.62	2444.74	3165.59	2552.84	2169.39	2187.45	3389.66	3060.45	3547.06	2337.21	2012.66
BSGatlas-gene-3462	CDS	ytcI	2677.94	NA	NA	3325.68	3192.86	2399.35	2251.11	2505.83	2629.15	2495.88	2598.3	2265.1	2816.47	2682.42	2973.12
BSGatlas-gene-1927	CDS	flhB	2677.77	profile 6	profile 7	4493.19	2930.71	2622.82	3196.35	2373.96	3226.51	2474.71	1753.58	2514.43	2080	2049.29	2417.7
BSGatlas-gene-3178	CDS	yrhP	2676.48	profile 4	profile 4	1881.31	1565.01	930.469	2918.54	4395.12	6084.63	1578.51	924.786	991.447	2268.44	4261.34	4318.12
BSGatlas-gene-3719	CDS	yuxO	2676.35	NA	NA	2129.55	2138.57	1911.2	2663.58	2870.61	3093.57	2375.97	2572.08	1949.37	2775.63	3851.18	3784.83
BSGatlas-gene-4615	CDS	iolC	2672.84	NA	NA	1843.32	3544.44	1933.22	3036.27	2460.38	2864.9	1359.18	3655.05	2689.2	3572.86	2373.92	2741.37
BSGatlas-gene-504	CDS	pbpC	2667.76	profile 7	profile 8	4380.75	3537.94	2146.45	2080.37	2488.05	2104.41	3241.31	2019.05	2254.11	3345.53	2249.79	2165.33
BSGatlas-gene-1067	CDS	spo0M	2666.48	NA	NA	7110.83	2589.47	2524.06	1938.67	1882.99	1183.88	4376.18	2494.61	2215.6	2565.04	1619.21	1497.22
BSGatlas-gene-928	CDS	yflP	2663.6	NA	NA	1849.03	2079.93	2557.21	2983.58	3053.3	3169.05	2131.77	2504.2	2287.38	3404.04	2971.42	2972.34
BSGatlas-gene-484	CDS	ycnK	2660.37	NA	NA	2685.1	2383.24	3598.87	2410.67	3055.18	1807.82	3557.16	2436.21	2236.3	3638.64	2472.66	1642.62
BSGatlas-gene-2158	CDS	dacC	2654.42	profile 7	profile 8	4800.99	3867.09	2084.78	2388.61	1897.91	2239.42	3968.82	2508.9	2039.34	2002.66	1968.5	2086.01
BSGatlas-gene-4686	CDS	htrC	2652.31	NA	NA	2426.78	1685.09	2255.32	2750.67	3292.76	4900.49	1882.12	1984.68	2233.76	2221.56	2926.17	3268.27
BSGatlas-gene-4416	CDS	ywdJ	2650.53	NA	NA	3673.66	2432.39	1615.09	2263.87	2463.59	3616.27	2471.11	2055.38	1536.8	1959.34	3561.62	4157.3
BSGatlas-gene-3715	CDS	mrpD	2646.63	NA	NA	3538.06	2927.11	2559.1	2040.06	1990.46	2222.66	2780.14	3636.36	2582.37	2616	2368.61	2498.63
BSGatlas-gene-2010	CDS	pksF	2634.79	profile 4	profile 7	4276.85	2653.58	2062.65	2901.78	2479.38	3319.13	2165.87	1417.46	1873.88	2483.04	2800.48	3183.39
BSGatlas-gene-222	CDS	ybaS	2632.13	NA	NA	2638.71	2501.62	1986.58	2589.03	2463.65	3156.88	2698.37	3062.87	1454.16	2188.52	3584.28	3260.92
BSGatlas-gene-1674	CDS	fadG	2628.66	profile 3	profile 8	5182.35	3891.47	1837.21	2035.69	1649.77	2911.08	2463.42	2373.54	3008.79	2018.79	2052.35	2119.5
BSGatlas-gene-3927	CDS	copA	2627.82	profile 7	profile 2	5346.99	2847.12	2308.21	1476.02	1548.6	1034.36	5801.93	2052.77	2484.43	3050.04	1490.66	2092.64
BSGatlas-gene-185	CDS	infA	2620.59	profile 2	profile 8	4597.57	3346.92	1898.83	2143.64	2002.16	2523.47	2972.76	2600.4	2802.93	2716.95	1909.07	1932.36
BSGatlas-gene-939	CDS	nagP	2619.09	profile 4	profile 7	5476.23	2368.62	1580.84	2073.58	2117.81	2565.2	2542.24	1677.5	2173.31	2566.84	2827.22	3459.73
BSGatlas-gene-4538	CDS	nupG	2618.42	profile 3	profile 3	2943.12	4065.67	3475.65	2028.76	1741.34	1205.07	2775.36	4198.58	3989.03	2118.67	1655.92	1223.83
BSGatlas-gene-4146	CDS	tagV	2612.45	profile 3	profile 9	787.698	1199.36	2510.82	1915.15	2347.3	2719.8	1897.47	3686.61	7044.29	2114.59	2502.13	2624.2
BSGatlas-gene-3847	CDS	yusG	2611.36	NA	NA	1175.71	2444.14	3862.81	2785.89	2778.9	1743.69	1156.58	2647.61	5118.97	4131.99	1877.06	1613.01
BSGatlas-gene-165	CDS	rpsS	2608.91	NA	NA	3504.58	3113.22	2799.52	2257.44	2261.77	2199.78	2729.22	2264.41	3830.24	3073.92	1584.24	1688.59
BSGatlas-gene-2036	CDS	nrdI	2606.98	NA	NA	1768.67	2287.76	3163.9	2772.72	3130.88	3118.01	1999.73	1995.48	2879.71	2630.98	2581.66	2954.26
BSGatlas-gene-3460	CDS	ytdI	2606.58	NA	NA	1645.43	2714.72	2532.31	2568.18	3029.56	3270.15	1697.77	2826.74	3295.45	2645.95	2404.55	2648.14
BSGatlas-gene-1457	CDS	yjiC	2602.06	profile 5	profile 5	3224.52	2741.49	1968.56	2474.43	2428.72	3003.97	3428.87	2736.28	1502.67	1720.45	3088.58	2906.16
BSGatlas-gene-2607	CDS	kduD	2598.32	profile 5	profile 9	1883.32	2015.53	2339.66	2522.16	2492.4	2554.68	3257.14	2874.85	2620.09	2789.64	2579.18	3251.23
BSGatlas-gene-1921	CDS	fliY	2594.23	NA	NA	3249.62	2423.77	2512.15	3265.65	2582.99	3721.89	2377.07	1674.15	2171.32	2283.54	2260.74	2607.81
BSGatlas-gene-4090	CDS	nagR	2591.7	NA	NA	3189.53	2773.06	2675.79	2042.73	2173.06	1574.99	2676.1	3164.07	3051.27	3299.5	2429.51	2050.76
BSGatlas-gene-1191	CDS	yhaR	2584.52	profile 9	profile 1	1709.57	3262.84	2253.12	3963.64	2744.33	2609.56	775.423	1636.86	2212.48	4055.44	2544.88	3246.12
gap-261	un-annotated region	gap-261	2582.14	NA	NA	3934.83	3707.13	2861.69	2429.42	1821.88	1548.81	3100.47	2820.04	3119.48	2423.73	1733.49	1484.76
BSGatlas-gene-569	CDS	rsbT	2575.16	profile 5	profile 4	1515.76	1895.45	1382.28	2474.33	3381.3	6527.05	2330.37	1930.97	1511.01	1379.02	2719.46	3854.98
BSGatlas-gene-1357	CDS	trpS	2573.81	NA	NA	2954.89	3797.84	2470.12	2493	2207.07	1324.63	1984.52	2649.71	3189.31	3625.02	2226.03	1963.61
BSGatlas-gene-543	CDS	dctP	2572.39	profile 1	profile 4	2377.53	2118.47	2424.43	3631.38	2443.39	5606.52	1191.74	2106.93	1883.72	2974.13	2055.8	2054.68
S52	tentative ncRNA	S52	2570.6	NA	NA	2440.89	3056.65	3098.51	2012.41	1687.64	1598.38	2783.9	3955.07	4370.42	2486.98	1807.92	1548.44
BSGatlas-gene-4682	CDS	rocD	2569.67	profile 5	profile 5	3615.35	2069.65	1449.31	2666.07	3874.36	3435.53	2821.5	1780.17	1226.98	2377.5	2631.06	2888.54
BSGatlas-gene-3564	CDS	ytpA	2567.89	NA	NA	2967.99	2261.08	2142.31	2227.09	2449.46	3514.44	2842.84	2840.41	2265.17	1824.32	2391.34	3088.28
BSGatlas-gene-3275	CDS	pheA	2565.63	NA	NA	4053.02	2747.11	1913.27	2674.85	2321.25	2919.54	3106.15	2270.02	1729.7	1910.99	2405.29	2736.45
BSGatlas-gene-1274	CDS	sbcD	2562.41	NA	NA	1748.08	1961.4	2266.03	2677.45	2847.58	2955.24	1806.46	2016.81	2201.25	3002.46	3453.96	3812.15
BSGatlas-gene-4161	CDS	tagU	2556.78	NA	NA	3405.76	2278.16	2376.79	2495.63	2609.21	3223.28	3182.63	2060.62	2218.71	1646.4	2472.91	2711.25
BSGatlas-gene-2817	CDS	artQ	2551.87	profile 2	profile 3	2127.5	3313.62	3439.34	1381.86	2101.31	1225.57	3909.51	4374.04	3209.39	1742.11	1880.27	1917.92
BSGatlas-gene-969	CDS	yfjP	2549.63	NA	NA	2440.19	2577.24	2251.76	2525.36	2643.04	3056.83	2134.39	2485.79	1897.47	2208.88	3179.07	3195.6
BSGatlas-gene-3617	tRNA	trnB-Asn	2548.32	NA	NA	2355.36	3048.52	3035.44	2145.5	2186.35	1104.99	3109.97	3977.54	2547.33	2077.39	3109.3	1882.16
BSGatlas-gene-802	CDS	purE	2543.22	NA	NA	392.993	1351.82	4681.18	1969.28	4691.74	2157.1	404.116	615.631	1573.25	1219.13	3393.34	8069.08
BSGatlas-gene-2874	CDS	yqhP	2537.15	NA	NA	2070.41	2409.76	3835.2	2307.92	2631.66	1857.44	2674.52	2763.86	2794.06	2727.52	2340.43	2032.97
BSGatlas-gene-3763	CDS	yuiC	2536.19	NA	NA	867.69	1726.3	2762.52	2408.4	3460.11	4327.25	1353.72	1691.52	2476.16	2066.08	3460.97	3833.5
BSGatlas-gene-1992	CDS	tdh	2534.81	profile 4	profile 5	2943.32	2431.43	1678.81	3114.68	2081.83	4084.28	2123.03	2129.84	1614.22	2157.21	2765.97	3293.07
BSGatlas-gene-4691	CDS	walR	2534.13	profile 10	profile 9	1484.62	1723.69	2956.89	2690.91	3145.88	3143.27	1800.58	2469.92	2723	2928.79	2751.45	2590.53
BSGatlas-gene-2921	CDS	sweC	2519.33	profile 10	profile 9	786.863	903.102	2369.76	2109.52	2562.58	2439.94	1434.42	2249.05	5549.38	3829.02	2875.59	3122.77
BSGatlas-gene-4453	CDS	thiM	2514.48	NA	NA	2128.16	2254.8	2585.03	2229.64	2605.86	2075.6	2355.24	2827.6	2259.95	3014.51	3110.95	2726.39
BSGatlas-gene-927	CDS	citT	2508.44	NA	NA	1533.51	2062.14	2527.05	2776.86	2959.12	2901.07	1753.11	2542.15	2318.2	3101.56	2705.41	2921.05
BSGatlas-gene-1862	CDS	yloN	2506.86	NA	NA	2716.48	2637.66	2698.55	2403.18	2383.18	2270.41	2653.94	2720.76	3356.52	2471.26	1808.34	1962.07
BSGatlas-gene-1856	CDS	yloI	2503.84	NA	NA	2099.52	2058.53	2529.07	2502.25	2824.66	3058.81	2198.41	2179.26	2834.29	2343.07	2423.08	2995.11
BSGatlas-gene-1984	CDS	rodZ	2502.3	NA	NA	2571.18	3046.31	3032.16	2526.78	2482.85	1991.23	2023.65	2155.68	3141.93	2943.47	2036.17	2076.21
BSGatlas-gene-858	CDS	yesL	2501.39	profile 1	profile 1	1877.11	2927	1077.96	4154.86	1943.02	4463.12	771.212	2194.31	1387.72	3280.88	2323.41	3616.11
BSGatlas-gene-2815	CDS	yqjA	2500.25	NA	NA	2125.59	2611.37	3237.86	2132.41	2318.67	1602.9	2531.49	3144.43	3193.01	2873.83	2250.89	1980.49
BSGatlas-gene-245	CDS	glmM	2491.24	NA	NA	2301.22	2486.68	2363.33	2133.65	2743.7	2935.74	2175.42	2535.14	2991.25	2231.41	2321.81	2675.53
BSGatlas-gene-3566	CDS	ytnA	2491.19	NA	NA	3407.32	2468	1818.59	2310.93	2247.39	3802.5	2335.02	1997.2	2609.7	1867.5	2006.74	3023.32
BSGatlas-gene-360	CDS	rapJ	2479.82	NA	NA	2533.85	2862.7	2597.94	2301.05	2783.07	2527.19	2744.28	2349.3	2305.11	1922.37	2442.49	2388.48
BSGatlas-gene-3983	CDS	yvbX	2479.52	profile 9	profile 9	1495.74	1530.99	2093.77	3316.79	2673.05	2650.07	966.674	1053.01	2020.26	4736.17	3338.83	3878.92
BSGatlas-gene-3469	CDS	refZ	2478.76	profile 2	profile 2	7333.77	9819.56	1036.01	679.696	571.317	411.316	5176.16	2247.32	947.545	852.16	378.476	291.755
BSGatlas-gene-1943	CDS	uppS	2475.2	profile 4	profile 4	2014.33	2208.14	1859.55	2632.8	3233.7	4120.62	2132.87	2176.4	2157.81	2205.72	2224.31	2736.19
BSGatlas-gene-2953	CDS	ccpN	2474.36	profile 9	profile 5	2593.96	2622.14	2326.53	2553.51	2466.52	2944.59	1683.09	2179.5	2511.6	2291.83	2658.76	2860.34
BSGatlas-gene-4446	CDS	ywcB	2469.66	NA	NA	1025.54	1597.49	2899.26	3223.83	2919.55	2124.56	1651.75	3117.4	2843.33	4404.45	2341.55	1487.2
gap-1613	un-annotated region	gap-1613	2467.17	profile 2	profile 2	4279.35	5335.11	2800.17	1529.81	998.22	479.243	4187.18	4745.4	1659.3	1565.58	1174.7	851.933
BSGatlas-gene-3594	CDS	menE	2466.27	profile 9	profile 6	2318.8	1847.13	3259.9	2549.04	2287.31	2252.34	1626.51	1863.32	2821.54	3207.66	2598.66	2963.02
BSGatlas-gene-1993	CDS	kbl	2462.23	profile 1	profile 1	1818.74	2426.76	1829.91	3655.61	2359.22	3347.15	1089.53	2162.83	1731.56	3279.7	2550.93	3294.86
BSGatlas-gene-4688	CDS	walI	2460.15	NA	NA	2270.81	1464.4	1679.83	2643.66	3105.69	5923.68	1931.68	1619.89	1671.5	1660.96	2427.87	3121.81
BSGatlas-gene-4545	CDS	licT	2448.89	profile 5	profile 4	2341.67	2199.57	1700.94	2512.25	2740.32	3849.69	2695.14	2371.27	1553.32	1789.27	2757.71	2875.51
BSGatlas-gene-3240	CDS	dtd	2445.96	NA	NA	2629.63	2487.26	2215.85	2511.78	2638.05	2590.23	2453.45	2097.35	2125.42	1961.75	2766.95	2873.79
BSGatlas-gene-1957	CDS	rbfA	2442.87	NA	NA	4083.03	2535.1	1788.26	1954.48	1869.93	3455.73	3105.37	2543.89	1955.95	1407.71	2226.03	2388.97
BSGatlas-gene-1379	CDS	cwlQ	2439.93	NA	NA	2147.04	3468.59	3941.88	2693.91	2088.9	1137.08	1854.96	2619.71	3678.14	2741.2	1500.26	1407.49
BSGatlas-gene-3489	CDS	ytxG	2439.59	NA	NA	2615.33	2334.02	3974.88	2553.02	2084.17	2828.07	2458.63	2076.93	3011.96	1722.81	1696.98	1918.32
BSGatlas-gene-3431	CDS	ytoI	2439.32	profile 5	profile 4	2109.23	1912.04	1820.17	2463.84	2957.46	3236.71	3005.21	2029.06	1578.47	2052.03	3027.73	3079.85
BSGatlas-gene-779	CDS	ydjM	2435.62	NA	NA	4983.46	4152.09	1508.87	1563.17	1795.47	2413.63	2455.83	2084.8	1165.05	1136.87	2740.86	3227.28
BSGatlas-gene-135	riboswitch	T-box	2433.1	NA	NA	3027.36	2289.6	2032.98	2034.5	2108.04	2403.5	2384.01	2959.97	2266.78	1824.41	2849.3	3016.74
BSGatlas-gene-3930	CDS	iolW	2427.68	profile 6	profile 6	1988.35	971.799	6422.43	2096.08	2075.29	2592.25	1441.12	695.191	3729.56	2077.22	2255.88	2786.98
BSGatlas-gene-1752	CDS	ylaH	2425.18	NA	NA	3960.46	2711.71	2202.22	1941.69	1710.68	1896.59	3287.78	3214.4	2414.84	1587.84	2301.18	1872.78
BSGatlas-gene-953	CDS	yfkM	2420.94	profile 6	profile 6	1159.35	494.313	7810.13	2371.27	2088.59	1255.34	1183.2	866.495	4591.26	2348.81	2589.27	2293.19
BSGatlas-gene-4469	CDS	dtrR	2418.2	NA	NA	989.094	2300.87	3336.01	2640.91	2868.11	2328.98	1870.98	3119.71	2980.64	2195.8	2439.17	1948.1
BSGatlas-gene-3618	tRNA	trnB-Ile2	2418.19	NA	NA	1966.58	2892.72	2735.57	2129.94	2290.87	1248.94	3044.18	3814.56	2371.76	2006.51	2836.32	1680.28
BSGatlas-gene-4315	CDS	racA	2415.96	profile 8	profile 8	7854.22	8458.95	497.49	664.264	644.063	1175.83	5485.94	1842.38	476.67	512.547	604.936	774.187
BSGatlas-gene-3665	CDS	rhaB	2413.1	NA	NA	1290.49	2092.11	2550.31	2657.52	2776.92	3133.78	1481.2	2649.22	2881.74	2954.72	2183.21	2306.02
BSGatlas-gene-4569	CDS	yxiD	2409.48	NA	NA	2209.29	3043.23	2950.06	2211.29	2625.84	1702.67	2219.36	2654.33	3303.42	2525.31	1766.24	1702.68
BSGatlas-gene-1841	CDS	pyrE	2403.59	profile 9	profile 4	427.289	526.4	1048.31	966.237	2925.35	14399.3	120.348	106.204	1540.54	1346.29	993.727	4443
BSGatlas-gene-1944	CDS	cdsA	2403.04	NA	NA	3193.45	2540.69	1565.25	2130.52	2229.43	3535.06	2277.94	2189.96	1561.49	1937.47	2685.58	2989.7
BSGatlas-gene-3799	CDS	yunF	2398.38	NA	NA	2341.22	2193.75	1995.73	2153.46	2557.45	2978.68	1960.04	2498.88	1909.7	2017.03	3010.17	3164.49
BSGatlas-gene-3901	CDS	yvrN	2396.47	profile 7	profile 8	6378.77	3929.47	1864.42	2067.2	1910.74	1786.37	3069.08	1478.34	1480.14	1536.21	1484.83	1772.09
gap-1477	un-annotated region	gap-1477	2389.6	NA	NA	1819.31	2709.89	2963.18	2391.17	2296.52	1516.59	1617.12	2482.71	2772.26	3214.16	2561.48	2330.85
BSGatlas-gene-3204	CDS	yrrS	2379.6	profile 9	profile 9	1283.28	1326.38	2028.12	2559.19	2812.21	4226.17	1844.41	1639.21	2986.64	1757.78	2675.64	3416.18
BSGatlas-gene-1194	CDS	yhaP	2377.07	profile 1	profile 2	4802.54	3398.88	1936.61	2222.92	1641.98	1612.71	1613.25	2229.6	1892.4	2505.83	2265.36	2402.73
BSGatlas-gene-3858	CDS	mdtP	2376.7	NA	NA	4420.19	2660.01	1991.14	1875.35	1827.2	1801.05	3157.13	2499.18	1953.76	1939.43	2251.71	2144.23
BSGatlas-gene-1451	CDS	yjgC	2371.82	profile 6	profile 6	1091.7	649.481	5903.78	1928.04	2029.12	1609.44	1529.43	1002.58	4502.44	3006.74	2800.45	2408.59
BSGatlas-gene-4769	CDS	jag	2362.55	NA	NA	3542.41	2218.53	1681.98	2186.84	2409.15	3629.9	2729.72	1875.17	1951.4	1494.17	1993.48	2637.85
BSGatlas-gene-1787	CDS	ylbP	2357.81	NA	NA	826.12	1241.84	1872.06	2829.63	2965.46	5229.27	1084.07	2046.73	2671.9	2475.85	1987.08	3063.75
gap-1401	un-annotated region	gap-1401	2357.68	profile 9	profile 9	274.686	330.447	623.492	3827.94	3454.03	4544.05	237.992	403.354	872.96	4717.6	4023.61	4982.02
BSGatlas-gene-2938	CDS	yqfU	2353.77	NA	NA	2385.38	1815.17	1574.26	2041.11	2287.18	4147.47	2137.12	2103.92	1487.73	1482.8	3141.56	3641.5
BSGatlas-gene-3402	CDS	gapB	2352.31	profile 2	profile 3	1613.5	3094.93	2367.75	1072.23	2031.25	1596.92	4861.2	2999.08	3742.22	1827.41	1546.55	1474.69
BSGatlas-gene-4495	CDS	yxlD	2351	profile 9	profile 4	863.725	263.858	1156.91	3467.55	3738.8	5769.42	748.666	491.708	1685.05	3219.6	2278.73	4527.94
BSGatlas-gene-3345	CDS	abf2	2344.58	profile 1	profile 9	1249.03	1620.18	2058.75	3430.61	2752.76	2670.35	884.316	1509.94	1728.5	4845.15	2577.67	2807.68
BSGatlas-gene-4204	CDS	alsR	2342.79	NA	NA	2161.48	2572.1	2954.54	2358.98	2527.9	1693.44	1774.82	2561.34	2226.23	2999.01	2186.87	2096.79
BSGatlas-gene-844	CDS	yeeF	2340.61	NA	NA	2452.64	3024.7	2647.34	2632.39	2429.13	1766.85	1596.99	1696.39	2791.95	2964.59	2052.98	2031.33
BSGatlas-gene-2773	CDS	yqxK	2335.7	NA	NA	2995.23	1910.83	1770.1	1987.33	2020.04	2875.94	2431.97	2381.47	2165.51	1970.95	2302.79	3216.21
BSGatlas-gene-4563	CDS	yxiE	2332.15	profile 1	profile 9	823.994	1216.9	1895.38	3055.85	3088.49	4724.42	1151.75	1317.47	1629.29	3604.53	2514.58	2963.19
S1269	tentative ncRNA	S1269	2331.85	profile 10	profile 10	483.964	1291.31	4092.7	2466.25	2517.33	1820.5	828.221	1853.86	3199.14	3568.6	3300.3	2560.06
BSGatlas-gene-2976	CDS	yqeT	2329.72	NA	NA	4112.73	2344	1359.75	1529.82	1907.09	3948.91	2507.46	1444.46	1937.27	1371.21	2110.78	3383.11
BSGatlas-gene-3289	CDS	mreC	2329.1	profile 3	profile 4	2113.79	2123.55	2172.96	2002.64	2297.79	2944.35	2151.18	2385.82	3804.9	1711.59	1869.28	2371.37
BSGatlas-gene-341	CDS	pcp	2328.62	profile 1	profile 9	1541.63	1986.03	2229.46	2555.69	2783.01	2373.08	2259.13	2460.49	1895.07	2556.18	2796.43	2507.29
BSGatlas-gene-4764	CDS	noc	2322.04	profile 5	profile 5	2905.77	2152.45	1463.49	2397.4	2476.24	4591.99	2334.11	1342.08	1699.16	1511.63	2091.38	2898.85
BSGatlas-gene-408	CDS	ycgT	2293.09	profile 5	profile 5	2896.32	2103.44	1092.09	1972.31	2013.06	2870.23	3930.38	3116.95	767.306	1124.81	2949.58	2680.6
BSGatlas-gene-4434	CDS	rodA	2292.69	NA	NA	2336.1	1441.01	1499.31	2143.99	2047.55	4315.93	2233.4	2125.89	1493.57	1162.23	2855.07	3858.26
BSGatlas-gene-2684	CDS	yphC	2285.02	NA	NA	3675.35	2542.03	1724.56	1757.23	1786.92	2248.06	3347.49	2728.92	1996.25	1532.97	2021.44	2059.04
BSGatlas-gene-2952	CDS	yqfL	2283.08	profile 6	profile 7	2917.68	2359.65	2199.31	2060.76	2078.55	2402.48	2103.05	2161.01	2488.91	2072.4	2216.8	2336.39
BSGatlas-gene-3880	CDS	liaR	2276.5	profile 5	profile 9	1158.89	1216.9	1974.59	3170.87	4327.97	5767.79	1875.05	1678.86	999.941	1339.45	1813.23	1994.5
BSGatlas-gene-2791	CDS	coaA	2262.24	NA	NA	2812.86	2118.89	1619.52	2355.34	2366.13	3872.75	1850.23	2022.34	1461.33	1540.69	2271.64	2855.19
BSGatlas-gene-1214	CDS	ecsC	2254.18	NA	NA	2879.65	2420.59	1836.93	2042.31	2179.81	2635.79	2255.8	2676.18	1670.57	1766.53	2355.87	2330.12
BSGatlas-gene-1701	CDS	yknU	2251.99	profile 4	profile 8	3144.86	2568.25	1908.42	2267.57	2231.51	2540.23	2120.51	1753.49	1482.14	2350.97	2263.75	2392.11
BSGatlas-gene-1138	CDS	nsrR	2249.16	profile 5	profile 9	1114.37	1944.25	2119.63	2392.17	2803.16	3339.26	2199.26	2704.36	1994.58	1722.25	2344.44	2312.22
BSGatlas-gene-1789	CDS	bshC	2246.47	NA	NA	2186.94	2488.86	1957.6	1943.93	2483.12	3229.57	1740.4	2487.59	2331.1	1596.44	1929.5	2582.58
BSGatlas-gene-2951	CDS	yqxD	2244.73	NA	NA	1912.82	1663.09	1548.31	2640.59	2475.95	5406.86	2201.7	1403.49	1464.34	1141.26	2024.5	3053.9
BSGatlas-gene-166	CDS	rplV	2241.93	NA	NA	2106.18	2354.21	2405.71	2088.47	2267.73	2276.33	1835.12	1952.64	3537.06	3174.78	1436.41	1468.57
BSGatlas-gene-3154	CDS	yraK	2240.96	NA	NA	764.777	1234.76	2560.23	2817.79	2975.03	2014.08	959.639	1296.59	2114.2	4041.51	3372.87	2740.11
BSGatlas-gene-4186	CDS	tagT	2240.12	NA	NA	1284.32	1774.35	3389.92	2558.16	2222.5	1506.59	1510.03	1624.03	3661.09	2814.81	2275.43	2260.18
BSGatlas-gene-3446	CDS	ytkK	2238.1	profile 5	profile 5	2158.75	1746.48	1088.39	1905.98	2128.01	6000.22	1701.57	1253.59	1053.35	1149.02	2591.29	4080.56
BSGatlas-gene-1797	CDS	mraY	2237.59	profile 9	profile 7	2941.95	2175.93	1735.29	1997.51	2011.25	2424.45	1772.11	1998.49	2714.36	2319.61	2025.14	2735.02
BSGatlas-gene-1773	CDS	ylbF	2234.92	profile 3	profile 10	1409.83	1757.14	2602.77	1914.11	2011.31	1967.5	1768.41	3416.11	3561.65	2048.54	2063.69	2297.96
S812	tentative ncRNA	S812	2233.66	NA	NA	2942.05	2549.99	2104.46	2662.31	2093.42	2122.15	2334.33	2298.69	1853.72	1988.97	2113.95	1739.84
BSGatlas-gene-1876	CDS	plsX	2231.24	NA	NA	3870.68	2500.92	1544.54	1594.79	2179.04	3381.19	3202.04	1514.96	1705.46	1346.67	1749.67	2184.9
BSGatlas-gene-149	CDS	rplL	2230.9	NA	NA	2617.86	2567.82	2430.26	1920.89	1803.2	1177.45	1781.95	2108.85	4053.7	2817.84	1855.29	1635.73
BSGatlas-gene-3304	CDS	hemC	2230.31	NA	NA	2732.06	1962.71	2241.48	1719.93	2238.78	2907.69	2644.81	1700.41	2019.71	1842.85	2116.9	2636.33
BSGatlas-gene-3620	tRNA	trnB-His	2230.13	NA	NA	1698.02	3146.73	2951.97	1779.23	1880.81	895.887	2269.47	3032.47	2379.14	1871.57	2883.76	1972.46
S48	tentative ncRNA	S48	2222.49	NA	NA	2251.98	4066.54	1277.82	2103.53	1404.76	5054.76	1882.41	2012.69	686.118	613.923	2570.22	2745.18
BSGatlas-gene-303	CDS	ybfO	2220.53	profile 2	profile 2	11516.6	2535.15	918.113	616.542	534.387	438.461	5259.92	2052.17	869.336	715.884	621.697	568.115
BSGatlas-gene-3740	putative ncRNA	S1224	2215.54	profile 6	profile 6	479.192	461.237	12037.7	1569.29	1037.16	726.481	775.424	894.839	4853.24	1834.37	1124.74	792.758
BSGatlas-gene-5	CDS	dnaN	2214.69	NA	NA	2552.24	2272.02	2900.69	2027.81	1886.16	1556.17	2332.98	2629.19	3126.35	2732.31	1321.23	1239.13
BSGatlas-gene-4060	CDS	whiA	2214.01	NA	NA	2161.49	2253.12	2188.96	1912.04	2166.29	2154.87	2670.99	2569.11	2648.65	2042.62	1871.28	1928.64
BSGatlas-gene-3201	CDS	mtnN	2211.12	NA	NA	1252.02	1767.23	3420.37	2373.23	2157.66	1355.29	1551.05	2892.99	3617.61	3111.28	1714.03	1320.69
BSGatlas-gene-3924	CDS	bdbC	2210.31	profile 7	profile 7	4233.01	2559.87	1931.73	1693.23	1914.87	1886.07	3775.58	1790.04	1498.92	1783.49	1831.56	1625.4
BSGatlas-gene-4617	CDS	iolA	2204.18	NA	NA	1649.66	2261.52	1976.06	2595.2	1803.05	2471.15	1501.9	2692.81	2604.69	2909.69	2021.65	1962.74
BSGatlas-gene-1670	CDS	ykuC	2203.8	NA	NA	2264.1	2118.26	2157.26	1816.65	2085.3	2083.38	2284.3	2816.31	1979.33	1997.22	2425.51	2418.01
BSGatlas-gene-1820	CDS	sepF	2194.32	profile 4	profile 1	1586.9	2226.9	1575.75	2645.79	2556.22	2838.57	1926.07	2065.14	1873.54	2190.9	2367.9	2478.09
BSGatlas-gene-3480	CDS	acuA	2194.31	profile 4	profile 4	1823.17	1683.7	702.706	2386.87	2364.88	6697.88	1320.41	1176.99	667.37	1256.36	2257.29	3994.16
BSGatlas-gene-2560	CDS	sco	2194.16	NA	NA	2821.06	2525.54	1402.84	1990.28	2202.29	3880.77	3025.41	1823.21	1426.51	1082.71	1684.31	2465.05
BSGatlas-gene-1232	CDS	yhfI	2193.75	NA	NA	1966.21	2332.77	3275.68	1925.98	2257.6	1528.06	1352.55	2304.29	3085.26	2621.89	1806.51	1868.22
BSGatlas-gene-3931	CDS	azoR2	2193.17	profile 9	profile 9	1354.92	2198.17	1979.24	2612.27	3236.41	3901.39	1068.99	1291.57	1433.07	2185.2	2461.66	2595.14
BSGatlas-gene-4765	CDS	gidB	2191.6	NA	NA	2585.06	2261.14	1893.78	2159.01	2244.08	3101.33	2291.74	1720.15	2234.1	1819.22	1808.16	2181.47
BSGatlas-gene-4424	CDS	pdxK	2190.99	NA	NA	1385.73	2117.09	3055.42	2047.17	2274.33	1523.66	1565.68	2431.54	3442.83	2765.37	1874.87	1808.14
BSGatlas-gene-2128	CDS	parE	2187.85	profile 4	profile 4	1773.86	1696.42	1678.57	2504.9	2870.09	3663.09	1534.65	1253.08	1498.62	2123.59	2695.84	2961.47
BSGatlas-gene-2601	CDS	ypwA	2187.52	profile 4	profile 5	3026.48	2346.59	1636.42	1990.88	2109.53	3105.39	1595.47	1661.27	1916.47	1703.66	2066.14	3091.89
BSGatlas-gene-1442	CDS	ctaO	2185.11	profile 8	profile 2	9605.51	2974.23	1420.39	383.933	741.311	396.562	7609.05	1394.5	267.191	412.872	619.138	396.615
BSGatlas-gene-1418	CDS	yjcL	2184.84	NA	NA	3235.6	2712.64	1497.22	1708.93	2026.14	3010.84	2344.19	2253.63	1387.48	1402.8	2091.17	2547.47
BSGatlas-gene-3820	CDS	frlR	2180.31	profile 10	profile 9	1049.13	1526.51	2560.78	2553.23	3592.16	3119.33	1430.62	1848.3	2122.31	2324.96	1893.4	2142.99
BSGatlas-gene-4249	CDS	ywoH	2177.82	profile 5	profile 9	1203.61	1686.46	2054.88	2074.71	2510.68	2605.22	2057.91	2760.6	1841.61	2204.96	2680.15	2453
gap-626	un-annotated region	gap-626	2175.3	NA	NA	1580.14	2305.74	2650.08	2592.78	1902.11	1220.56	1830.86	2338.11	2393.49	3256.1	2395.99	1637.61
BSGatlas-gene-2299	CDS	yojE	2174.1	profile 2	profile 2	4616.49	2910.18	1812.12	1759.47	1448.64	1269.3	2345.37	2529.87	1884.96	1984.51	1837.64	1690.64
BSGatlas-gene-3743	putative ncRNA	S1225	2171.54	profile 6	profile 6	276.904	282.679	12456.5	1446.04	806.315	403.131	800.869	868.532	5505.49	1781.3	827.507	603.161
BSGatlas-gene-3392	CDS	lytS	2170.93	profile 4	profile 9	1729.22	1733.3	1967.46	2483.79	2701.74	2815.7	1566.41	1542.06	1512.72	2390.15	2749.04	2859.54
BSGatlas-gene-62	CDS	yabE	2168.14	profile 2	profile 2	3227.25	4713.66	1942.28	1476.12	1584.33	1277.69	3133.27	1967.15	2256.15	1923.58	1266.02	1250.13
BSGatlas-gene-2004	CDS	pksB	2162.99	NA	NA	2369.78	2348	1897.07	2185.28	2381.23	2806.5	2118.06	2358.73	1607.59	1607.89	2005.25	2270.45
BSGatlas-gene-2210	CDS	penP	2159.55	NA	NA	2322.47	3112.32	2611.22	1814.06	1815.55	1326.81	2130.05	2822.66	2781.05	2531.92	1364.71	1281.76
BSGatlas-gene-4078	CDS	hisD	2158.36	profile 8	profile 2	2060.01	6504.63	990.406	1105.35	1001.13	790.055	3498.47	4545.55	1215.56	1429.94	1414.42	1344.81
BSGatlas-gene-1923	CDS	fliZ	2153.46	NA	NA	3056.94	1733.66	1466.87	2677.86	2111.22	4685.09	1842.46	1058.43	1276.05	1274.59	2106.95	2551.38
BSGatlas-gene-3767	CDS	yuiA	2151.1	profile 5	profile 9	324.737	1254.87	1713.43	2055.54	3641.7	6354.52	1284.89	1933.03	1363.8	896.264	2075.46	2914.91
BSGatlas-gene-3926	CDS	cadA	2148.49	profile 9	profile 4	1628.43	939.911	1987.96	2076.86	2152.95	3606.97	1616.11	1115.71	2617.55	2072.81	2280.65	3686.02
BSGatlas-gene-3597	CDS	menD	2147.73	profile 9	profile 4	2099.57	1400.71	2099.91	2121.23	2202.54	2459.98	1304.73	1497.28	2180.62	2503.58	2584.14	3318.5
BSGatlas-gene-3257	CDS	bofC	2145.23	profile 1	profile 1	932.529	2034.97	1853.44	2712.22	2411.03	2303.55	796.469	1985.53	1743.24	3345.22	3014.85	2609.78
BSGatlas-gene-1430	CDS	yjdB	2142.89	profile 2	profile 2	8652.56	2463.83	1276.72	433.733	300.488	239.751	9290.45	1245.56	577.938	699.563	281.966	252.113
BSGatlas-gene-1680	CDS	ykuK	2139.92	NA	NA	3220.08	2476.22	1922.73	1789.65	1853.7	1858.78	2421.42	2695.8	1889.61	1771.51	1754.25	2025.27
BSGatlas-gene-4137	CDS	comFC	2138.56	NA	NA	2454.49	2956.52	1821.17	1857.15	1885.74	1853.78	3666.05	2039.59	1553.33	1889.81	1902.94	1782.1
BSGatlas-gene-104	CDS	folB	2137.8	NA	NA	717.976	1737.41	1344.31	2453.33	2982.66	4385.05	965.419	1814.61	1688.86	1981.67	2301.26	3280.99
BSGatlas-gene-2587	CDS	ypdP	2135.17	NA	NA	1976.53	2851.77	2130.74	2100.48	1954.68	2271.37	1634.71	2580.02	1654.68	2016.88	2315.69	2134.55
BSGatlas-gene-492	CDS	ycsD	2133.97	NA	NA	2096.5	2566.67	2271.32	2157.12	1982.24	1733.42	2205.57	2271.87	1672.66	1981.94	2565.2	2103.08
BSGatlas-gene-2670	CDS	aroF	2131.91	NA	NA	2202.93	2577.6	1880.96	2132.18	2242.26	1835.5	2062.3	2002.38	2023.25	2119.01	2110.04	2394.45
BSGatlas-gene-1865	CDS	cpgA	2129.73	profile 6	profile 7	2767.82	2011.27	2541.26	2189.7	2094.62	2329.84	1935.7	1650.59	2662.14	1770.55	1730.49	1872.82
BSGatlas-gene-3476	CDS	tyrS	2127.54	profile 9	profile 2	2672.15	2675.41	1891.52	2114.49	1973.83	1741.4	1707.44	1682.51	2304.05	2674.15	1856.76	2236.81
BSGatlas-gene-8	CDS	remB	2125.12	NA	NA	2370.86	1873.74	1533.75	2107.97	2151.39	3054.28	2300.73	1964.53	1254.53	1601.35	2769.72	2518.66
BSGatlas-gene-4675	CDS	yycP	2122.27	NA	NA	1288.94	2318.76	2626.78	2452.86	2234.43	1513.93	1839.04	2202.35	1789.63	3417.72	2219.86	1562.93
BSGatlas-gene-967	CDS	yfjR	2118.87	NA	NA	1753.05	3107.43	2995.47	1358.29	1714.13	1045.62	2001.49	3454.77	2973.89	1720.85	1730.65	1570.78
BSGatlas-gene-1761	CDS	ctaA	2117.98	profile 7	profile 2	5209.43	2196.02	2475.39	917.585	1507.98	713.858	5009.34	1593.25	1030.46	1977.21	1713.1	1072.2
BSGatlas-gene-1619	CDS	ykvA	2111.93	profile 7	profile 6	1621.32	1363.97	2002.2	1898.33	2264.76	1603.18	3353.04	2282.14	2029.26	1932.02	2729.64	2263.25
BSGatlas-gene-3991	CDS	rsbQ	2110.72	NA	NA	2160.04	2125.71	1653.9	1835.87	2163.8	2327.28	2111.78	2176.46	1373.7	2149.79	2573.44	2676.91
BSGatlas-gene-2125	CDS	plsY	2110.49	profile 1	profile 10	1575.23	2075.36	2126.72	2318.1	2358.43	2059.9	2023.74	2524.15	1559.23	2246.62	2337.01	2121.38
BSGatlas-gene-4188	CDS	pgdS	2108.84	profile 6	profile 2	3365.86	4070.97	2620.38	2799.37	1301.2	1216.64	1008.97	1144.85	3033.01	2334.92	935.791	1474.19
BSGatlas-gene-3750	CDS	yukJ	2108.24	NA	NA	1229.01	2090.25	2340.99	2579.75	2522.46	2688.71	1414.46	1841.84	2484.41	2465.67	1778.65	1862.68
BSGatlas-gene-4767	CDS	thdF	2107.14	NA	NA	2679.05	1891.99	1595.47	2068.57	2554.68	3476.66	1983.63	1527.91	1416.27	1406.44	2153.87	2531.15
BSGatlas-gene-4280	CDS	moaA	2105.54	profile 10	profile 9	1129.22	1352.25	2467.14	1930.45	2246.47	2361.98	1509.51	2363.91	2960	2168.19	2343.6	2433.73
BSGatlas-gene-1365	CDS	yjbB	2103.55	NA	NA	3749.25	2841.36	1801.48	1737.55	1346.62	1421.54	2694.43	2670.07	1560.87	1458.74	2090.5	1870.26
BSGatlas-gene-3757	CDS	besA	2099.92	NA	NA	2489.39	3753.3	2343.63	1526.53	1191.02	356.788	3135.58	5700.57	1576.04	1194.71	1207.7	723.825
BSGatlas-gene-305	CDS	ybfQ	2098.46	NA	NA	2588.31	1783.4	1753.73	1971.24	2147.92	3154.41	2022.28	1867.84	2095.32	1366.25	1851.63	2579.17
BSGatlas-gene-3693	CDS	alaR	2091.72	NA	NA	2311.25	2065.06	1825.63	2103.49	2198.21	2526.11	1813.84	1677.2	1591.31	1945.04	2405.03	2638.45
BSGatlas-gene-3893	CDS	yvrE	2091.7	profile 6	profile 6	2121.52	1518.78	3691.27	1990.88	2026.67	2365.1	1847.49	1219.91	2479.38	1645.05	1952.78	2241.58
BSGatlas-gene-4185	CDS	ywtG	2087.86	profile 6	profile 6	1084.12	541.785	9230.49	1190.44	1044.16	1097.1	980.886	863.357	3729.26	1421.41	2015.86	1855.45
BSGatlas-gene-902	CDS	yfmT	2087.35	profile 3	profile 2	3159.02	4139.11	3094.32	2376.59	1300.25	917.807	1430.4	1624.45	3404.27	1877.76	741.177	983.044
gap-1617	un-annotated region	gap-1617	2087.23	NA	NA	1555.87	1569.57	1732.44	2005.54	2496.28	2400.16	1604	1833.03	1344.35	2480.58	3147.21	2877.69
BSGatlas-gene-541	CDS	dctS	2083.44	NA	NA	1884.5	2403.53	2260.25	2275.8	2384.39	1947.26	1920.98	2166.65	1670.33	2030.96	2157.82	1898.75
BSGatlas-gene-907	CDS	yfmO	2079.41	NA	NA	4331.25	2187.69	1247.39	1220.52	1642.6	2013.91	2922.52	2136.64	1140.79	1164.51	2505.66	2439.43
BSGatlas-gene-1878	CDS	fabG	2078.99	NA	NA	3485.72	2674.16	1846.71	1575.61	1977.57	1759.71	2570.58	1783.92	2253.26	1849.29	1598.87	1572.53
BSGatlas-gene-1915	CDS	fliK	2078.68	NA	NA	1999.95	1897.63	2357.02	2735.97	2252	2459.34	1940.81	1526.68	2023.12	2249.04	1672.63	1830.04
BSGatlas-gene-4139	CDS	comFA	2076.87	profile 8	profile 2	3205.52	4387.47	1289.44	1031.24	936.417	844.711	6131.3	2659.47	969.173	1296.47	1177.85	993.383
BSGatlas-gene-2541	CDS	yokG	2075.97	NA	NA	3011.98	1971.46	982.988	2145.85	1794.7	4819.62	1956.43	1227.93	663.67	767.4	2449.86	3119.74
BSGatlas-gene-4097	CDS	yvmA	2075.94	profile 8	profile 2	3280.69	5103.93	3581.96	1668.57	1351.21	1041.66	2800.21	1552.1	825.487	947.44	1515.87	1242.18
BSGatlas-gene-343	CDS	lmrB	2074.03	NA	NA	2781.76	2399.11	2647	1745.69	1590.3	988.944	2446.71	3015.76	2254.6	1990.08	1702.68	1325.69
BSGatlas-gene-288	CDS	ybfB	2068.71	NA	NA	2757.19	1876.52	1473.86	1770.63	1890.65	2104.38	2218.06	1924.99	1245.86	1958.46	2860.17	2743.71
BSGatlas-gene-4180	CDS	lytD	2065.76	NA	NA	953.599	1796.62	2301.85	2504.52	2277.82	1920.03	786.457	1290.31	2950.07	3943.73	1821.88	2242.24
BSGatlas-gene-4449	CDS	efeB	2064.51	NA	NA	2429.49	1549.54	2291.37	1856.05	2062.42	1687.23	3109.88	1820.14	2691.09	1714.52	1682.18	1880.2
BSGatlas-gene-3789	CDS	yutF	2061.62	profile 9	profile 7	2356.97	1999.79	1893.9	2082.24	2128.29	1976.77	1387.47	1449.43	2159.63	2546.29	2153.06	2605.66
BSGatlas-gene-4457	CDS	ywbF	2059.92	profile 5	profile 2	3495.93	2577.32	1762.58	1761.73	1694.24	1548.12	2251.28	1943.73	1513.73	2029.48	2143.52	1997.43
BSGatlas-gene-169	CDS	rpmC	2059.73	profile 4	profile 7	4761.27	2057.97	1299.24	1635.55	1536.97	2555.33	2193.9	1183.52	1487.5	1685.03	1996.56	2323.93
BSGatlas-gene-3724	CDS	comQ	2057.03	NA	NA	1783	1613.44	1847.39	2586.29	2251.13	3000.24	1326.83	1425.84	1841.96	2088.68	2406.26	2513.32
BSGatlas-gene-1560	CDS	proA	2054.16	profile 4	profile 8	3816.61	2669.95	1366.09	1875.04	1646.19	2349.83	1977.51	1318.74	1602.91	1724.41	1817.05	2485.62
BSGatlas-gene-4332	CDS	acdA	2053.13	profile 10	profile 8	2927.26	4215.45	1474.15	2073.58	1781.91	2094.62	1202.95	1752.34	1927.5	2147.92	1481.28	1558.6
BSGatlas-gene-3966	CDS	yvbH	2047.3	profile 10	profile 10	904.807	1736.88	1764.97	1252.47	1590.92	1724.74	837.056	2086.39	4527.03	2878.67	2402.51	2861.13
BSGatlas-gene-147	riboswitch	L10-leader_ldlJ	2041.79	NA	NA	1923.62	2455.02	3194.61	1476.1	1280.57	789.768	1609.8	2684.95	4456.35	2419.96	1101.41	1109.32
BSGatlas-gene-1784	CDS	ylbN	2041.06	profile 3	profile 2	3503.78	2397.83	2343.22	1538.82	1290.1	980.372	1962.89	2579.41	2793.78	1926.36	1727.66	1448.5
BSGatlas-gene-919	CDS	fecD	2041.03	NA	NA	1342.4	1716.24	1983.38	1800.41	2145.93	2176.19	1732.45	2556.05	2013.91	2331.99	2475.2	2218.21
BSGatlas-gene-2261	CDS	yocD	2040.89	NA	NA	2054.79	2493.31	2819.22	2095.76	2033.31	1615.33	2141.63	2429.54	2218.89	1911.94	1389.02	1287.92
BSGatlas-gene-3305	CDS	hemX	2039.32	NA	NA	4064.33	1680.89	1726.02	1420.25	1748.43	2683.32	2871.74	1365.72	1279.67	1273.82	2008.87	2348.77
BSGatlas-gene-3381	CDS	ysdC	2038.44	profile 9	profile 4	1844.67	1820.55	1852.53	2157.88	2335.56	2444.7	1339.01	1274.3	2225.64	2494.39	2141.67	2530.35
BSGatlas-gene-2112	CDS	yneK	2038.31	NA	NA	1885.09	2327.29	1487.2	2085.42	2093	2688.35	2094.56	2326.66	1421.87	1590.96	2151.42	2307.88
BSGatlas-gene-4548	CDS	deaD	2034.8	NA	NA	2108.08	2155.31	1948.3	2223.21	2197.88	2039.88	1768.36	1895.39	1796.66	1988.79	2274.25	2021.48
BSGatlas-gene-4611	CDS	iolG	2030.11	NA	NA	1655.63	2753.32	2683.16	2149.71	1718.21	1465.53	1335.97	2188.25	2518.84	3048.56	1547.93	1296.27
BSGatlas-gene-1046	CDS	ygxA	2029.77	NA	NA	3350.02	2496.24	1632.94	1718.93	1506.32	1855.25	2787.47	2140.56	1878.32	1228.58	1847.26	1915.34
BSGatlas-gene-1028	CDS	yfhK	2028.93	profile 6	profile 6	707.596	569.956	10762.1	1480.51	950.11	799.172	1066.51	751.36	4581.48	1061.26	879.756	737.348
BSGatlas-gene-1936	CDS	sigD	2025.97	NA	NA	2475.44	2012.11	2353.09	2028.58	1798.19	1576.53	2066.7	1794.35	2930.17	2064.95	1655.81	1555.7
BSGatlas-gene-1505	CDS	xkdK	2025.03	profile 3	profile 6	960.789	745.167	1751.07	823.796	889.349	529.135	2964.89	3112.3	3745.12	3414.88	3160.59	2203.32
BSGatlas-gene-3941	CDS	secG	2021.59	profile 5	profile 4	1519.38	1804.79	1457.75	2076.17	2408.58	3115.36	2555.8	1892.99	1477.7	1175.9	2427.13	2347.48
BSGatlas-gene-1244	CDS	yhfT	2020.09	NA	NA	1624.44	2367.24	2434.05	1906.94	1971.12	1485.88	1429.12	2300.17	2060.62	2499.61	2076.16	2085.76
BSGatlas-gene-3320	CDS	ilvH	2019.71	profile 9	profile 4	1794.32	2314.83	1904.73	2387.9	1937.57	4474.93	1452	1059.03	1871.21	1535.65	1364.53	2139.81
BSGatlas-gene-297	CDS	ybfJ	2016.61	profile 9	profile 9	712.855	1164.41	1925.5	2014.59	2425.15	3398.85	1280.73	1959.62	2086.47	2057.14	2430.57	2743.41
BSGatlas-gene-2968	CDS	yqfB	2014.39	profile 7	profile 7	4194.83	1834	1190.23	1353.64	1546.41	1903.87	5483.56	1592.14	1067.58	1125.34	1340.83	1540.23
gap-169	un-annotated region	gap-169	2014.25	profile 8	profile 10	1709.67	1871.37	2067.96	1879.04	1941.55	1930.77	2299.14	2533.91	1763.4	2191.43	2121.84	1860.93
BSGatlas-gene-4640	CDS	qdoI	2011.85	profile 10	profile 10	728.565	3044.63	4418.93	3106.34	2195.94	1093.47	412.226	1537.18	2404.41	2360.32	1652.08	1188.11
BSGatlas-gene-1866	CDS	rpe	2011.14	profile 6	profile 7	3218.96	2141.08	2112.1	1970.81	1735.2	1816.44	2027.19	1707.69	2351.01	1702.8	1583.63	1766.78
BSGatlas-gene-4645	CDS	yxaC	2005.52	NA	NA	1745.1	1584.2	1990.64	1911.38	2175.34	1831.68	1189.17	1376.95	1887.46	2734.99	2919.81	2719.47
BSGatlas-gene-367	CDS	yceC	1999.4	profile 6	profile 4	1559.64	1129.16	1817.74	2030.13	2279.79	3518.11	2047.66	1769.45	2649.37	1156.78	1747.92	2287.1
BSGatlas-gene-1879	CDS	acpA	1998.85	NA	NA	2887.71	2075.99	1348.64	1970.76	2131.13	2399.27	2078.78	1255.16	1909.88	1904.42	1832.51	2191.9
BSGatlas-gene-549	CDS	ydbM	1996.94	NA	NA	2351.55	2180.43	2120.92	1281.83	1714.92	1310.94	3673.68	2426.23	1627.77	1678.35	1862.37	1734.35
BSGatlas-gene-4026	CDS	pbpE	1992.12	profile 7	profile 7	6761.21	1915.93	1084.11	1252.58	1089.09	931.036	3380.1	1691.27	1293.3	1661.72	1409.09	1436.03
BSGatlas-gene-4266	CDS	clsA	1991.87	NA	NA	2189.56	2018.53	1982.87	1835.13	1988.58	1913.05	1658.85	1987.63	1789.34	1927.35	2285.73	2325.79
BSGatlas-gene-2776	CDS	yqkF	1990.5	profile 9	profile 9	1197.16	1527.41	1777.71	1966.29	2500.88	3807.64	1121.9	1576.67	2070.63	1898.67	1967.1	2473.95
BSGatlas-gene-4740	CDS	tetB	1989.76	NA	NA	2138.25	1431.13	1135.76	2311.08	2320.36	3650.06	1609.37	1323.87	945.493	1457.83	2588.85	2965.14
BSGatlas-gene-2956	riboswitch	tboG	1989.39	NA	NA	2195.94	1385.16	1350.27	2169.47	1994.9	3618.22	2500.37	1699.33	929.77	1203.68	2509.81	2315.72
BSGatlas-gene-1877	CDS	fabD	1988.27	profile 7	profile 8	4092.21	2707.11	1428.75	1403.98	1738.25	1920.17	2307.61	1528.06	1788.41	1652.6	1523.67	1768.44
BSGatlas-gene-2673	CDS	hepT	1987.65	NA	NA	2937.66	2944.02	1745.52	1523.1	1719.49	1902.53	1910.68	1964.28	2336.78	1379.07	1491.81	1996.9
BSGatlas-gene-1456	CDS	yjiB	1985.44	NA	NA	2115.76	2014.49	1499.25	1825.88	2063.52	2714.64	2438.6	1917.7	1207.08	1254.38	2311.68	2462.23
BSGatlas-gene-4746	CDS	yyaK	1983.21	profile 4	profile 8	3129.95	2460.55	1199.8	1854.53	2028.56	2481.32	1686.55	1497.56	1010.58	1723.8	2253.69	2471.6
BSGatlas-gene-3988	CDS	yvfT	1982.33	NA	NA	1597.5	2014.74	2114.47	2264.21	2128.67	2037.11	1639.51	2318.85	2062.75	2247.51	1777.02	1585.65
BSGatlas-gene-1036	CDS	fabL	1979.62	NA	NA	1384.57	1811.63	2345.06	2099.92	2043.86	1599.08	1038.12	1727.46	2824.79	2623.62	2092.32	2165.02
BSGatlas-gene-4613	CDS	iolE	1979.33	NA	NA	1760.65	3050.17	1347.03	2154.94	1772.33	2441.24	1392.12	2336.98	1461.13	2061.54	1862.71	2111.14
BSGatlas-gene-23	CDS	pdxT	1977.14	NA	NA	2485.6	2296	1772.28	1699.26	2521.69	1906.26	2184.96	1545.22	1829.41	1485.75	1758.67	2240.55
[truncated: 5,170 more rows]

## Sheet: S6
GO	Title	Test	Annotated	Significant	Expected	Pvalue	Padj
[truncated: 38 more rows]

## Sheet: S7
GO	Title	Name	id
[truncated: 545 more rows]
